# Supplementary material for: Genome-Wide Structural Variation Analysis and Breed Comparison of Local Domestic Ducks in Shandong Province, China
Source: Animals (Basel). 2024 Dec 18;14(24):3657. doi: 10.3390/ani14243657 (PMC11672513; doi:10.3390/ani14243657)
Supplement: Supplementary file 1 [file animals-14-03657-s001.zip]

Archive with 4 entries (4 files):
- Table S1. Location information for structural variation detection results.xls
- Table S2. Exon region information.xls
- Table S3. GO enrichment analysis on the results of selection signal analysis among different varieties.xlsx
- Table S4. KEGG enrichment analysis on the results of selection signal analysis among different species.xls
