# Supplementary material for: Genome-Wide Structural Variation Analysis and Breed Comparison of Local Domestic Ducks in Shandong Province, China
Source: Animals (Basel). 2024 Dec 18;14(24):3657. doi: 10.3390/ani14243657 (PMC11672513; doi:10.3390/ani14243657)
Supplement: Supplementary file 1 [file animals-14-03657-s001.zip › Table S1. Location information for structural variation detection results.xls]

## Sheet: Sheet1
downstream	ENSAPLG00000008650(dist=619)	1	4095	4157	0	-	0.5968	1329	.
intronic	ENSAPLG00000008650	1	10646	11462	0	-	0.5	974	.
intronic	ENSAPLG00000008650	1	12748	12815	0	-	0.5714	679	.
exonic	ENSAPLG00000008650	1	35750	138451	0	-	0.5	236	.
intronic	ENSAPLG00000008650	1	44761	44933	0	-	0.6369	1506	.
intronic	ENSAPLG00000008650	1	47481	47571	0	-	0.6026	1093	.
intronic	ENSAPLG00000008650	1	50445	50662	0	-	0.5	878	.
intronic	ENSAPLG00000008650	1	55508	55760	0	-	0.5	533	.
intronic	ENSAPLG00000008650	1	70694	70981	0	-	0.5	569	.
intronic	ENSAPLG00000008650	1	86610	87102	0	-	0.7706	2067	.
exonic	ENSAPLG00000008650	1	93368	126538	0	-	0.5	56	.
intronic	ENSAPLG00000008650	1	106801	106964	AGCCACAATGAGGTCTCCCCGATGCCTTCTCTTCACCAGGCTGAACGCCCCCAGATCTCTCAACCTGCCTTCATAGGGGAGTGTTCCAGCCCCTTCACCATCTTTACGGCCTCCTCTGGACTCACTCCACCAGGTCCACATCCTTCTTGTGCTGGGGACCCCAG	-	0.5	563	.
intronic	ENSAPLG00000008650	1	114542	114941	0	-	0.5	614	.
intronic	ENSAPLG00000008650	1	129322	129356	ACATGGCTTTCCACTTGAATTCTGCTGTGCTGAGC	-	0.5556	149	.
intronic	ENSAPLG00000008650	1	137325	137361	0	-	0.5	1	.
intronic	ENSAPLG00000008650	1	139697	140034	0	-	0.609	1614	.
intronic	ENSAPLG00000008650	1	243798	244382	0	-	0.5	887	.
intronic	ENSAPLG00000008650	1	257399	258024	0	-	0.5851	1536	.
intronic	ENSAPLG00000008650	1	270476	270775	0	-	0.5	764	.
intronic	ENSAPLG00000008650	1	281933	281985	0	-	0.6866	768	.
intergenic	ENSAPLG00000008650(dist=5411),ENSAPLG00000024376(dist=22928)	1	295347	295453	0	-	0.7829	1240	.
ncRNA_exonic	ENSAPLG00000024376	1	318995	319090	AATGCCCCAGGCAGAATCCGCAGCTGACCAAGGAGGTCTTGGAAGGGGGCACCCAAGCCAAGCAGGGAACAGCTCCTGCTGCAGGAAGGTGCCTCC	-	0.55	502	.
exonic	ENSAPLG00000019328	1	322726	323082	GCAGAGCAGGGCTGGAGCCTCGAGCTGCTGTGGGACCGGCAGGGCTGGGTCACGGCGGTTTCGTCCTTGCAGGAGAGGAGTGGGTGCCTGGAGAGCGCGTGGCGGGGTCTGCCCTACATCCTGGCCTGGTAGGTGCCAGCCACCGGCCCCATCCCTGCGGCACTGCCCTGCCCTGGGTGCCCAGCACGCCTTCACCTCCGCCTCTCCCTGCCAAGGCTGCTGCCGGCGCTGACGCTGCTGGGCCAGCTGATTGCCCGCGGCACCTCCCTGACCGACATCGCTCCCAAACCCATCCAGCCCAGCGTGCCGTCCAACCGCTCCAACGAGACCTACAGCCTGTACTGCTCCAGGTGCAGT	-	0.4231	177	.
exonic	ENSAPLG00000019328	1	324669	324887	0	-	0.6304	1013	.
intronic	ENSAPLG00000009711	1	331822	332053	TACTCAAGGTGAGACCACAGACGGCAGAGCAGAGTAGGACAGTCCCTTCCCTCGACCAGCTGGGTCTGATGCACCCCAGGATTTGGTTGGCCCTCCTGGCTGCCAGGGCACACTGGTGGCTCGTGTTCAACTTGTTATCAACCAGAACCCCCAGATACCTGATTTCTGAATTTTTCATACTCAAATTGTAACCAACTATCCTTTATGAAAACAAGGGGTATACTCTACTGCA	-	0.5	614	.
intronic	ENSAPLG00000009711	1	344306	344686	0	-	0.5962	1890	.
intronic	ENSAPLG00000009711	1	346743	346902	CACCCACGGGGTACTGAAAAGAACAATCCTGGTAAGGCTTTATACAGAGGGAGAAGCACCAGAGACCCCAGGGGGGGGGACAAGGCCTGCACCAATTTCCATTCCAGCAGGCCGAGGAGAAGGAAAGCAAAGCCACGCGTTATGAAGCCTCCAGCTCTGC	-	0.5761	1860	.
intronic	ENSAPLG00000003046	1	394841	395391	0	-	0.75	2570	.
intronic	ENSAPLG00000003046	1	399954	400297	0	-	0.7892	1979	.
intronic	ENSAPLG00000023384	1	570317	570473	ATGGTGGAGATACTTAGTGCGTTGTCAGTCTGCAGATAAGCTTCTCTGTAGGAACAGGACTTCTGAGACCTTGTCTTTTCAGATGCTTCATCTGTCAAGTTACTCTTTTTTTCAGTGGGTTTGCCATAGTCCCATTACAGAAGGCAAAAAAAAAAAA	-	0.9023	1761	.
intronic	ENSAPLG00000023384	1	576067	576463	0	-	0.525	2097	.
intronic	ENSAPLG00000023384	1	611158	611237	0	-	0.6379	1152	.
intronic	ENSAPLG00000023384	1	620397	620677	0	-	0.5412	2186	.
intergenic	ENSAPLG00000023384(dist=4456),ENSAPLG00000016462(dist=4112)	1	633613	633674	GCCCCTTTGGGAACAGCACATTAATGATTCTCCTTTGTTAGCAGAACTGGGTCACCTCCCAG	-	0.85	945	.
intergenic	ENSAPLG00000016462(dist=11362),ENSAPLG00000026199(dist=16818)	1	652474	652509	0	-	0.5	0	.
intergenic	ENSAPLG00000016462(dist=15168),ENSAPLG00000026199(dist=12888)	1	656280	656439	0	-	0.5889	1484	.
UTR3	ENSAPLG00000005885(ENSAPLT00000006109:c.*882_*830del0)	1	693143	693195	0	-	0.6481	856	.
intronic	ENSAPLG00000005885	1	697704	698117	0	-	0.8171	2245	.
intergenic	ENSAPLG00000005885(dist=12741),ENSAPLG00000023086(dist=46654)	1	716652	717010	0	-	0.7697	1585	.
intergenic	ENSAPLG00000005885(dist=35506),ENSAPLG00000023086(dist=23870)	1	739417	739794	0	-	0.7101	1802	.
downstream	ENSAPLG00000023086(dist=886)	1	766559	766779	0	-	0.8235	1841	.
intergenic	ENSAPLG00000020437(dist=11258),ENSAPLG00000022156(dist=37574)	1	786692	786734	TCACTTATATTGTTGTGGGAGCACCATTCCTCCTCTCTGCCAG	-	0	0	.
intergenic	ENSAPLG00000020437(dist=26842),ENSAPLG00000022156(dist=21988)	1	802276	802320	0	-	0.8	4	.
intergenic	ENSAPLG00000020437(dist=47511),ENSAPLG00000022156(dist=1329)	1	822945	822979	0	-	0.6818	0	.
intronic	ENSAPLG00000022156	1	825394	825541	0	-	0.84	924	.
intergenic	ENSAPLG00000022156(dist=8197),ENSAPLG00000006853(dist=6835)	1	836445	836586	0	-	0.6866	1170	.
intronic	ENSAPLG00000006857	1	855581	855691	0	-	0.5	527	.
intergenic	ENSAPLG00000006857(dist=7608),ENSAPLG00000006923(dist=2332)	1	866698	866827	CAAGTGTTTCTGGTCATTCAGATCCTACAAATCTCCTTGAAGACAGGGACCTTCCACCCCACCAAGGTGCACTCAGGCTCCATGGAAGACGTCAAGGCCATGTCATAGATCTATGACAACATCACCAACC	-	0.5	425	.
intronic	ENSAPLG00000006923	1	875633	875831	GAGCCAGCGCTTCAGACCAGCATCCTGGTGCTTTGGTGCTTTCTGTGGTGCCAAACGGATCTAAAATCAACGTAGACTCGGGGTGCAGCTTCTTCCCTGACTGCTCTAGCTTCACACACAAACCTTGAAACCGTTGAGCTTGAAATATTCCACCAGCTCCCATTGCTTGCCCTTCCCTCTTGGGAAATTTAAACTTTCA	-	0.5625	1358	.
upstream	ENSAPLG00000007258(dist=631)	1	919878	920175	GAACGAAGACGTAAATGGATGGTTGGGTGACTATGGATGGATGGCGATGGATGGATGGATGGTTAGTTGACATTGGATGGATGGATGGACATGTGGATGGATGAATGAATACATAAATGGATGTTTGGGTGAAGATGGATGGATGGATGGATGGATGGATGGATGGATGGATGGATGGATGGATGGATGGATAAATGAATACATGGATGGTTGGGTGACTATGGATGGATGGTTAGTTGACGATGGATGGATGGGTGGAATCCAATGGCTGGCTGGCTGGCTGGCTGGCTGGCTGGAA	-	0.6	221	.
upstream	ENSAPLG00000009033(dist=827)	1	939854	939905	0	-	0.5968	945	.
upstream	ENSAPLG00000007418,ENSAPLG00000019743(dist=453)	1	945546	945595	0	-	0.5455	350	.
intronic	ENSAPLG00000007418	1	964577	964640	0	-	0.2321	542	.
intronic	ENSAPLG00000007418	1	975339	975706	0	-	0.5065	2038	.
intronic	ENSAPLG00000009754	1	1011833	1012167	0	-	0.5	431	.
intronic	ENSAPLG00000009754	1	1023303	1023598	0	-	0.5	1270	.
intronic	ENSAPLG00000017656	1	1034604	1034707	0	-	0.5385	428	.
exonic	ENSAPLG00000003164,ENSAPLG00000004036,ENSAPLG00000004424,ENSAPLG00000004647,ENSAPLG00000005551,ENSAPLG00000005625,ENSAPLG00000006492,ENSAPLG00000007184,ENSAPLG00000007961,ENSAPLG00000015897,ENSAPLG00000019791,ENSAPLG00000030146	1	1052571	1552793	0	-	0.5	53	.
intergenic	ENSAPLG00000017656(dist=25281),ENSAPLG00000007961(dist=1366)	1	1060307	1060620	0	-	0.6986	1772	.
intronic	ENSAPLG00000007184,ENSAPLG00000007961	1	1096409	1096895	0	-	0.5	964	.
intronic	ENSAPLG00000007961,ENSAPLG00000030146	1	1104697	1105091	0	-	0.55	1595	.
intronic	ENSAPLG00000005551,ENSAPLG00000007961	1	1118243	1118394	0	-	0.7258	1249	.
intronic	ENSAPLG00000005551,ENSAPLG00000007961	1	1120624	1120675	AAAAGTGATAATAAAAATTTTAACATTAACAGTATTTTTAAAAATGATAATA	-	0.5	513	.
intronic	ENSAPLG00000004424,ENSAPLG00000007961	1	1149694	1149929	TACACCCTCTTGAGGGGGTCCCATCCTCACCCCACTGTAGGATTCCCCCTTACCCCTCCTGTAGGGTCCTTACCCCATTGCAGAATCCCTTATCCCCTTGTGGGGTCACATCCTCACCCCACTCAGGGATCCCCCCTTACCCTCTTTTGGGGTCCTTGCCCCCCTGTGGGGGTCCTGTTGTCACCCCACTCCAGGATCCCACCTTACTTCTCCTGTGGGGTCCTCACCCTGCTCTG	-	0.625	443	.
intronic	ENSAPLG00000007961	1	1156669	1156766	0	-	0.6111	1122	.
intronic	ENSAPLG00000004036,ENSAPLG00000007961	1	1160557	1160775	0	-	0.7333	1920	.
intronic	ENSAPLG00000007961	1	1193509	1193541	0	-	0.5	0	.
intronic	ENSAPLG00000007961,ENSAPLG00000019791	1	1213246	1213353	0	-	0.6125	856	.
intergenic	ENSAPLG00000019791(dist=4765),ENSAPLG00000003164(dist=33195)	1	1233317	1233501	GCTTTTGTGCCAGCCCTGAAAGGTTCTGGATGCCTTCTCCGTGGGGCTCCAGGTGCCGGCTCCATGGGGCTTTGGGGTTTTTCCCCCATGGGGTTCTAGGTATCTTCTCCATGGAGCTTTGGGTGCCTTCTCCATGAGGCTCTGGGTGCCAGCTCCATGGGGTTTTGGGGTTTTTCCCCCACGGA	-	0.9	731	.
intergenic	ENSAPLG00000019791(dist=7210),ENSAPLG00000003164(dist=30739)	1	1235762	1235957	CCCACATCTTGGGGACAATCCCACATCTTGGGGACCACCCAAAGTCTTGGGGACCGTCCCAGGCTCTTGGGGACCATCCCATGGTTTTGGGGACCACCCCAGGCTCTTGGAGACCATCACACATTTTGGGGACTATCCTGGCCTTTTGGGGACCATCCCATGGTTTTGGGGACCATCCCAAGCTCTTAGGGACCAC	-	0.5517	679	.
intergenic	ENSAPLG00000019791(dist=32914),ENSAPLG00000003164(dist=5194)	1	1261466	1261502	0	-	0.8676	1137	.
intronic	ENSAPLG00000003164	1	1272309	1272359	0	-	0.6333	0	.
intronic	ENSAPLG00000003164	1	1287076	1287220	0	-	0.5312	836	.
intergenic	ENSAPLG00000003164(dist=6225),ENSAPLG00000021872(dist=9657)	1	1296005	1296412	0	-	0.5962	1920	.
intergenic	ENSAPLG00000003164(dist=8525),ENSAPLG00000021872(dist=7461)	1	1298305	1298608	0	-	0.6167	2215	.
exonic	ENSAPLG00000015897	1	1352267	1352685	0	-	0.5364	590	.
exonic	ENSAPLG00000015897	1	1360470	1360513	CTAAAAACCCTGCTGGCAGAGGGCTGTCTTTGCCCAGAACTAGG	-	0.7472	2481	.
intergenic	ENSAPLG00000015897(dist=9042),ENSAPLG00000005625(dist=135653)	1	1371921	1372075	0	-	0.5781	1632	.
intergenic	ENSAPLG00000015897(dist=15088),ENSAPLG00000005625(dist=129726)	1	1377967	1378002	0	-	1	0	.
intergenic	ENSAPLG00000015897(dist=16074),ENSAPLG00000005625(dist=128312)	1	1378953	1379416	0	-	0.9195	2274	.
intergenic	ENSAPLG00000015897(dist=18304),ENSAPLG00000005625(dist=126356)	1	1381183	1381372	0	-	0.5745	1910	.
intergenic	ENSAPLG00000015897(dist=24512),ENSAPLG00000005625(dist=120124)	1	1387391	1387604	AAACTCACTCGTCGGGGCTCGCTGGCACGGATTTCTGCCCTGCCTTTCTGCCCGAGGTCACCCTTCCCCCTGCCCTGTCAAGGGGAGAAACCGGCGAAGGAGCAGAATTCCTCTGAGCTCGAAGACGAAGCTTGGCAGAGCCCGCGGCACCTTTCACCTCCTGGATGAAGCTGGAGGATAAATTTCTCAAAGATGCTTGGTTAATTTTTAAGTG	-	0.5	476	.
intergenic	ENSAPLG00000015897(dist=31494),ENSAPLG00000005625(dist=113303)	1	1394373	1394425	0	-	0.5455	768	.
intergenic	ENSAPLG00000015897(dist=102511),ENSAPLG00000005625(dist=42102)	1	1465390	1465626	GCAGCTTTTGTTTGCCTATTTTATGTAGCGGAAGCTTTTGGCTTCTCTTACAAATCTACGTAACGTTTGCAAAAGTCTTGTCCTCCTCCAGTCTGAATAAACATTGGACCGGTGAGCTTCTGAGGCAGCACCCTGACAGCACCCACACCTCGGAGAAAACAGCACAGCAGTTTCTGCATGGCCTCTTAAAAACCGCACAGGGAAAGGGAGGAGATGAGCTGAGGGCCTACGCAGAGG	-	0.5854	1358	.
exonic	ENSAPLG00000005618,ENSAPLG00000005625,ENSAPLG00000016282,ENSAPLG00000021902	1	1466273	2399785	0	-	0.5	245	.
intronic	ENSAPLG00000005625	1	1508609	1508669	0	-	0.6415	1388	.
intronic	ENSAPLG00000005625	1	1545970	1546084	0	-	0.5484	797	.
intronic	ENSAPLG00000005625	1	1551209	1551291	0	-	0.5238	389	.
intergenic	ENSAPLG00000019196(dist=13976),ENSAPLG00000005618(dist=21358)	1	1636297	1636335	0	-	0.5	0	.
intergenic	ENSAPLG00000019196(dist=19299),ENSAPLG00000005618(dist=16041)	1	1641620	1641652	0	-	0.6364	0	.
intergenic	ENSAPLG00000019196(dist=22966),ENSAPLG00000005618(dist=12244)	1	1645287	1645449	0	-	0.629	829	.
exonic	ENSAPLG00000005618,ENSAPLG00000016282,ENSAPLG00000021902	1	1652514	2358409	0	-	0.4783	557	.
intronic	ENSAPLG00000005618	1	1663961	1664069	0	-	0.7945	1624	.
intronic	ENSAPLG00000005618	1	1740436	1740468	0	-	0.6	0	.
exonic	ENSAPLG00000021902	1	1774283	1775554	0	-	0.8966	2511	.
intronic	ENSAPLG00000005618	1	1784240	1784650	0	-	0.7222	2038	.
intronic	ENSAPLG00000005618	1	1787572	1787788	TAACGTAACATAACATGAATACTCCAGCCAGGGCTGGAGCATCCAACAAGCTTCTCCATATCTTCCACAGAGAAGCCGCCAGGGAATCCTGCTGCCTCATTTCCATTTTTTAAATAAAGCCCTCATTCTGAAGATGTCAGAACAGCAGAGAGAACGCTGCTGATACCAGAACCAGGTTGCCTTTGTTTTAGGCTGGTCCTCCTGCGTCTTCGGTGTG	-	0.6613	1831	.
intronic	ENSAPLG00000005618	1	1790446	1792045	0	-	0.5	788	.
intergenic	ENSAPLG00000005618(dist=10820),ENSAPLG00000021988(dist=7644)	1	1820106	1820158	0	-	0.5769	649	.
intergenic	ENSAPLG00000005618(dist=17131),ENSAPLG00000021988(dist=1295)	1	1826417	1826507	0	-	0.6176	561	.
ncRNA_exonic	ENSAPLG00000021988	1	1832710	1832767	0	-	0.5882	561	.
intergenic	ENSAPLG00000021988(dist=15321),ENSAPLG00000018227(dist=3018)	1	1849060	1849284	0	-	0.5	284	.
intergenic	ENSAPLG00000018227(dist=15148),ENSAPLG00000018366(dist=22505)	1	1876576	1876871	0	-	0.5357	1063	.
intergenic	ENSAPLG00000018227(dist=19354),ENSAPLG00000018366(dist=18437)	1	1880782	1880939	0	-	0.8846	561	.
intergenic	ENSAPLG00000018227(dist=21070),ENSAPLG00000018366(dist=16674)	1	1882498	1882702	0	-	0.6413	1268	.
intergenic	ENSAPLG00000018227(dist=30203),ENSAPLG00000018366(dist=7707)	1	1891631	1891669	0	-	0.5769	0	.
intergenic	ENSAPLG00000022286(dist=20782),ENSAPLG00000016282(dist=3226)	1	1925427	1925997	0	-	0.5263	1063	.
intronic	ENSAPLG00000016282	1	1968395	1968448	0	-	0.6842	827	.
intronic	ENSAPLG00000016282	1	1986012	1986184	0	-	0.5455	1112	.
intronic	ENSAPLG00000016282	1	2008920	2009321	0	-	0.6286	1536	.
intronic	ENSAPLG00000016282	1	2033480	2033540	0	-	0.5185	472	.
intronic	ENSAPLG00000016282	1	2052100	2052474	0	-	0.5847	1890	.
intronic	ENSAPLG00000016282	1	2070169	2070251	0	-	0.9489	1004	.
intronic	ENSAPLG00000016282	1	2147087	2147173	0	-	0.9831	1595	.
intronic	ENSAPLG00000016282	1	2155339	2155394	0	-	0.983	1329	.
intronic	ENSAPLG00000016282	1	2186375	2186445	0	-	0.5	392	.
exonic	ENSAPLG00000016282	1	2224873	2225129	CCAGCTGCTGCAGGCGGAGAAGATCCTGGTGCCGGTGGAGGTGATCAAGCCCATCACCCTGAAGGCCAAGAACCTGCCCCAGCCACAATCTGGCCAGCGAGGCTATGAATGCATCCTGAACATCCAGGGCAACGAGCAGCGGGTGCCTGCCTTGAGGTTCAACAGCTCCAGCGTGCAGTGCCAGAACACGTCGGTGAGCAAACCCCGCTGCCCTCAGCACCCCCGGGAGAGCTGCAGGGACCAGGGAGGACCATGAG	-	0.6875	1189	.
intronic	ENSAPLG00000016282	1	2236169	2236230	0	-	0.9	649	.
intronic	ENSAPLG00000016282	1	2240502	2240560	0	-	0.5	593	.
intronic	ENSAPLG00000016282	1	2253953	2253991	0	-	0.5	0	.
intergenic	ENSAPLG00000025906(dist=2482),ENSAPLG00000021972(dist=48846)	1	2345516	2345552	0	-	0.6818	0	.
intergenic	ENSAPLG00000021972(dist=28326),ENSAPLG00000018369(dist=18293)	1	2446549	2446592	0	-	0.5	0	.
ncRNA_exonic	ENSAPLG00000018369	1	2465640	2466103	0	-	0.5321	2028	.
intergenic	ENSAPLG00000029774(dist=6283),ENSAPLG00000028382(dist=10842)	1	2499202	2500110	0	-	0.5227	1802	.
ncRNA_intronic	ENSAPLG00000028382	1	2514267	2514697	0	-	0.5	827	.
ncRNA_intronic	ENSAPLG00000028382	1	2521897	2521971	0	-	0.5	485	.
ncRNA_intronic	ENSAPLG00000028382	1	2525511	2525511	0	A	0.9	295	.
ncRNA_intronic	ENSAPLG00000028382	1	2546519	2546965	0	-	0.5	401	.
intergenic	ENSAPLG00000028382(dist=18240),ENSAPLG00000026736(dist=10010)	1	2571123	2571155	0	-	0.9	0	.
intergenic	ENSAPLG00000026736(dist=29332),ENSAPLG00000003276(dist=7183)	1	2615604	2615701	0	-	0.6607	1152	.
intronic	ENSAPLG00000003276	1	2638699	2638733	0	-	0.6	0	.
intergenic	ENSAPLG00000003364(dist=22107),ENSAPLG00000025846(dist=59581)	1	2769252	2769320	0	-	0.5208	797	.
intergenic	ENSAPLG00000025846(dist=66711),ENSAPLG00000000548(dist=50396)	1	2896955	2897020	0	-	0.9176	1329	.
intergenic	ENSAPLG00000025846(dist=111903),ENSAPLG00000000548(dist=5233)	1	2942147	2942183	0	-	0.7105	0	.
intronic	ENSAPLG00000004103	1	2992312	2992366	ATTGTTATTGTTATTGTTATTGTTATTATTATTATTATTATTATTATTATTATTA	-	0.7	738	.
downstream	ENSAPLG00000026315(dist=61)	1	3055970	3056015	0	-	0.5	0	.
intergenic	ENSAPLG00000004459(dist=10583),ENSAPLG00000027504(dist=21707)	1	3109763	3109856	0	-	0.6923	1152	.
intergenic	ENSAPLG00000029105(dist=28849),ENSAPLG00000013073(dist=4181)	1	3178021	3178616	0	-	0.7132	2067	.
intronic	ENSAPLG00000013073	1	3227298	3227556	0	-	0.5	653	.
intronic	ENSAPLG00000013073	1	3228852	3228885	0	-	0.6667	0	.
intergenic	ENSAPLG00000020827(dist=17220),ENSAPLG00000030422(dist=66626)	1	3262232	3262329	0	-	1	472	.
intergenic	ENSAPLG00000020827(dist=34678),ENSAPLG00000030422(dist=49154)	1	3279690	3279801	0	-	0.6985	1053	.
ncRNA_intronic	ENSAPLG00000030422	1	3336222	3336705	0	-	0.5341	945	.
intergenic	ENSAPLG00000030422(dist=4319),ENSAPLG00000023293(dist=41784)	1	3342286	3342327	0	-	0.9808	4	.
intergenic	ENSAPLG00000030422(dist=33498),ENSAPLG00000023293(dist=12524)	1	3371465	3371587	0	-	0.9048	1299	.
intergenic	ENSAPLG00000030422(dist=36300),ENSAPLG00000023293(dist=9812)	1	3374267	3374299	0	-	0.5	0	.
intronic	ENSAPLG00000012668	1	3426771	3426813	0	-	0.5455	265	.
intronic	ENSAPLG00000012668	1	3457803	3457872	0	-	0.7063	797	.
intronic	ENSAPLG00000012668	1	3469529	3469699	0	-	0.5882	807	.
intergenic	ENSAPLG00000012668(dist=17807),ENSAPLG00000014632(dist=25709)	1	3549080	3549158	0	-	0.8529	1004	.
intergenic	ENSAPLG00000012668(dist=39420),ENSAPLG00000014632(dist=4130)	1	3570693	3570737	0	-	0.5	181	.
intronic	ENSAPLG00000014632	1	3580574	3580973	0	-	0.5	2363	.
intronic	ENSAPLG00000014632	1	3584944	3585176	0	-	0.5	665	.
exonic	ENSAPLG00000008497	1	3676283	3676926	0	-	0.5	1666	.
UTR5	ENSAPLG00000008247(ENSAPLT00000008591:c.415_409delins-)	1	3705854	3705912	CAGGCGGCTGGTGGTGCAGGGTGAGGGGACAGATAAAAGCCAGGAGGGTGTTTGGCACA	-	0.5909	384	.
upstream	ENSAPLG00000010030(dist=969)	1	3717164	3717381	0	-	0.6146	512	.
intronic	ENSAPLG00000010030	1	3770337	3771190	0	-	0.8289	2186	.
intronic	ENSAPLG00000010030	1	3797311	3797373	0	-	0.7632	1565	.
intronic	ENSAPLG00000010046	1	3874060	3874140	ATTTTTTTTTTTTTTTTTTTTTTTTTTTCTTCCCCTTTTTTAAAAAAAAAAATTTTTTTTTTTCCCTCTTTTCATTTTTTT	-	0.9375	768	.
intergenic	ENSAPLG00000010046(dist=19681),ENSAPLG00000031068(dist=38824)	1	3901328	3901328	0	A	0.9603	1211	.
intergenic	ENSAPLG00000031068(dist=14455),ENSAPLG00000016616(dist=96302)	1	3985906	3985955	0	-	1	118	.
intergenic	ENSAPLG00000031068(dist=54031),ENSAPLG00000016616(dist=56200)	1	4025482	4026057	0	-	0.6667	2127	.
intergenic	ENSAPLG00000031068(dist=63805),ENSAPLG00000016616(dist=46898)	1	4035256	4035359	0	-	0.5333	1122	.
intergenic	ENSAPLG00000029293(dist=28534),ENSAPLG00000028842(dist=9602)	1	4324463	4324495	0	-	1	620	.
intergenic	ENSAPLG00000028842(dist=13789),ENSAPLG00000017136(dist=75379)	1	4388780	4388885	AGAGATATCTATCTATCTATCTATCTATCTATCTATCTATCTATCTATCTATCTATCTATCTATCTATCTATATCTATATATATATAGATATATATATCTATATAG	-	0.9167	443	.
intergenic	ENSAPLG00000028842(dist=18529),ENSAPLG00000017136(dist=70244)	1	4393520	4394020	0	-	0.5	167	.
intergenic	ENSAPLG00000028842(dist=35339),ENSAPLG00000017136(dist=53834)	1	4410330	4410430	0	-	1	1033	.
intergenic	ENSAPLG00000028842(dist=59747),ENSAPLG00000017136(dist=28520)	1	4434738	4435744	0	-	0.5	563	.
upstream	ENSAPLG00000017136(dist=957)	1	4467664	4467700	0	-	1	0	.
intergenic	ENSAPLG00000017136(dist=19885),ENSAPLG00000019235(dist=41599)	1	4486592	4486656	0	-	0.6058	974	.
intergenic	ENSAPLG00000017136(dist=29196),ENSAPLG00000019235(dist=32251)	1	4495903	4496004	0	-	0.9944	1506	.
intergenic	ENSAPLG00000017136(dist=43773),ENSAPLG00000019235(dist=17667)	1	4510480	4510588	0	-	0.6364	936	.
ncRNA_intronic	ENSAPLG00000019235	1	4536912	4536957	0	-	0.5556	0	.
ncRNA_intronic	ENSAPLG00000019235	1	4537481	4541025	0	-	0.55	590	.
intergenic	ENSAPLG00000019235(dist=1472),ENSAPLG00000022585(dist=22981)	1	4543066	4543066	0	G	0.5	1160	.
ncRNA_intronic	ENSAPLG00000022585	1	4584775	4585375	0	-	0.9775	2274	.
ncRNA_intronic	ENSAPLG00000026047	1	4630138	4630193	0	-	0.9	206	.
intergenic	ENSAPLG00000022678(dist=12811),ENSAPLG00000024094(dist=21654)	1	4688316	4688398	0	-	0.6812	1802	.
intergenic	ENSAPLG00000022678(dist=23563),ENSAPLG00000024094(dist=10935)	1	4699068	4699117	0	-	0.5882	886	.
intergenic	ENSAPLG00000027713(dist=5096),ENSAPLG00000026084(dist=5232)	1	4864908	4864987	0	-	0.5	419	.
intergenic	ENSAPLG00000026084(dist=59524),ENSAPLG00000030882(dist=47365)	1	4936287	4936380	ACAGTTATTTCTAAACTTTGCTTTTAAAATTATATGGAAAAATGATTCCAGAAAAATAATGTGTGTTTTAAATCAGTTCCCTTGCAAGGACTAT	-	0.5	137	.
intergenic	ENSAPLG00000030882(dist=66326),ENSAPLG00000010064(dist=2255)	1	5059606	5059728	0	-	0.5	392	.
intronic	ENSAPLG00000010064	1	5297484	5297579	0	-	0.5	527	.
intronic	ENSAPLG00000010064	1	5310239	5310429	0	-	0.5938	738	.
intronic	ENSAPLG00000010064	1	5389841	5389883	0	-	0.5417	768	.
intergenic	ENSAPLG00000010064(dist=31764),ENSAPLG00000019629(dist=3507)	1	5460222	5460341	0	-	0.7143	1329	.
ncRNA_exonic	ENSAPLG00000019629	1	5470599	5471024	0	-	0.5179	1969	.
exonic	ENSAPLG00000005323,ENSAPLG00000005383,ENSAPLG00000005616,ENSAPLG00000005921,ENSAPLG00000010144,ENSAPLG00000010259,ENSAPLG00000010287,ENSAPLG00000010342,ENSAPLG00000027360	1	5560329	6165417	0	-	0.5	587	.
exonic	ENSAPLG00000003387,ENSAPLG00000003779,ENSAPLG00000003830,ENSAPLG00000004121,ENSAPLG00000004340,ENSAPLG00000004645,ENSAPLG00000005323,ENSAPLG00000005383,ENSAPLG00000005616,ENSAPLG00000005921,ENSAPLG00000010259,ENSAPLG00000010287,ENSAPLG00000010342,ENSAPLG00000023557,ENSAPLG00000027360	1	5610165	6475809	0	-	0.6667	110	.
intronic	ENSAPLG00000027360	1	5669676	5669722	0	-	0.6667	0	.
intronic	ENSAPLG00000005383	1	5821864	5822739	0	-	0.6695	2215	.
intronic	ENSAPLG00000005323	1	6024435	6024505	0	-	0.8519	1152	.
intronic	ENSAPLG00000005323	1	6047037	6047523	CAGTCCCTATAACCAGCAGATATATCCGTAGCACTTTTTCCAAATGGCAAGGAGCACACTTCAGTGGGATCAAGCTGCCAATACTAGATGCTTCCTTGGCTTCTGTGGAGATGCCAAGCAAACTATGAGAGCTCAGATGAGTAGAAAAAACATGTGCTCATCCTCTGCCCTTCATAGTGGTTGCAGACCTCAGGGGAGGGGTAGAAATATGAAAGTTTGCTACACTTTTCCTTAGGATTTGATTATATGGGGGCTTAAATCATCAGTGCAGGTTGCTGGACTATAGATATGTGCCTCATAAATAGCAATAGCAGAACTGGGGAGTTTTCTGCTGCTGACAAGTCCAACATCTCCTGTGTGCACCATTGCTAGCGGGGACCAGCATACATGGGAGCCCGT…	-	0.03125	83	.
intronic	ENSAPLG00000005323	1	6068417	6068895	0	-	0.575	1890	.
intergenic	ENSAPLG00000005323(dist=62300),ENSAPLG00000004645(dist=26145)	1	6155704	6155852	0	-	0.5625	1308	.
intergenic	ENSAPLG00000005323(dist=78845),ENSAPLG00000004645(dist=9691)	1	6172249	6172306	0	-	0.5577	709	.
exonic	ENSAPLG00000003387,ENSAPLG00000003779	1	6280887	6346378	0	-	0.5	17	.
intronic	ENSAPLG00000003387	1	6332757	6332798	0	-	0.6667	0	.
intronic	ENSAPLG00000003387	1	6340544	6340586	0	-	0.7787	4	.
exonic	ENSAPLG00000002518,ENSAPLG00000023557,ENSAPLG00000027867	1	6373551	6888740	0	-	0.5	155	.
intergenic	ENSAPLG00000023557(dist=23762),ENSAPLG00000021466(dist=54911)	1	6550101	6550147	0	-	0.6667	0	.
intergenic	ENSAPLG00000023557(dist=38017),ENSAPLG00000021466(dist=40639)	1	6564356	6564419	0	-	0.9176	1211	.
intergenic	ENSAPLG00000021466(dist=11707),ENSAPLG00000027921(dist=62918)	1	6619354	6620519	0	-	0.7241	413	.
intergenic	ENSAPLG00000021466(dist=53202),ENSAPLG00000027921(dist=22493)	1	6660849	6660944	0	-	0.5	335	.
intergenic	ENSAPLG00000021466(dist=57939),ENSAPLG00000027921(dist=17715)	1	6665586	6665722	TTTAAGAAGAGATTGGACTGTGCACTTAGTCACATGGTCTGAACTTTTGGGTAGACCTGTGCGGTGTCAAGAGTTGGACTTGATGATCCTTAAGGGTCCCTTCCAACTCAGGATATTCTATGATTCTATGATTCTAT	-	0.9326	1839	.
intergenic	ENSAPLG00000021466(dist=61740),ENSAPLG00000027921(dist=14015)	1	6669387	6669422	0	-	0.8333	4	.
intergenic	ENSAPLG00000021466(dist=61814),ENSAPLG00000027921(dist=12765)	1	6669461	6670672	0	-	0.61	2038	.
intergenic	ENSAPLG00000021466(dist=63507),ENSAPLG00000027921(dist=12205)	1	6671154	6671232	0	-	0.5	509	.
intergenic	ENSAPLG00000023004(dist=8221),ENSAPLG00000019097(dist=25461)	1	6713798	6713851	0	-	0.6429	443	.
exonic	ENSAPLG00000002518,ENSAPLG00000027867	1	6720458	6868829	0	-	0.5	446	.
intergenic	ENSAPLG00000023004(dist=25205),ENSAPLG00000019097(dist=8415)	1	6730782	6730897	0	-	0.7348	1654	.
intronic	ENSAPLG00000002518	1	6784700	6784778	0	-	0.6471	561	.
intergenic	ENSAPLG00000002518(dist=15135),ENSAPLG00000027867(dist=12677)	1	6820397	6820565	0	-	0.5357	984	.
intronic	ENSAPLG00000027867	1	6851034	6851533	0	-	0.5	1713	.
intronic	ENSAPLG00000006261	1	6899871	6899942	0	-	0.5357	1152	.
exonic	ENSAPLG00000019450	1	6922717	6924433	0	-	0.869	2540	.
intronic	ENSAPLG00000005600	1	6925756	6925944	0	-	0.5	554	.
intronic	ENSAPLG00000009042	1	6963156	6963818	0	-	0.8895	2274	.
intronic	ENSAPLG00000009042	1	6974694	6974750	TTTTTGTTTTTTTGGTTTTTTTTTTTTTTTTTTTGTTTGTTTTTTTGTTTTTTTTTT	-	0.9114	1447	.
intronic	ENSAPLG00000009322	1	7067054	7067095	0	-	0.7143	0	.
intronic	ENSAPLG00000009322	1	7102981	7103023	0	-	0.8393	265	.
intronic	ENSAPLG00000010134	1	7130400	7130432	0	-	0.91	4	.
intronic	ENSAPLG00000010134	1	7148101	7149769	0	-	0.5	545	.
intronic	ENSAPLG00000010134	1	7163941	7164061	0	-	0.7798	1388	.
intronic	ENSAPLG00000010134	1	7188195	7188494	0	-	0.5	491	.
intergenic	ENSAPLG00000010134(dist=7861),ENSAPLG00000019444(dist=38881)	1	7229771	7229822	0	-	0.6638	768	.
intergenic	ENSAPLG00000019444(dist=4801),ENSAPLG00000017559(dist=116663)	1	7321335	7322394	0	-	0.936	2127	.
intergenic	ENSAPLG00000019444(dist=53759),ENSAPLG00000017559(dist=68225)	1	7370293	7370832	0	-	0.587	1447	.
intergenic	ENSAPLG00000019444(dist=61144),ENSAPLG00000017559(dist=61347)	1	7377678	7377710	0	-	0.8333	324	.
intergenic	ENSAPLG00000019444(dist=64154),ENSAPLG00000017559(dist=57661)	1	7380688	7381396	0	-	0.6143	2363	.
intergenic	ENSAPLG00000019444(dist=92564),ENSAPLG00000017559(dist=29906)	1	7409098	7409151	0	-	0.5	443	.
ncRNA_intronic	ENSAPLG00000017559	1	7440477	7440557	GGAGAGGAGGGGAGGGGAGGGGGGGGGGGAGGGGAAGGGAAGGGAAGGGAAGGGAAGGGAAGGGAAGGATTTTTACATAAT	-	1	236	.
ncRNA_intronic	ENSAPLG00000026495	1	7482898	7483315	0	-	0.7083	1890	.
ncRNA_intronic	ENSAPLG00000030895	1	7544649	7544730	0	-	0.7692	856	.
ncRNA_intronic	ENSAPLG00000030895	1	7558015	7558449	0	-	0.5	194	.
ncRNA_intronic	ENSAPLG00000030895	1	7562987	7563389	0	-	0.7466	2806	.
intergenic	ENSAPLG00000030895(dist=52389),ENSAPLG00000020704(dist=1877)	1	7618919	7618971	0	-	0.5857	915	.
ncRNA_intronic	ENSAPLG00000020704,ENSAPLG00000020820	1	7681949	7682065	TTGTATAGCTGTAGAATATATAACTATATAACTATATAGCTATAGAATATATAACTATATAGCTGTAGAATATATAACATATAGCTGTACAATATATGTATTAGCTACAGCATAATG	-	0.7817	1418	.
intergenic	ENSAPLG00000022108(dist=2149),ENSAPLG00000020093(dist=15639)	1	7756749	7756852	0	-	0.9545	1181	.
intronic	ENSAPLG00000010446	1	7857444	7857556	0	-	0.7214	1890	.
intergenic	ENSAPLG00000010446(dist=11371),ENSAPLG00000017018(dist=77399)	1	7963629	7963660	0	-	0.5	0	.
intergenic	ENSAPLG00000017018(dist=1796),ENSAPLG00000012883(dist=185612)	1	8085478	8085579	0	-	0.61	738	.
intergenic	ENSAPLG00000017018(dist=11661),ENSAPLG00000012883(dist=175757)	1	8095343	8095434	0	-	1	925	.
intergenic	ENSAPLG00000017018(dist=25528),ENSAPLG00000012883(dist=161942)	1	8109210	8109249	0	-	0.5333	502	.
intergenic	ENSAPLG00000017018(dist=69486),ENSAPLG00000012883(dist=117978)	1	8153168	8153213	ATATATATATATATATATATATATATATATATATATATATATATAT	-	0.5	0	.
intergenic	ENSAPLG00000017018(dist=132134),ENSAPLG00000012883(dist=52280)	1	8215816	8218911	0	-	0.8231	2186	.
intergenic	ENSAPLG00000017018(dist=159980),ENSAPLG00000012883(dist=27529)	1	8243662	8243662	0	A	1	827	.
intronic	ENSAPLG00000012883	1	8321073	8321156	0	-	0.5	516	.
intronic	ENSAPLG00000012883	1	8455294	8455676	0	-	0.5	959	.
intronic	ENSAPLG00000012883	1	8496487	8496522	0	-	0.9545	324	.
intergenic	ENSAPLG00000012883(dist=22249),ENSAPLG00000025135(dist=95245)	1	8537650	8538183	0	-	0.5	692	.
intergenic	ENSAPLG00000012883(dist=36196),ENSAPLG00000025135(dist=81526)	1	8551597	8551902	0	-	0.6111	2570	.
intergenic	ENSAPLG00000012883(dist=38907),ENSAPLG00000025135(dist=75660)	1	8554308	8557768	0	-	0.5	743	.
exonic	ENSAPLG00000013554	1	8573448	8678160	0	-	0.5	182	.
intergenic	ENSAPLG00000012883(dist=91758),ENSAPLG00000025135(dist=25485)	1	8607159	8607943	0	-	0.5652	1890	.
intergenic	ENSAPLG00000012883(dist=92625),ENSAPLG00000025135(dist=25280)	1	8608026	8608148	AAGCCAAAGACTACATATTAGGACACGATCAAAGTGAAACATCATATCATTTGTATTATTTTGATTCTAACAGTCACTAGTCAACACATTATCACAGGTGTAGAAGAGGAGAAAGGAAAGAAA	-	0.5	881	.
ncRNA_intronic	ENSAPLG00000025135	1	8637643	8638980	0	-	0.9235	2097	.
intronic	ENSAPLG00000013554	1	8702598	8709088	0	-	0.5	83	.
intronic	ENSAPLG00000013554	1	8724081	8724412	TTTTTTTTTTTTTTTTAAATCTGTATTTTTATTTGAAAGATTTCAGATTTTTTTACAATTCGTATACAGTAGTAGTCAAAAATTGAGGTATTTCTGCATTTGTCTTTGAGATGGTAGAATTCAGCAGAGTTGATCATAAGCAGTGTAACCAGAGATTAAAAGTGAACATGTCACATAACATTTACAAATTATATTATGAACTATTGCACTTTTCTTGCAATTTCAATCTTGAGAGAGTTATTATATTTAATTTTTTTAGGTTTTTGAAAAAAGGGTTATTTTTTTTTGGTTTTTTTTTTTTTTAATTGAGATGTAATTTGTGTTTCTTATTT	-	0.943	1920	.
intronic	ENSAPLG00000013554	1	8770176	8770663	0	-	0.9	89	.
intronic	ENSAPLG00000013554	1	8795150	8795264	0	-	1	236	.
intergenic	ENSAPLG00000021898(dist=4383),ENSAPLG00000024682(dist=47582)	1	8833881	8833936	0	-	0.5	293	.
intergenic	ENSAPLG00000021898(dist=44385),ENSAPLG00000024682(dist=7406)	1	8873883	8874112	ACCTTCCTGTGATTCTGAAGTTTGTTTCTGAAAGGTAGTGCCTAGGGGTAGAGTGAACTTATATAACTATCTTGACTTATACAGGTGATGTTACAGTTTAAGTAGACATAAATGTCATGTAAACCAAGACGTTAGATACTAGGATTGGATGCCAGGATGTACTTCTTTTGAGGTGTTTTTAGTTAATGTTATATATATATATATATATATATATATACATATATGTATAC	-	0.5	371	.
intergenic	ENSAPLG00000021898(dist=46850),ENSAPLG00000024682(dist=5170)	1	8876348	8876348	0	A	1	1190	.
intergenic	ENSAPLG00000013794(dist=26291),ENSAPLG00000013931(dist=128941)	1	8950293	8950471	0	-	0.625	1101	.
intergenic	ENSAPLG00000013794(dist=36774),ENSAPLG00000013931(dist=118566)	1	8960776	8960846	0	-	0.6548	1152	.
intergenic	ENSAPLG00000013794(dist=89912),ENSAPLG00000013931(dist=65037)	1	9013914	9014375	0	-	0.9244	1683	.
intergenic	ENSAPLG00000013794(dist=106885),ENSAPLG00000013931(dist=48443)	1	9030887	9030969	0	-	0.9244	1683	.
intronic	ENSAPLG00000013931	1	9092155	9092268	0	-	0.6613	945	.
intronic	ENSAPLG00000013931	1	9093206	9095488	0	-	0.5	932	.
ncRNA_intronic	ENSAPLG00000030524	1	9321068	9321529	0	-	0.6613	2186	.
ncRNA_intronic	ENSAPLG00000030524	1	9357869	9357911	0	-	0.9408	0	.
ncRNA_intronic	ENSAPLG00000030524	1	9386716	9387309	0	-	0.6613	2038	.
intergenic	ENSAPLG00000030524(dist=2846),ENSAPLG00000003174(dist=14883)	1	9425182	9425282	0	-	1	1329	.
intergenic	ENSAPLG00000030524(dist=4623),ENSAPLG00000003174(dist=13112)	1	9426959	9427053	0	-	0.619	1063	.
intronic	ENSAPLG00000003174	1	9467859	9471250	0	-	0.5	2008	.
intronic	ENSAPLG00000003174	1	9487345	9487379	0	-	0.7273	236	.
intronic	ENSAPLG00000003174	1	9501429	9501490	0	-	0.5333	974	.
intronic	ENSAPLG00000003174	1	9525801	9525871	0	-	0.6944	1270	.
intronic	ENSAPLG00000003174	1	9577690	9578154	0	-	0.9286	2008	.
intronic	ENSAPLG00000003174	1	9582671	9582821	0	-	0.9235	2213	.
intronic	ENSAPLG00000003174	1	9618831	9618958	0	-	0.7701	1151	.
intronic	ENSAPLG00000003174	1	9730451	9730495	0	-	0.5484	0	.
intronic	ENSAPLG00000003174	1	9742975	9743624	0	-	0.5	881	.
intronic	ENSAPLG00000003174	1	9752416	9752416	0	G	0.9643	206	.
intronic	ENSAPLG00000003174	1	9835690	9836293	0	-	0.6122	1831	.
intronic	ENSAPLG00000024194	1	9917480	9917549	0	-	0.7821	1063	.
ncRNA_exonic	ENSAPLG00000021943	1	9985010	9985049	0	-	0.7561	0	.
intergenic	ENSAPLG00000021943(dist=14774),ENSAPLG00000030132(dist=9989)	1	10001292	10001723	0	-	0.5323	1181	.
intergenic	ENSAPLG00000030132(dist=22681),ENSAPLG00000030788(dist=41496)	1	10037587	10043685	0	-	0.5	395	.
ncRNA_exonic	ENSAPLG00000017612	1	10151884	10172163	0	-	0.5	389	.
intergenic	ENSAPLG00000017612(dist=10076),ENSAPLG00000019839(dist=36666)	1	10171722	10172164	0	-	0.6848	540	.
intergenic	ENSAPLG00000019839(dist=10846),ENSAPLG00000018878(dist=38102)	1	10221052	10222033	0	-	0.6	1595	.
ncRNA_intronic	ENSAPLG00000018537,ENSAPLG00000019939	1	10286811	10289213	0	-	0.697	2067	.
intergenic	ENSAPLG00000019939(dist=4647),ENSAPLG00000003901(dist=33422)	1	10327646	10327688	TTTTTTTTTTTTTTTTTTTTTTTAAAAAAAAAAAAAAAAAATA	-	1	384	.
intronic	ENSAPLG00000003901	1	10413126	10413547	0	-	0.5	521	.
intronic	ENSAPLG00000003901	1	10431083	10431291	0	-	0.5	272	.
intronic	ENSAPLG00000004563	1	10520174	10520642	0	-	0.5143	1447	.
intronic	ENSAPLG00000004563	1	10528600	10528646	0	-	0.625	56	.
intergenic	ENSAPLG00000004563(dist=6518),ENSAPLG00000004836(dist=32409)	1	10546672	10547087	TAATATCCTTGCAAAAAAAATCCTTTTCTTGCAGATTTCACTTCACACAAATGCAGGAAATTATTATCATAGCAGTTCTATAAACAGCCTTGTTTTGATGGATTGGTATTTCTGATTCTTCTAACCTTGATTTTCTGCTAATCAAGCTTTTATTAACTTCAGAAAAGGTTCTGGAGTTTACAGCTACTTTCAACAGCATCTACAGAAGCAGCTATTCTTTTAAAATGTTCTGAACTAAGTAAATGAAATCCAATTTAAAAACACTGCTTATGAGAAAAACATTCTGTTGCTATATTGCAGTTTCTCTGCATAGAGAAGTCAGTAAGTGAACAAAACAAGAAACACAACACTTAATCACAAAGCAGACAGGCCTGACCTTGTCTCAGACATTAAATGTGA…	-	0.5	875	.
intergenic	ENSAPLG00000004563(dist=32107),ENSAPLG00000004836(dist=6849)	1	10572261	10572647	0	-	0.5476	1299	.
intronic	ENSAPLG00000004836	1	10582575	10582772	0	-	0.6081	1388	.
intronic	ENSAPLG00000004836	1	10593426	10593643	0	-	0.5556	707	.
intronic	ENSAPLG00000004840	1	10707801	10707846	ATATATATATATATATATATAGAGAGAGAGAGAGAGAGAGAGAGAG	-	1	206	.
intergenic	ENSAPLG00000004840(dist=2462),ENSAPLG00000020176(dist=42344)	1	10737557	10737677	0	-	0.5732	709	.
intergenic	ENSAPLG00000004840(dist=5070),ENSAPLG00000020176(dist=39822)	1	10740165	10740199	0	-	0.875	0	.
intergenic	ENSAPLG00000020176(dist=60367),ENSAPLG00000017597(dist=7790)	1	10841553	10841586	0	-	1	0	.
intergenic	ENSAPLG00000018818(dist=4402),ENSAPLG00000020302(dist=155712)	1	10880021	10880341	0	-	0.5625	2836	.
intergenic	ENSAPLG00000018818(dist=9705),ENSAPLG00000020302(dist=150075)	1	10885324	10885978	0	-	0.5769	1802	.
intergenic	ENSAPLG00000018818(dist=35438),ENSAPLG00000020302(dist=124834)	1	10911057	10911219	0	-	0.5778	2213	.
intergenic	ENSAPLG00000018818(dist=53414),ENSAPLG00000020302(dist=106909)	1	10929033	10929144	0	-	1	886	.
intergenic	ENSAPLG00000018818(dist=60665),ENSAPLG00000020302(dist=98865)	1	10936284	10937188	0	-	0.5057	2481	.
intergenic	ENSAPLG00000018818(dist=104724),ENSAPLG00000020302(dist=55679)	1	10980343	10980374	0	-	0.8947	0	.
intergenic	ENSAPLG00000018818(dist=113391),ENSAPLG00000020302(dist=47000)	1	10989010	10989053	0	-	0.6	158	.
exonic	ENSAPLG00000028199	1	11024133	11314975	0	-	0.5	1340	.
intergenic	ENSAPLG00000028199(dist=99477),ENSAPLG00000012418(dist=342681)	1	11141688	11141799	0	-	0.5741	1418	.
intergenic	ENSAPLG00000028199(dist=145030),ENSAPLG00000012418(dist=297207)	1	11187241	11187273	0	-	0.8571	4	.
intergenic	ENSAPLG00000028199(dist=144731),ENSAPLG00000012418(dist=296024)	1	11186942	11188456	0	-	0.6154	2333	.
intergenic	ENSAPLG00000028199(dist=201046),ENSAPLG00000012418(dist=241181)	1	11243257	11243299	0	-	0.61	1	.
intergenic	ENSAPLG00000028199(dist=207922),ENSAPLG00000012418(dist=234255)	1	11250133	11250225	0	-	0.5333	738	.
intergenic	ENSAPLG00000028199(dist=212638),ENSAPLG00000012418(dist=229599)	1	11254849	11254881	0	-	0.9167	1	.
intergenic	ENSAPLG00000028199(dist=259668),ENSAPLG00000012418(dist=182545)	1	11301879	11301935	AAACAAAAAAACCCAAAACAAACAAAACAAACAAACAAACAAACAAAACAAAAAAAA	-	0.5455	797	.
intergenic	ENSAPLG00000028199(dist=296219),ENSAPLG00000012418(dist=145832)	1	11338430	11338648	0	-	0.5417	1476	.
intergenic	ENSAPLG00000028199(dist=308891),ENSAPLG00000012418(dist=132883)	1	11351102	11351597	0	-	0.8092	2008	.
intergenic	ENSAPLG00000028199(dist=367303),ENSAPLG00000012418(dist=70312)	1	11409514	11414168	0	-	0.5714	1270	.
intergenic	ENSAPLG00000028199(dist=376162),ENSAPLG00000012418(dist=66037)	1	11418373	11418443	0	-	0.8382	856	.
intergenic	ENSAPLG00000028199(dist=384240),ENSAPLG00000012418(dist=57274)	1	11426451	11427206	0	-	0.7059	2422	.
intergenic	ENSAPLG00000028199(dist=386334),ENSAPLG00000012418(dist=55817)	1	11428545	11428663	0	-	0.5978	886	.
intergenic	ENSAPLG00000028199(dist=414163),ENSAPLG00000012418(dist=28069)	1	11456374	11456411	0	-	0.6875	0	.
intergenic	ENSAPLG00000028199(dist=416686),ENSAPLG00000012418(dist=25549)	1	11458897	11458931	0	-	0.5	0	.
intronic	ENSAPLG00000012418	1	11520961	11520961	0	A	0.9607	1157	.
intronic	ENSAPLG00000012418	1	11534043	11535152	0	-	0.5	713	.
intronic	ENSAPLG00000012418	1	11574123	11574340	0	-	0.5	758	.
intronic	ENSAPLG00000012418	1	11604950	11604987	0	-	0.7581	4	.
intronic	ENSAPLG00000012418	1	11628447	11628513	0	-	0.6053	1122	.
intronic	ENSAPLG00000012418	1	11673090	11673396	0	-	0.5	140	.
intronic	ENSAPLG00000012418	1	11694756	11694809	0	-	0.5	0	.
intronic	ENSAPLG00000012418	1	11733961	11734262	0	-	0.5	746	.
intronic	ENSAPLG00000012418	1	11735604	11736771	0	-	0.5	230	.
intronic	ENSAPLG00000012418	1	11739076	11739135	0	-	0.5	278	.
intergenic	ENSAPLG00000012418(dist=22107),ENSAPLG00000012275(dist=20223)	1	11791275	11794271	0	-	0.5	560	.
intergenic	ENSAPLG00000012418(dist=30467),ENSAPLG00000012275(dist=14823)	1	11799635	11799671	0	-	0.75	0	.
intergenic	ENSAPLG00000012418(dist=33753),ENSAPLG00000012275(dist=11506)	1	11802921	11802988	0	-	0.9103	827	.
intergenic	ENSAPLG00000012418(dist=43127),ENSAPLG00000012275(dist=1991)	1	11812295	11812503	0	-	0.7439	1743	.
intronic	ENSAPLG00000012275	1	11821282	11821333	0	-	0.55	0	.
intronic	ENSAPLG00000012275	1	11851840	11851878	0	-	0.5	0	.
exonic	ENSAPLG00000012097,ENSAPLG00000012106,ENSAPLG00000012129,ENSAPLG00000012138,ENSAPLG00000012156,ENSAPLG00000012236,ENSAPLG00000012261,ENSAPLG00000027009,ENSAPLG00000029814	1	11897892	12332413	0	-	0.5	173	.
intergenic	ENSAPLG00000012261(dist=24623),ENSAPLG00000012236(dist=20041)	1	11943999	11944367	TGTATCTGTCAGACTGCTGCAAATCACACTGCTTTGTGAAGTTTTGTACATGTTGTATTAGTGGACAAATAAGGTCTGGAGATCACCTTTTGGTTTTGTTTTTTTGCTTTACTATTTTTGTGTGAGCTACAACTGATCAGCCTCAGAATAAGCTCGCTTCTAGTCGTCCTGCTGTCTTCTCCTTTATTTCATTTTTTGGAAATTATAATCCAAGGTGAATAGGGTTCAACATTCATCTCAAAACAGTGAAGAACAAGTTCTCTGTATCCAGCTAGCTCTACTAAAAGGCCTTTTCCTTCCATGATTCAAGGTTTCCTACCGTAAGGGAGTATCTTCAAGCGGCATTTCTGGGCATGACAGGGAAAAATG	-	0.8488	2097	.
intronic	ENSAPLG00000012236	1	11976144	11976195	0	-	0.8125	74	.
intronic	ENSAPLG00000012236	1	11999517	11999560	0	-	0.8558	0	.
intronic	ENSAPLG00000012236	1	12003439	12003578	0	-	0.6613	1484	.
intergenic	ENSAPLG00000012236(dist=25722),ENSAPLG00000012156(dist=10343)	1	12063312	12063345	0	-	0.5	0	.
intergenic	ENSAPLG00000012106(dist=7842),ENSAPLG00000012097(dist=15891)	1	12308628	12311074	0	-	0.6579	2776	.
intergenic	ENSAPLG00000012106(dist=20306),ENSAPLG00000012097(dist=5807)	1	12321092	12321158	0	-	0.625	974	.
intergenic	ENSAPLG00000012106(dist=24434),ENSAPLG00000012097(dist=1711)	1	12325220	12325254	0	-	0.8529	797	.
intergenic	ENSAPLG00000012076(dist=4809),ENSAPLG00000012048(dist=15159)	1	12362499	12363048	0	-	0.8118	2481	.
intronic	ENSAPLG00000011918	1	12408069	12409527	0	-	0.8176	2452	.
intronic	ENSAPLG00000011317	1	12511502	12512228	0	-	0.6196	1181	.
intronic	ENSAPLG00000011317	1	12546963	12546996	0	-	0.6667	0	.
intronic	ENSAPLG00000011317	1	12604465	12604938	0	-	0.7	1979	.
intronic	ENSAPLG00000011317	1	12630496	12630574	0	-	0.5	377	.
intronic	ENSAPLG00000011317	1	12725455	12725492	0	-	0.5	0	.
intronic	ENSAPLG00000002905	1	12773946	12773982	0	-	0.7031	0	.
intronic	ENSAPLG00000002905	1	12774616	12774995	0	-	0.5	716	.
intronic	ENSAPLG00000002905	1	12803919	12803957	0	-	0.625	0	.
intronic	ENSAPLG00000002905	1	12807492	12807968	0	-	0.9551	2570	.
intronic	ENSAPLG00000002905	1	12820832	12820898	0	-	0.5	395	.
ncRNA_exonic	ENSAPLG00000018999,ENSAPLG00000021945,ENSAPLG00000027324	1	12841115	12970359	0	-	0.5	491	.
intergenic	ENSAPLG00000002905(dist=11611),ENSAPLG00000027324(dist=37779)	1	12850783	12850849	0	-	0.6	679	.
ncRNA_intronic	ENSAPLG00000021945	1	12906741	12906784	0	-	0.7833	0	.
ncRNA_intronic	ENSAPLG00000021945	1	12987423	12988082	0	-	0.5	602	.
intergenic	ENSAPLG00000021945(dist=9791),ENSAPLG00000017998(dist=58700)	1	13009962	13010780	0	-	0.5	1654	.
intergenic	ENSAPLG00000021945(dist=18592),ENSAPLG00000017998(dist=50655)	1	13018763	13018825	0	-	0.5312	1004	.
intergenic	ENSAPLG00000021945(dist=40198),ENSAPLG00000017998(dist=28947)	1	13040369	13040533	0	-	0.8974	1515	.
intergenic	ENSAPLG00000017998(dist=3839),ENSAPLG00000026371(dist=27720)	1	13148053	13148106	TTTAAATATATATATATAATATATATATAATTTTTATATATATATATATATATT	-	0.7105	709	.
intergenic	ENSAPLG00000017998(dist=13202),ENSAPLG00000026371(dist=18288)	1	13157416	13157538	0	-	0.8313	1211	.
intronic	ENSAPLG00000003236	1	13222304	13225391	0	-	0.6786	1890	.
intronic	ENSAPLG00000003236	1	13261235	13261291	0	-	0.5208	886	.
intronic	ENSAPLG00000004027	1	13343916	13343971	0	-	0.1071	354	.
intronic	ENSAPLG00000004027	1	13386068	13386701	0	-	0.5	803	.
UTR5	ENSAPLG00000004027(ENSAPLT00000038440:c.50336_50336delins-,ENSAPLT00000019894:c.50336_50336delins-,ENSAPLT00000026997:c.50336_50336delins-,ENSAPLT00000047865:c.166_166delins-,ENSAPLT00000004167:c.50336_50336delins-,ENSAPLT00000023097:c.50336_50336delins-)	1	13408616	13411655	0	-	1	1595	.
intronic	ENSAPLG00000005922	1	13625238	13625269	0	-	0.7647	827	.
intergenic	ENSAPLG00000005922(dist=34029),ENSAPLG00000006146(dist=14464)	1	13676547	13676772	0	-	0.5	44	.
intergenic	ENSAPLG00000025330(dist=75510),ENSAPLG00000030021(dist=5008)	1	13851873	13851944	0	-	1	472	.
intergenic	ENSAPLG00000030021(dist=7728),ENSAPLG00000006669(dist=20849)	1	13866041	13866146	0	-	0.8588	1358	.
intergenic	ENSAPLG00000030021(dist=13229),ENSAPLG00000006669(dist=14477)	1	13871542	13872518	0	-	0.9326	1949	.
intergenic	ENSAPLG00000030021(dist=16092),ENSAPLG00000006669(dist=12558)	1	13874405	13874437	0	-	0.625	0	.
intronic	ENSAPLG00000006955	1	13994967	13995316	0	-	0.75	1979	.
intronic	ENSAPLG00000006955	1	14016110	14016149	0	-	0.5	0	.
intronic	ENSAPLG00000006955	1	14018310	14018355	TTAAGACTGTAGCACACTCAGAAATGCTATTCAATAGCTCTTCCTT	-	0.5882	0	.
intronic	ENSAPLG00000007291	1	14050157	14050540	0	-	0.5	920	.
intronic	ENSAPLG00000007291	1	14055065	14055161	0	-	0.6667	323	.
intronic	ENSAPLG00000007291	1	14158709	14158742	0	-	0.5	0	.
exonic	ENSAPLG00000007641	1	14230123	14243131	0	-	1	1211	.
intronic	ENSAPLG00000007986	1	14259594	14259791	TATTACTTGGAAGTGGTTGCACGCTGGAACAGGCTCCCCAGGGAAGTGGTCACTGCACCGAGCCTGTCTGAATTTAAGAAGAGATTGGACTGTGCACTTAGTTACATGGTCTGAACTTTTGGGTAGACCTGTGCGGTGTCAAGAGTTGGACTTGATGATCCTTAAGGGTCCCTTCCAACTCAGGATATTCTATGATTC	-	0.8735	1693	.
intronic	ENSAPLG00000007986	1	14267201	14267587	0	-	0.5	386	.
intronic	ENSAPLG00000007986	1	14285904	14285935	TTATGTCCTTCCAATCGTCCAGTACTCCGTGC	-	0.881	2	.
UTR5	ENSAPLG00000008089(ENSAPLT00000017724:c.-802_-780delins-)	1	14293473	14293612	0	-	0.5816	1239	.
intronic	ENSAPLG00000008089	1	14307079	14307112	0	-	0.9659	206	.
intergenic	ENSAPLG00000009002(dist=13510),ENSAPLG00000009964(dist=9801)	1	14356610	14358108	0	-	0.5	536	.
intronic	ENSAPLG00000010460	1	14388968	14389003	0	-	0.2857	665	.
upstream	ENSAPLG00000010460(dist=403)	1	14467323	14467359	0	-	0.6667	0	.
intronic	ENSAPLG00000012447	1	14561562	14561873	0	-	0.7966	2076	.
intronic	ENSAPLG00000012447	1	14577390	14577453	0	-	0.7847	1506	.
intergenic	ENSAPLG00000012447(dist=26065),ENSAPLG00000030661(dist=28690)	1	14610733	14610784	0	-	0.7987	1152	.
intergenic	ENSAPLG00000012447(dist=31256),ENSAPLG00000030661(dist=23412)	1	14615924	14616062	0	-	0.8409	1358	.
intergenic	ENSAPLG00000012447(dist=37002),ENSAPLG00000030661(dist=17735)	1	14621670	14621739	0	-	0.56	1063	.
intergenic	ENSAPLG00000012447(dist=41709),ENSAPLG00000030661(dist=12961)	1	14626377	14626513	CTGACTCTTGGCTGCCCTGGCTATCCTCACTGGGCCTGACCCCAACCCTGATTTGCAAACTGGATTTCCCTGGGTGACCTTGGACCTGCCTTACTGCTATGGACCTGACAGGCGGGCCTGTAAGCGCTATGGCCCCT	-	0.5625	1248	.
intronic	ENSAPLG00000030661	1	14685740	14685776	0	-	0.5	0	.
intergenic	ENSAPLG00000025880(dist=60354),ENSAPLG00000018084(dist=34703)	1	14778046	14778953	0	-	0.5	401	.
intronic	ENSAPLG00000013822	1	14868587	14868806	0	-	0.5	848	.
intronic	ENSAPLG00000014318	1	14977178	14977275	0	-	0.6532	1093	.
intronic	ENSAPLG00000020312	1	14988762	14988835	0	-	0.6852	462	.
intergenic	ENSAPLG00000020312(dist=31964),ENSAPLG00000015941(dist=40829)	1	15021128	15021158	0	-	0.6765	65	.
intergenic	ENSAPLG00000020312(dist=54971),ENSAPLG00000015941(dist=17669)	1	15044135	15044318	TTTTTTTTCTTTTTTTTTTTTAATCAGAAAAGAGGTAGAGCAATTTCAGCTATACAGATCAGTAAAGGCAGAGATGTCACAGTTCAGATCAAAGCCACAAATGTATCTGAAGGACTAGCAAATGTGTCTTCCAAAGAGAAGACAAAGGAGCTCTGCTTTATGGCCAAGACAGAGCTGTGGCCCA	-	0.7273	2106	.
intronic	ENSAPLG00000015941	1	15103573	15114860	0	-	0.7254	2304	.
intronic	ENSAPLG00000015941	1	15115534	15115580	0	-	0.5	293	.
intronic	ENSAPLG00000015941	1	15131719	15131782	0	-	0.5976	1270	.
intronic	ENSAPLG00000015941	1	15150955	15150989	0	-	0.5	0	.
downstream	ENSAPLG00000016363(dist=438)	1	15301249	15301544	0	-	0.5	1007	.
intronic	ENSAPLG00000016414	1	15329473	15329833	0	-	0.5641	2067	.
intronic	ENSAPLG00000016414	1	15373732	15373776	0	-	0.5	0	.
intronic	ENSAPLG00000002925	1	15573112	15573160	0	-	0.7222	0	.
intergenic	ENSAPLG00000002925(dist=7684),ENSAPLG00000019161(dist=8659)	1	15604518	15604625	0	-	0.5625	856	.
intergenic	ENSAPLG00000019161(dist=6246),ENSAPLG00000021838(dist=32677)	1	15625058	15625966	0	-	0.8989	2481	.
intronic	ENSAPLG00000004220	1	15838760	15838793	GTCTTCAGTTGGACTCATGTATATTCTACAGGAG	-	0.5	839	.
intronic	ENSAPLG00000004220	1	15852755	15852834	0	-	0.5	425	.
intronic	ENSAPLG00000004220	1	15884329	15884396	0	-	0.5385	974	.
intronic	ENSAPLG00000004220	1	15919237	15919291	0	-	0.5	0	.
intronic	ENSAPLG00000004220	1	15928891	15928923	0	-	0.5	0	.
intronic	ENSAPLG00000004220	1	15955291	15956030	0	-	0.5	896	.
intergenic	ENSAPLG00000021450(dist=26516),ENSAPLG00000018670(dist=42052)	1	16086795	16086868	0	-	0.6094	1093	.
intergenic	ENSAPLG00000021450(dist=33449),ENSAPLG00000018670(dist=34297)	1	16093728	16094623	0	-	0.5	1861	.
intergenic	ENSAPLG00000018670(dist=5699),ENSAPLG00000019093(dist=39596)	1	16136542	16136625	0	-	0.5	461	.
intergenic	ENSAPLG00000018670(dist=29427),ENSAPLG00000019093(dist=15951)	1	16160270	16160270	0	G	0.6979	1536	.
intergenic	ENSAPLG00000020992(dist=60665),ENSAPLG00000025744(dist=74089)	1	16270803	16270838	TAAGAGCTGGGAGGGGACAGACCCCGGACAGGTGAC	-	0.7109	2363	.
intergenic	ENSAPLG00000025744(dist=47037),ENSAPLG00000018963(dist=136073)	1	16394643	16394705	0	-	0.5	305	.
intergenic	ENSAPLG00000025744(dist=166753),ENSAPLG00000018963(dist=16280)	1	16514359	16514498	0	-	0.7302	1348	.
ncRNA_intronic	ENSAPLG00000020036	1	16684654	16684754	0	-	1	413	.
intergenic	ENSAPLG00000024146(dist=16047),ENSAPLG00000027273(dist=46883)	1	16742359	16742804	0	-	0.7222	2392	.
intergenic	ENSAPLG00000024146(dist=28795),ENSAPLG00000027273(dist=34424)	1	16755107	16755263	0	-	0.9286	796	.
intronic	ENSAPLG00000029978	1	16915379	16916008	0	-	0.5	1713	.
intronic	ENSAPLG00000029978	1	17081631	17081805	ACATATATATATGTCTGTATAGATATATATATATCTATACTATCTGTGTTATACTATCTATACTGTGGTTTTTTTTTTTGTTGTTTGTTTGTTTGGTTGGTTGGTTGGTTAGTTTTGTAGTTTTACTATCCATAGATATATGTATATCTATATAGATATATATAGATATATACAG	-	0.55	905	.
intronic	ENSAPLG00000029978	1	17116839	17116888	0	-	0.726	147	.
intronic	ENSAPLG00000029978	1	17188317	17189412	0	-	0.5	1329	.
intronic	ENSAPLG00000029978	1	17261391	17261990	0	-	0.5435	1063	.
intronic	ENSAPLG00000029978	1	17306450	17306546	0	-	1	827	.
intronic	ENSAPLG00000029978	1	17341038	17343780	0	-	0.6622	2215	.
intergenic	ENSAPLG00000029978(dist=64849),ENSAPLG00000021387(dist=118112)	1	17428447	17429107	0	-	0.5784	1831	.
intergenic	ENSAPLG00000029978(dist=86581),ENSAPLG00000021387(dist=95154)	1	17450179	17452065	0	-	0.5556	1063	.
intergenic	ENSAPLG00000029978(dist=142204),ENSAPLG00000021387(dist=41344)	1	17505802	17505875	0	-	0.5926	1152	.
intergenic	ENSAPLG00000029978(dist=164984),ENSAPLG00000021387(dist=18597)	1	17528582	17528622	0	-	0.6282	0	.
exonic	ENSAPLG00000017844,ENSAPLG00000024417	1	17600992	17652573	0	-	0.5	353	.
exonic	ENSAPLG00000017844,ENSAPLG00000024417	1	17624941	17629121	0	-	0.5917	1713	.
intergenic	ENSAPLG00000024417(dist=21902),ENSAPLG00000028482(dist=443432)	1	17650929	17651833	0	-	0.5556	2245	.
intergenic	ENSAPLG00000024417(dist=30472),ENSAPLG00000028482(dist=435666)	1	17659499	17659599	0	-	1	206	.
intergenic	ENSAPLG00000024417(dist=52872),ENSAPLG00000028482(dist=413099)	1	17681899	17682166	TGCAGATAAACCATAAATAAATTGTTAAAACCAAAACCAAACAAACAACAAACAAAAACACAAAACTGATGCAGCCAAATGTGAGTGAATAAATGAATGAATGATAAAGTATCACTATAAGAACGTGGAACTATTGAAGAAGGAAACTTTAAGGAATCTTGTAACTAAACTCAAATATTTGTGAGACTCTCATGGTCTGAACTTGGGTAGACCTGTGCGGTGTCAAGAGTTGGACTTGATGATCCTTAAGGGTCCCTTCCAACTCAGG	-	0.5312	827	.
intergenic	ENSAPLG00000024417(dist=57538),ENSAPLG00000028482(dist=408588)	1	17686565	17686677	0	-	0.5333	709	.
intergenic	ENSAPLG00000024417(dist=83686),ENSAPLG00000028482(dist=382509)	1	17712713	17712756	0	-	0.6571	0	.
intergenic	ENSAPLG00000024417(dist=122300),ENSAPLG00000028482(dist=343907)	1	17751327	17751358	0	-	0.7	0	.
intergenic	ENSAPLG00000024417(dist=148767),ENSAPLG00000028482(dist=317471)	1	17777794	17777794	0	A	0.5882	1595	.
intergenic	ENSAPLG00000024417(dist=180580),ENSAPLG00000028482(dist=285623)	1	17809607	17809642	0	-	0.75	118	.
intergenic	ENSAPLG00000024417(dist=248412),ENSAPLG00000028482(dist=212437)	1	17877439	17882828	0	-	0.5556	1170	.
intergenic	ENSAPLG00000024417(dist=267644),ENSAPLG00000028482(dist=198395)	1	17896671	17896870	0	-	0.5714	317	.
intergenic	ENSAPLG00000024417(dist=268915),ENSAPLG00000028482(dist=196542)	1	17897942	17898723	0	-	0.5917	4874	.
intergenic	ENSAPLG00000024417(dist=331576),ENSAPLG00000028482(dist=134340)	1	17960603	17960925	0	-	0.6667	645	.
intergenic	ENSAPLG00000024417(dist=364968),ENSAPLG00000028482(dist=100789)	1	17993995	17994476	0	-	0.5556	1033	.
ncRNA_intronic	ENSAPLG00000028482	1	18112755	18118575	0	-	0.5816	915	.
ncRNA_intronic	ENSAPLG00000028482	1	18151837	18152018	TTTTTTCCCAAATCTATTTTAATTGACAGTAAATTAAATTACTTTTCCCCAAGTGGAGCATTGTTTGCCTAGGACAGTAACTGCTAAGTAATCTCCCTGTCTTTAACCTAGTCCAAGAGCTTTTTGCATATTATTTTCTCCATCCATCTTGTTGAAGAAGGGGAGTGAGAGAACAGCCGGGG	-	0.5	1447	.
intergenic	ENSAPLG00000017805(dist=41228),ENSAPLG00000025895(dist=82086)	1	18298819	18301071	0	-	0.5982	2038	.
intergenic	ENSAPLG00000025620(dist=37749),ENSAPLG00000024604(dist=42734)	1	18455891	18456041	0	-	0.5	308	.
intergenic	ENSAPLG00000025620(dist=46413),ENSAPLG00000024604(dist=33473)	1	18464555	18465302	0	-	0.5	200	.
intergenic	ENSAPLG00000025620(dist=74894),ENSAPLG00000024604(dist=3606)	1	18493036	18495169	0	-	0.5965	2038	.
ncRNA_intronic	ENSAPLG00000024604	1	18521014	18521100	0	-	0.5556	856	.
ncRNA_intronic	ENSAPLG00000024604	1	18558920	18559323	0	-	0.6	2392	.
intronic	ENSAPLG00000015650	1	18699603	18699671	0	-	0.5893	915	.
intergenic	ENSAPLG00000015891(dist=4578),ENSAPLG00000019790(dist=35202)	1	18809747	18809833	0	-	1	1329	.
intergenic	ENSAPLG00000019790(dist=6066),ENSAPLG00000017733(dist=70931)	1	18881381	18881451	0	-	0.575	384	.
ncRNA_intronic	ENSAPLG00000017733	1	18956692	18956727	0	-	0.8	0	.
ncRNA_exonic	ENSAPLG00000017197	1	18957684	18958980	0	-	0.8148	2156	.
ncRNA_intronic	ENSAPLG00000017733	1	19018576	19018616	0	-	0.5833	2	.
intergenic	ENSAPLG00000017733(dist=12198),ENSAPLG00000016454(dist=34769)	1	19072653	19072942	0	-	0.6552	1949	.
intergenic	ENSAPLG00000026696(dist=71591),ENSAPLG00000026254(dist=55411)	1	19405847	19405919	TTCCCCCCATTTTAAAAAAAAACATGTTTTTTTGGCTTTTTTTTTCTTTTTTTTTTTTTTTTTTTTTTTTTTG	-	0.9178	590	.
intergenic	ENSAPLG00000026254(dist=11138),ENSAPLG00000029419(dist=30275)	1	19488289	19488441	0	-	0.5	200	.
intergenic	ENSAPLG00000020713(dist=7500),ENSAPLG00000023121(dist=38214)	1	19646157	19646414	0	-	0.5	845	.
ncRNA_intronic	ENSAPLG00000023121	1	19686868	19687180	TCTTATAATTTCTAGGGTTCAAGGAGTGTATAGCAAAAAGTAGCAAAGCTTTTAATTTTGAAGGAATTCCTTGGTTGCTTAGTTTTATATTGGTGACTATAATGACCAATTAGTAGCTTAATTCTAACAACTGTAATGAATAAAAAATGAAAATTTCCTTAGTACTTTGGCTGATCATTTAGCTAGTTAATAAAATAGTTTCTAAACTGCACTGTTTGGAGAATAAATGGATCCTTCTTTCCATATTCTATTAATTTCTTTAAAAAATGTACAGATAATCAGATCACATACAAACTCTCCCCACCCCATTCCC	-	0.6	1152	.
ncRNA_exonic	ENSAPLG00000023121	1	19688039	19688087	TATTAATATATATTAATATATATATTATATTATATATTAATATATATTA	-	0.8699	679	.
ncRNA_intronic	ENSAPLG00000018205,ENSAPLG00000026728	1	19752435	19752557	0	-	1	206	.
ncRNA_intronic	ENSAPLG00000022201	1	19801402	19801615	0	-	0.6	1663	.
ncRNA_intronic	ENSAPLG00000022201	1	19803608	19808457	0	-	0.55	974	.
ncRNA_intronic	ENSAPLG00000022201	1	19865730	19865801	0	-	0.5625	629	.
ncRNA_intronic	ENSAPLG00000022201	1	19869236	19869356	0	-	0.6404	1181	.
intergenic	ENSAPLG00000022201(dist=14554),ENSAPLG00000030138(dist=41459)	1	19949389	19950570	0	-	0.6781	2333	.
ncRNA_exonic	ENSAPLG00000030138	1	19993012	19993386	0	-	0.6333	212	.
ncRNA_intronic	ENSAPLG00000018091	1	20043092	20043147	0	-	0.6364	1063	.
ncRNA_intronic	ENSAPLG00000018091	1	20066257	20066435	GGGATACTAATTCTAATTTGAAATCTCTGCAGTCTTATGGCAGATATAAAGGTAATACTATGGTTCAATTAAATCCAATTCCTGCCATTTCAGAGGTACCAGGAATTCCCTATGTTCAGTACCCCTGGCGACTGATCTTTTTCTCAGTGCAGAGATCAACCCCCCCTCTAAAACCACAA	-	0.3333	1634	.
intronic	ENSAPLG00000016050	1	20145210	20145380	0	-	0.6	1181	.
intronic	ENSAPLG00000016050	1	20153936	20157590	0	-	0.7917	2097	.
intronic	ENSAPLG00000002129	1	20199346	20199387	0	-	0.881	354	.
intronic	ENSAPLG00000001582	1	20288817	20288860	ATTATTATTATTATTATTATTATTATTATTATTATGTAAAAAAA	-	0.875	413	.
intergenic	ENSAPLG00000001582(dist=4651),ENSAPLG00000002798(dist=18916)	1	20299770	20299830	AATATATATAATATATATATAATATATAATATATATAATATATAATATATATAATATATAA	-	0.5789	649	.
exonic	ENSAPLG00000002798,ENSAPLG00000003085,ENSAPLG00000003180,ENSAPLG00000003588,ENSAPLG00000004018,ENSAPLG00000004157,ENSAPLG00000004462,ENSAPLG00000004968	1	20301552	20921053	0	-	0.5	623	.
intronic	ENSAPLG00000002798	1	20326225	20326323	0	-	0.6786	1388	.
intergenic	ENSAPLG00000003085(dist=11623),ENSAPLG00000003180(dist=7659)	1	20373637	20373867	0	-	0.963	1250	.
intronic	ENSAPLG00000003180	1	20393897	20394386	0	-	0.9012	1388	.
intronic	ENSAPLG00000003180	1	20393898	20395397	0	-	0.8232	2127	.
intergenic	ENSAPLG00000004018(dist=1514),ENSAPLG00000004157(dist=12702)	1	20432582	20432626	0	-	0.75	0	.
intronic	ENSAPLG00000004157	1	20448844	20449030	0	-	0.6769	1879	.
intronic	ENSAPLG00000004462	1	20509327	20509540	TTCGCATGAGCAGAGCTTTAATTTTGGTAAGAAAGAAGGTAACATCCAGAAAATGAAATGGAAGTACACAGAATATCTGCCACATATTTGGTACAGCCACAACCCTGAGCTCTTATCCACAGACCTAAGCTCCCTTTCACAAACTCTTCGACTCCTTTCATCACAGGAGACATGAACCTCCTTGTGGCCAAATGTCCCCTAGTAACATCCTGAT	-	0.7895	974	.
intergenic	ENSAPLG00000004462(dist=8866),ENSAPLG00000030726(dist=20815)	1	20526800	20528163	0	-	0.5	2127	.
intergenic	ENSAPLG00000004462(dist=27355),ENSAPLG00000030726(dist=3580)	1	20545289	20545398	0	-	0.6875	1299	.
intergenic	ENSAPLG00000021079(dist=2782),ENSAPLG00000004968(dist=14119)	1	20565597	20565656	0	-	0.8372	1388	.
intronic	ENSAPLG00000004968	1	20663820	20663867	0	-	0.5	92	.
intronic	ENSAPLG00000004968	1	20743137	20743244	0	-	1	354	.
intronic	ENSAPLG00000004968	1	20750970	20751001	0	-	0.75	0	.
intergenic	ENSAPLG00000004968(dist=62335),ENSAPLG00000025530(dist=22557)	1	20886976	20887023	0	-	0.5	533	.
ncRNA_intronic	ENSAPLG00000028168	1	20941388	20941425	0	-	0.5556	6	.
intronic	ENSAPLG00000013904	1	21190090	21191964	0	-	0.5	680	.
intronic	ENSAPLG00000013904	1	21199940	21200137	0	-	0.5385	1535	.
intronic	ENSAPLG00000013904	1	21231062	21231323	0	-	0.5385	846	.
intronic	ENSAPLG00000013904	1	21284986	21285086	0	-	0.675	413	.
intronic	ENSAPLG00000013904	1	21300544	21300817	0	-	0.52	472	.
intronic	ENSAPLG00000013904	1	21313917	21313999	0	-	0.5417	856	.
intronic	ENSAPLG00000013904	1	21315639	21315670	TTCCTTGTTTCCTTGTTTCCTTGTTTCCTTGT	-	0.5	500	.
intronic	ENSAPLG00000013904	1	21327320	21327367	0	-	0.5	209	.
intergenic	ENSAPLG00000013904(dist=49046),ENSAPLG00000027918(dist=333908)	1	21425895	21426041	GGTTGTTCAGACAAGCACACTGACTGTTGTTCTTTGTCAGAGTAACTGTCATGTTCCCTGGAGCTGATGTGGCCTGATTCCTTCTGAAGCTCCCTTTGGGAGCTACATCTGCACCTTCTCTATTGTGAGTTTATGATTCTCCACTAT	-	0.9494	856	.
intergenic	ENSAPLG00000013904(dist=67880),ENSAPLG00000027918(dist=314892)	1	21444729	21445057	0	-	0.5667	1595	.
intergenic	ENSAPLG00000013904(dist=83855),ENSAPLG00000027918(dist=295213)	1	21460704	21464736	0	-	0.6224	2540	.
intergenic	ENSAPLG00000013904(dist=96436),ENSAPLG00000027918(dist=286561)	1	21473285	21473388	0	-	1	206	.
intergenic	ENSAPLG00000013904(dist=155388),ENSAPLG00000027918(dist=226396)	1	21532237	21533553	0	-	0.6333	1595	.
intergenic	ENSAPLG00000013904(dist=168172),ENSAPLG00000027918(dist=214784)	1	21545021	21545165	0	-	0.5385	924	.
intergenic	ENSAPLG00000013904(dist=198955),ENSAPLG00000027918(dist=184096)	1	21575804	21575853	0	-	0.619	797	.
intergenic	ENSAPLG00000013904(dist=267485),ENSAPLG00000027918(dist=115566)	1	21644334	21644383	0	-	0.5	215	.
intergenic	ENSAPLG00000013904(dist=370761),ENSAPLG00000027918(dist=12268)	1	21747610	21747681	0	-	0.6786	915	.
intergenic	ENSAPLG00000027918(dist=8340),ENSAPLG00000022034(dist=61705)	1	21775350	21775389	0	-	0.6562	0	.
intergenic	ENSAPLG00000027918(dist=27634),ENSAPLG00000022034(dist=42341)	1	21794644	21794753	AAAGGGGGGGGGGGGGGGGGGGGGGGGATAAAAAAAAAAAAAAAAAAAAAAGGAGGGGGAAAAAAGAAAAGAAGAAAAAAGAAAAAAAAAAAAAAAAAAAAAGGGGGGGG	-	0.6667	206	.
intergenic	ENSAPLG00000022034(dist=16904),ENSAPLG00000030144(dist=11972)	1	21859215	21859274	AAAAAAGAGTAATTTTTTATTAAATTTAAAAAAAAAAAAAAAAAAAAAAAAAAAAAAAAG	-	0.8778	679	.
ncRNA_intronic	ENSAPLG00000021101	1	21917179	21917401	0	-	0.5	1151	.
ncRNA_intronic	ENSAPLG00000021101	1	21929054	21929087	0	-	0.9474	413	.
exonic	ENSAPLG00000014367,ENSAPLG00000014571,ENSAPLG00000014812,ENSAPLG00000015178,ENSAPLG00000015306,ENSAPLG00000015709,ENSAPLG00000015825,ENSAPLG00000015872,ENSAPLG00000015956,ENSAPLG00000016011,ENSAPLG00000019976	1	21982916	22641534	0	-	0.25	59	.
intronic	ENSAPLG00000016011	1	22016423	22016462	0	-	0.9187	0	.
intronic	ENSAPLG00000016011	1	22040058	22041250	0	-	0.5192	995	.
intronic	ENSAPLG00000016011	1	22049984	22050015	0	-	0.625	0	.
intergenic	ENSAPLG00000016011(dist=7654),ENSAPLG00000015956(dist=37829)	1	22061573	22061804	AATGCAACTGTTGGTCAGGATCTAAAGAAGAGCACTTGAAAAGTTCAAAATAAAGGCAGCATATTGAACCTTGGTTTACAATAGCAGTCTCTGCACAGTTCCAAAACATGCATTGGCAAATATGCATAATGCCCGGTGGTAATGTGGCAATATAGCCCCCTAAGCTCTTCCTTTATGATTTGTGCTTAGCTCCAGGAATTAATTCGATTGTAAAATAAATTTATTCTGAGTT	-	0.7727	550	.
intergenic	ENSAPLG00000016011(dist=17525),ENSAPLG00000015956(dist=28070)	1	22071444	22071563	0	-	0.5818	1418	.
intergenic	ENSAPLG00000015956(dist=36395),ENSAPLG00000021124(dist=46376)	1	22149251	22149297	0	-	0.5769	206	.
intergenic	ENSAPLG00000021124(dist=29833),ENSAPLG00000015872(dist=87440)	1	22266326	22266470	0	-	0.5625	479	.
intergenic	ENSAPLG00000021124(dist=105102),ENSAPLG00000015872(dist=12315)	1	22341595	22341595	0	A	0.6364	1624	.
intergenic	ENSAPLG00000021124(dist=110919),ENSAPLG00000015872(dist=5440)	1	22347412	22348470	0	-	0.6343	2629	.
intronic	ENSAPLG00000015872	1	22357270	22357865	0	-	0.5	761	.
intronic	ENSAPLG00000015872	1	22372023	22372077	0	-	0.6154	797	.
intronic	ENSAPLG00000019976	1	22599750	22599790	0	-	0.8529	945	.
ncRNA_intronic	ENSAPLG00000023276	1	22787953	22788524	0	-	0.55	1506	.
intergenic	ENSAPLG00000025257(dist=14655),ENSAPLG00000014404(dist=6051)	1	22814342	22815957	0	-	0.5294	1299	.
intronic	ENSAPLG00000014404	1	22895837	22895872	0	-	0.5	0	.
intronic	ENSAPLG00000014404	1	22938348	22938686	0	-	0.6791	2392	.
intronic	ENSAPLG00000014404	1	22997028	22997078	TGAGAATCTAAAATTTTGTAGAATCTAATTGAGCATTTTGTAGAATCTAAC	-	0.5714	797	.
intergenic	ENSAPLG00000015055(dist=17957),ENSAPLG00000022036(dist=4753)	1	23161662	23162112	TCCCTAGGAAAGCAGAATTGATGGATTTCTATTATTTTAATTTTTTTCAGAAGTTGAACTCGCTGTATGCATGTACATATATACACATGTATGTATGTGTGTTTATAAAAACTTTCTTTCCATGCTTTGGCATTTCTTACAAAATACTCTCCTGAAGTATTATAACATGGTCAGATATAGACTGAAATACCGTATGATGCCCTGCTTTGGAAAACAAAACAAAACAAAACAAAACAAACAAAAACAAAACAAAACAAAACAACAACAACAAAAAAAGCAGCCCCTCCTTCCCCCCCCCCCCAAATTTATGAAAATTCCTGGTGAATGGTTGACATGTTTTCATCCCCTCAGGAACATGGCAAAAGGTTCAAACTTCAGAATAAAGCACCACGGATGCTT…	-	0.5833	709	.
intronic	ENSAPLG00000015904	1	23253635	23253668	0	-	0.8226	324	.
intronic	ENSAPLG00000015904	1	23300534	23300585	0	-	0.75	1240	.
intronic	ENSAPLG00000015904	1	23329813	23329921	0	-	0.5	296	.
upstream	ENSAPLG00000029237(dist=822)	1	23433699	23434293	0	-	0.5263	2067	.
intergenic	ENSAPLG00000029237(dist=16759),ENSAPLG00000026228(dist=84442)	1	23461229	23461492	0	-	0.5978	1861	.
intergenic	ENSAPLG00000029237(dist=25500),ENSAPLG00000026228(dist=75840)	1	23469970	23470094	0	-	0.9375	590	.
intergenic	ENSAPLG00000029237(dist=47847),ENSAPLG00000026228(dist=53577)	1	23492317	23492357	0	-	0.5938	4	.
intergenic	ENSAPLG00000029237(dist=86146),ENSAPLG00000026228(dist=14985)	1	23530616	23530949	0	-	0.5789	1949	.
intronic	ENSAPLG00000000584	1	23650364	23650898	0	-	0.5	467	.
intronic	ENSAPLG00000000584	1	23676079	23676769	0	-	0.5333	1240	.
intronic	ENSAPLG00000000584	1	23693260	23693398	0	-	0.747	1485	.
intronic	ENSAPLG00000002016	1	23804839	23805652	0	-	0.5	1004	.
intergenic	ENSAPLG00000002016(dist=3244),ENSAPLG00000002596(dist=22470)	1	23810162	23810344	ATTTGGAAACAGGCTGTCCAGGGAAGTGGTGGAGTCACCATCCCTGGAAGTCTTCAAAAGACGTTTAGATGTAGAGCTTAGGGATATGGTTTAGTGGGGACTGTTAGTGTTAGGTTAGAGGTTGGACTGGATGATCTTGAGGTCTCTTCCAACCTAGAAATTCTGTGATTCTGTGATTCTGTG	-	0.9545	1643	.
ncRNA_exonic	ENSAPLG00000029731	1	23935981	23937288	0	-	0.8523	2245	.
ncRNA_intronic	ENSAPLG00000029731	1	23962211	23962262	0	-	0.5	0	.
ncRNA_intronic	ENSAPLG00000029731	1	23962827	23963632	0	-	0.5694	2304	.
intergenic	ENSAPLG00000029731(dist=22830),ENSAPLG00000021328(dist=29601)	1	24005789	24006249	0	-	0.3333	109	.
intergenic	ENSAPLG00000029731(dist=25819),ENSAPLG00000021328(dist=26557)	1	24008778	24009293	0	-	0.9194	846	.
exonic	ENSAPLG00000021328	1	24035989	24037988	0	-	0.6839	1240	.
intergenic	ENSAPLG00000021328(dist=78148),ENSAPLG00000031003(dist=55287)	1	24116046	24118357	0	-	0.6064	1743	.
intergenic	ENSAPLG00000021328(dist=95189),ENSAPLG00000031003(dist=40170)	1	24133087	24133474	0	-	0.5	626	.
intergenic	ENSAPLG00000021328(dist=109827),ENSAPLG00000031003(dist=25044)	1	24147725	24148600	0	-	0.8333	2452	.
intergenic	ENSAPLG00000031230(dist=59082),ENSAPLG00000016999(dist=41510)	1	24318796	24318796	0	A	0.9444	502	.
intergenic	ENSAPLG00000031230(dist=73021),ENSAPLG00000016999(dist=26363)	1	24332735	24333943	0	-	0.6636	1565	.
intergenic	ENSAPLG00000019081(dist=2330),ENSAPLG00000021390(dist=362251)	1	24457604	24458322	0	-	0.5588	974	.
intergenic	ENSAPLG00000019081(dist=66495),ENSAPLG00000021390(dist=297783)	1	24521769	24522790	0	-	0.6739	747	.
intergenic	ENSAPLG00000019081(dist=115842),ENSAPLG00000021390(dist=248920)	1	24571116	24571653	0	-	0.5588	1388	.
intergenic	ENSAPLG00000019081(dist=118813),ENSAPLG00000021390(dist=246486)	1	24574087	24574087	0	G	0.5	354	.
intergenic	ENSAPLG00000019081(dist=120678),ENSAPLG00000021390(dist=244585)	1	24575952	24575988	0	-	0.9677	0	.
intergenic	ENSAPLG00000019081(dist=128388),ENSAPLG00000021390(dist=236315)	1	24583662	24584258	0	-	0.8989	1743	.
intergenic	ENSAPLG00000019081(dist=163176),ENSAPLG00000021390(dist=202090)	1	24618450	24618483	0	-	0.7917	177	.
intergenic	ENSAPLG00000019081(dist=194589),ENSAPLG00000021390(dist=170610)	1	24649863	24649963	0	-	1	945	.
intergenic	ENSAPLG00000019081(dist=218411),ENSAPLG00000021390(dist=146569)	1	24673685	24674004	0	-	0.5	182	.
intergenic	ENSAPLG00000019081(dist=228625),ENSAPLG00000021390(dist=136419)	1	24683899	24684154	0	-	0.5667	1693	.
intergenic	ENSAPLG00000019081(dist=230417),ENSAPLG00000021390(dist=134834)	1	24685691	24685739	0	-	0.5	0	.
intergenic	ENSAPLG00000019081(dist=271739),ENSAPLG00000021390(dist=93143)	1	24727013	24727430	0	-	0.5556	1358	.
intergenic	ENSAPLG00000019081(dist=295544),ENSAPLG00000021390(dist=69703)	1	24750818	24750870	0	-	0.5	0	.
intergenic	ENSAPLG00000019081(dist=316368),ENSAPLG00000021390(dist=48350)	1	24771642	24772223	0	-	0.8353	1743	.
intergenic	ENSAPLG00000019081(dist=344991),ENSAPLG00000021390(dist=20209)	1	24800265	24800364	0	-	1	1240	.
intergenic	ENSAPLG00000019081(dist=361732),ENSAPLG00000021390(dist=2364)	1	24817006	24818209	0	-	0.5455	656	.
ncRNA_intronic	ENSAPLG00000021390	1	24824457	24825111	0	-	0.7209	2895	.
intergenic	ENSAPLG00000021390(dist=8020),ENSAPLG00000005115(dist=26464)	1	24833286	24834019	0	-	0.7209	2008	.
intergenic	ENSAPLG00000021390(dist=10000),ENSAPLG00000005115(dist=25178)	1	24835266	24835305	0	-	0.8333	4	.
intergenic	ENSAPLG00000021390(dist=10243),ENSAPLG00000005115(dist=22490)	1	24835509	24837993	0	-	0.6	620	.
intergenic	ENSAPLG00000021071(dist=9905),ENSAPLG00000010400(dist=17728)	1	25118388	25118442	0	-	0.7623	295	.
intronic	ENSAPLG00000010400	1	25136781	25136939	GCCGCGGGGGGTCGGAGCCGGCTCGGCCGGCCGCGGGGGTGCTGCGGGGATGGGACGAAGCGGCGCTCCGAGACCTGCCTCCCCCGCTCCGTCCCTCCGCCCTCCTTCTCCCCCCCGGGGCGGGACGGGGCTCGGCTGCGGCTCCCCGAGCCCCGTCCC	-	0.375	65	.
intronic	ENSAPLG00000011156	1	25253357	25253806	0	-	0.5	758	.
intronic	ENSAPLG00000011156	1	25269978	25270057	0	-	0.5	915	.
intronic	ENSAPLG00000011156	1	25290841	25290889	0	-	0.7848	945	.
intronic	ENSAPLG00000011156	1	25302192	25302233	0	-	0.4167	0	.
intergenic	ENSAPLG00000011156(dist=13120),ENSAPLG00000029683(dist=6513)	1	25327822	25329968	0	-	0.7273	797	.
intronic	ENSAPLG00000010396	1	25423706	25424184	0	-	0.525	1033	.
intronic	ENSAPLG00000010396	1	25433892	25434254	0	-	0.5	1240	.
intronic	ENSAPLG00000010396	1	25484903	25485460	0	-	0.7042	1979	.
exonic	ENSAPLG00000010396	1	25491608	25546154	0	-	0.5	0	.
intronic	ENSAPLG00000010396	1	25525900	25525952	0	-	0.5769	354	.
intronic	ENSAPLG00000021156	1	25559009	25559197	0	-	0.5161	1958	.
intronic	ENSAPLG00000010894	1	25621971	25622008	0	-	0.5	89	.
intronic	ENSAPLG00000010894	1	25649942	25650040	0	-	0.5	956	.
intergenic	ENSAPLG00000010894(dist=3428),ENSAPLG00000001978(dist=66908)	1	25681451	25682352	0	-	0.5	551	.
intergenic	ENSAPLG00000010894(dist=67868),ENSAPLG00000001978(dist=3315)	1	25745891	25745945	0	-	0.5484	679	.
upstream	ENSAPLG00000001978(dist=595)	1	25765014	25765051	0	-	0.5	0	.
intronic	ENSAPLG00000026342	1	25776039	25776591	0	-	0.5	2245	.
intergenic	ENSAPLG00000026342(dist=20160),ENSAPLG00000012062(dist=64290)	1	25800871	25801157	0	-	0.6136	1920	.
intergenic	ENSAPLG00000026342(dist=34417),ENSAPLG00000012062(dist=50214)	1	25815128	25815233	0	-	0.6071	1033	.
intergenic	ENSAPLG00000026342(dist=72564),ENSAPLG00000012062(dist=11302)	1	25853275	25854145	0	-	0.5398	2215	.
intergenic	ENSAPLG00000026342(dist=76660),ENSAPLG00000012062(dist=8034)	1	25857371	25857413	TTATTGTTGTTGTTGTTTGTTGTTGTTGTTGTTGTTGTTGTTG	-	0.9167	347	.
intronic	ENSAPLG00000012062	1	25873860	25874085	AGGAGGCTACAGCGAGGTGGAGAATCGGTTTCTTCTCCCAAGCATTAAGTGATAAAACAATAGGAAATGGCCTAAGTTACACTAGGGGAGGTTCAGGTTGGATATTAGGAAAAGTTTCTTCACTGGAATGGTTATGAAGGATTGCAACAGGCTGCCCAGGGAAGTAGTTGAGTCACCATCCCTGGAGGTCTGCAAAAAACATGTAGGTGTAGTGCTTAGTGCCATG	-	0.5	308	.
intergenic	ENSAPLG00000012062(dist=12682),ENSAPLG00000012143(dist=6298)	1	25911289	25912400	0	-	0.8274	2452	.
intronic	ENSAPLG00000012143	1	25932136	25932273	0	-	1	1299	.
intronic	ENSAPLG00000012143	1	25949447	25949759	0	-	0.6176	1831	.
intronic	ENSAPLG00000012143	1	26043500	26043727	0	-	0.5	392	.
ncRNA_intronic	ENSAPLG00000024330	1	26104817	26105146	TTAGATGTACACAAGTTGATGGGGCCAGATGGGATCCACCTGAGGGTACTGAGAGAATAGGCGGAGGAGCTGGCCAAGCCACTTTCCATCATTTATCGGCAGTCCTGGCTATCAGGGGAGGTCCCAGTTGACTGGCAGCTAGCAAATGTGACGCCCATCTACAAGAAGGGCTGGAGGGTAGACCTGGGGAACTATAGGCCCGTTAGTTTGACCTCAGTACCAGGGAAGCTCATGGAGCAGATTATCCAGAGTGTCATCATGTGGCACTTGCAGGGCAACCAGGTGATCAGGCCCAGTCAGCATGGGTTTATGAAAGGCAGGTCCTGCTTG	-	0.5	1122	.
ncRNA_exonic	ENSAPLG00000024330	1	26104750	26136205	0	-	0.5	68	.
ncRNA_exonic	ENSAPLG00000024330	1	26106793	26136924	0	-	0.5	431	.
ncRNA_intronic	ENSAPLG00000024942	1	26202432	26202624	0	-	0.8372	866	.
ncRNA_intronic	ENSAPLG00000024942	1	26211174	26211215	0	-	0.8086	4	.
ncRNA_intronic	ENSAPLG00000017343	1	26249834	26250570	0	-	0.6721	1949	.
intergenic	ENSAPLG00000023897(dist=32892),ENSAPLG00000018862(dist=35454)	1	26390537	26390857	0	-	0.8895	2008	.
intergenic	ENSAPLG00000023897(dist=53901),ENSAPLG00000018862(dist=14723)	1	26411546	26411588	0	-	0.5667	122	.
intergenic	ENSAPLG00000018862(dist=8481),ENSAPLG00000012299(dist=15990)	1	26468671	26486959	0	-	0.5	2	.
intergenic	ENSAPLG00000027189(dist=43743),ENSAPLG00000012306(dist=21533)	1	26629644	26629957	0	-	0.5	743	.
intergenic	ENSAPLG00000027189(dist=48671),ENSAPLG00000012306(dist=16824)	1	26634572	26634666	0	-	0.5588	1358	.
intronic	ENSAPLG00000012306	1	26686438	26686475	0	-	0.5	0	.
intronic	ENSAPLG00000016789	1	26734346	26734379	0	-	0.7619	2	.
intronic	ENSAPLG00000016789	1	26826892	26827033	ATATATAAATATATATATATATAAATATATATATATATATATATATTTAGGAGAGTTATTCTGATCCCCTGGCTATGTATTTTGCCTTTTTCTAACAAAAATCTTACTCAGCCATACAACAGGATGGATTGATTTAAATCAA	-	0.5	0	.
intronic	ENSAPLG00000016789	1	26870293	26870341	0	-	0.5	0	.
intronic	ENSAPLG00000016789	1	26946584	26947415	0	-	0.5357	2156	.
intronic	ENSAPLG00000016789	1	26949094	26949146	0	-	0.625	827	.
intronic	ENSAPLG00000016789	1	26966427	26967999	0	-	0.8086	2274	.
intronic	ENSAPLG00000016789	1	27003986	27008297	0	-	0.5	671	.
intergenic	ENSAPLG00000016789(dist=24996),ENSAPLG00000024438(dist=37808)	1	27042572	27042839	0	-	0.625	1033	.
intergenic	ENSAPLG00000024438(dist=13509),ENSAPLG00000029187(dist=4047)	1	27095316	27095316	0	G	1	954	.
intronic	ENSAPLG00000029187	1	27143921	27144505	0	-	0.5	461	.
intergenic	ENSAPLG00000029187(dist=54444),ENSAPLG00000019764(dist=15709)	1	27207485	27207582	0	-	0.9383	768	.
ncRNA_intronic	ENSAPLG00000019764	1	27223971	27224480	ATTCTGATGACAGAGTTAGAATAAAACATCCTTCTTTCACTGGACTATATAAAACTGATAGAAAGAAATTAGCAGTAAAGAGTTTTCAGATCAAGGTTTGGCCTCTTGGGGATAACAAAGTAGACCCTAAAAGATATACAACAGCATTTCAGCTATTGGGTACCATGCTTTGCTAGGTTACTTAAGACATTACAAGTAATGTATTGTTTAGTTCTACCCATGTACACCATTAAAACTATTCCAGTGTGGCATAGATTGAGCAAACTGAGGTCGTAATATGCCAGCTGGAGAATATTAGGGAAAAAATGTTCCTTCAGTTTCTGCTTAATGTTCTGATGAAAATAAAGAAGCCAGTCACTTGTACTATGGATATGTTTACTTACAGTACTTTATAACTAC…	-	0.5347	1063	.
ncRNA_intronic	ENSAPLG00000019764	1	27228339	27228755	0	-	0.7042	462	.
downstream	ENSAPLG00000019764(dist=328)	1	27230767	27230808	0	-	0.7778	4	.
intergenic	ENSAPLG00000019764(dist=3326),ENSAPLG00000018705(dist=49798)	1	27233765	27233971	0	-	0.5	716	.
intergenic	ENSAPLG00000019764(dist=18459),ENSAPLG00000018705(dist=34826)	1	27248898	27248943	0	-	0.75	462	.
ncRNA_intronic	ENSAPLG00000018705	1	27295314	27295360	GGGAAAAAAAAAAAAAAAAAAAGATGATTATGACCTCTCAAGATGTA	-	0.9512	295	.
intergenic	ENSAPLG00000017385(dist=4787),ENSAPLG00000027563(dist=81244)	1	27316601	27317152	0	-	0.5918	1831	.
intergenic	ENSAPLG00000017385(dist=39623),ENSAPLG00000027563(dist=46879)	1	27351437	27351517	0	-	0.5	488	.
intergenic	ENSAPLG00000017385(dist=42290),ENSAPLG00000027563(dist=43795)	1	27354104	27354601	0	-	0.5882	1013	.
intergenic	ENSAPLG00000017385(dist=49125),ENSAPLG00000027563(dist=37239)	1	27360939	27361157	0	-	0.5405	1654	.
intergenic	ENSAPLG00000001986(dist=23609),ENSAPLG00000016700(dist=52561)	1	27484660	27484837	0	-	0.7019	1418	.
intergenic	ENSAPLG00000001986(dist=59608),ENSAPLG00000016700(dist=16707)	1	27520659	27520691	0	-	0.8333	0	.
intronic	ENSAPLG00000012673	1	27571277	27572154	0	-	0.811	2924	.
intergenic	ENSAPLG00000018062(dist=19234),ENSAPLG00000027321(dist=29690)	1	27632653	27632685	0	-	0.9138	472	.
intergenic	ENSAPLG00000012853(dist=2241),ENSAPLG00000012860(dist=3091)	1	27707933	27709192	0	-	0.5	1032	.
intergenic	ENSAPLG00000012860(dist=26011),ENSAPLG00000013207(dist=7690)	1	27755361	27755440	0	-	0.7212	827	.
intronic	ENSAPLG00000013207	1	27786937	27787144	0	-	0.5948	1654	.
intronic	ENSAPLG00000013207	1	27790889	27791093	0	-	0.5	365	.
intergenic	ENSAPLG00000023878(dist=17964),ENSAPLG00000007085(dist=61328)	1	27837864	27838024	0	-	0.5	500	.
intergenic	ENSAPLG00000023878(dist=76039),ENSAPLG00000007085(dist=3001)	1	27895939	27896351	0	-	0.8966	2422	.
intergenic	ENSAPLG00000023878(dist=78282),ENSAPLG00000007085(dist=1020)	1	27898182	27898332	0	-	0.5889	1367	.
intronic	ENSAPLG00000007085	1	27903046	27903134	0	-	0.6364	945	.
intronic	ENSAPLG00000007085	1	27991870	27992619	0	-	0.882	2333	.
intronic	ENSAPLG00000025497	1	28168509	28168667	0	-	0.74	1633	.
intronic	ENSAPLG00000025497	1	28218004	28218411	0	-	0.5833	2186	.
intronic	ENSAPLG00000022428	1	28300872	28301032	GAGAGCACAGGTCAAAATATGTAAAAAGAAACAATTCTGTTATTTTCATTTGCTTTGAGATTTTACTGCCCAGTGTGACAATAATGATCATGGATAGAATAACAGAATTATGGAGATGTGCTAACTATAGGTAAGTGGAGCATTCTACAAGTAATCGGCAA	-	0.5625	1270	.
intronic	ENSAPLG00000022428	1	28367103	28367157	CGTTGCTGGTCTCAACAACAACAACAACAACAACAACAACAACAACAACAACAAC	-	1	354	.
intronic	ENSAPLG00000022428	1	28377510	28377960	0	-	0.8059	2658	.
intronic	ENSAPLG00000022428	1	28460242	28461181	0	-	0.5761	1093	.
intronic	ENSAPLG00000022428	1	28465204	28465307	0	-	0.9167	709	.
intergenic	ENSAPLG00000022428(dist=19190),ENSAPLG00000019102(dist=35632)	1	28558676	28558676	0	T	0.9857	1859	.
intergenic	ENSAPLG00000022428(dist=27053),ENSAPLG00000019102(dist=27173)	1	28566539	28567135	0	-	0.5	695	.
intergenic	ENSAPLG00000019102(dist=9576),ENSAPLG00000019709(dist=33617)	1	28607215	28607539	0	-	0.6154	2067	.
intergenic	ENSAPLG00000019709(dist=18593),ENSAPLG00000029722(dist=3314)	1	28663196	28663259	0	-	0.5	485	.
intergenic	ENSAPLG00000023596(dist=31482),ENSAPLG00000030367(dist=39332)	1	28792214	28792214	0	A	0.5625	1240	.
intergenic	ENSAPLG00000023596(dist=39227),ENSAPLG00000030367(dist=31530)	1	28799959	28800016	0	-	0.5625	856	.
intergenic	ENSAPLG00000023596(dist=67049),ENSAPLG00000030367(dist=3731)	1	28827781	28827815	0	-	0.4474	649	.
intergenic	ENSAPLG00000031019(dist=13017),ENSAPLG00000026240(dist=97851)	1	28887832	28887958	0	-	0.5	464	.
intergenic	ENSAPLG00000031019(dist=20240),ENSAPLG00000026240(dist=90413)	1	28895055	28895396	0	-	0.5625	620	.
intergenic	ENSAPLG00000031019(dist=63508),ENSAPLG00000026240(dist=47412)	1	28938323	28938397	AAAAAAAAAAAAAAAAAAAAAAAAATAAAAAAAAAAAAAAAAAAAAAAAAAAAAAAAAAAAAAAAAAAAAAAAAC	-	0.9661	472	.
intergenic	ENSAPLG00000031019(dist=72877),ENSAPLG00000026240(dist=37640)	1	28947692	28948169	0	-	0.5435	2127	.
ncRNA_intronic	ENSAPLG00000026240	1	29039484	29039552	0	-	0.5625	1063	.
ncRNA_intronic	ENSAPLG00000017789	1	29067148	29067327	0	-	0.5	489	.
ncRNA_intronic	ENSAPLG00000017789	1	29074270	29074875	0	-	0.5	791	.
intergenic	ENSAPLG00000017789(dist=6162),ENSAPLG00000017239(dist=157928)	1	29086566	29087932	0	-	0.5	945	.
intergenic	ENSAPLG00000017789(dist=126719),ENSAPLG00000017239(dist=38636)	1	29207123	29207224	0	-	1	236	.
intergenic	ENSAPLG00000017789(dist=141763),ENSAPLG00000017239(dist=20960)	1	29222167	29224900	0	-	0.5667	1654	.
intergenic	ENSAPLG00000017789(dist=159767),ENSAPLG00000017239(dist=5637)	1	29240171	29240223	0	-	0.6667	0	.
downstream	ENSAPLG00000024369(dist=129)	1	29257057	29257089	0	-	0.6333	0	.
intergenic	ENSAPLG00000017737(dist=74187),ENSAPLG00000008656(dist=32725)	1	29459358	29459733	0	-	0.5469	1270	.
intronic	ENSAPLG00000008656	1	29538590	29538663	0	-	0.5	455	.
intergenic	ENSAPLG00000008656(dist=29160),ENSAPLG00000010381(dist=4885)	1	29579783	29579864	0	-	0.5	557	.
UTR5	ENSAPLG00000010381(ENSAPLT00000017573:c.-87545_-87399delins-)	1	29650964	29655234	0	-	0.5	584	.
intronic	ENSAPLG00000010381	1	29754240	29755029	0	-	0.6466	2540	.
intronic	ENSAPLG00000010381	1	29829120	29830252	0	-	0.5	824	.
intronic	ENSAPLG00000011265	1	30015914	30015997	0	-	0.5	596	.
intronic	ENSAPLG00000011265	1	30019015	30019084	0	-	1	236	.
intronic	ENSAPLG00000011265	1	30028462	30028518	0	-	0.9385	738	.
intergenic	ENSAPLG00000011265(dist=93055),ENSAPLG00000030161(dist=10928)	1	30215437	30215502	GGGGGGGGGGGGGGGGGGGGATTGTTTTAATGGTTTTTTTTTTTTTTTTTTTTTTGTTTTTTTTGA	-	0.9577	551	.
downstream	ENSAPLG00000030961(dist=597)	1	30272839	30272972	0	-	0.6	679	.
intronic	ENSAPLG00000003842	1	30536925	30537149	0	-	0.6538	1998	.
intergenic	ENSAPLG00000018726(dist=68514),ENSAPLG00000030864(dist=8702)	1	30754010	30754066	0	-	0.8333	1181	.
intronic	ENSAPLG00000003314	1	30862996	30863059	0	-	0.5	239	.
ncRNA_intronic	ENSAPLG00000031228	1	30901002	30901323	0	-	0.5417	1506	.
ncRNA_intronic	ENSAPLG00000031228	1	30912464	30912514	0	-	0.5	0	.
intronic	ENSAPLG00000011689	1	30969391	30969798	0	-	0.8452	3338	.
intronic	ENSAPLG00000011678	1	31011385	31011651	0	-	0.6429	2008	.
intronic	ENSAPLG00000011678	1	31123090	31123124	0	-	0.9667	679	.
intronic	ENSAPLG00000011678	1	31144127	31144178	0	-	0.525	768	.
intronic	ENSAPLG00000011678	1	31175070	31175134	0	-	0.787	1122	.
intergenic	ENSAPLG00000011678(dist=9382),ENSAPLG00000011297(dist=22360)	1	31212898	31213078	0	-	0.5	695	.
intergenic	ENSAPLG00000011678(dist=17473),ENSAPLG00000011297(dist=13973)	1	31220989	31221465	0	-	0.9663	2481	.
intronic	ENSAPLG00000011297	1	31290748	31290778	0	-	1	2	.
intronic	ENSAPLG00000011297	1	31301184	31301372	TACATAGAATCATAGAATCATAGAATATCCTGAGTTGGAAGGGACCCTTAAGGATCATCAAGTCCAACTCTTGACACTGCACAGGTCTACCCAAGTTCAGACCATGTGACTAAGTGCACAGTCCAATCTCTTCTTAAATTCAGTCAGGCTCGGTGCAGTGACCACTTCCCTGGGGAGCCTGTTCCAGTG	-	0.9775	2007	.
intronic	ENSAPLG00000011297	1	31326754	31326844	0	-	0.8314	1447	.
intronic	ENSAPLG00000011297	1	31329329	31329463	GTATAAGATTTTTTTCTTTAATCTTTAATGTATAAGTATATATATAAATATAATGTATAATTATATTGTATAATGTTAATATATAAATATAATGTATAATGTATATATAAATAATGTATAATTATTTCTATAATC	-	0.9775	1861	.
intronic	ENSAPLG00000011297	1	31346444	31346491	0	-	0.5667	0	.
intergenic	ENSAPLG00000011297(dist=33287),ENSAPLG00000011188(dist=7494)	1	31413474	31413505	0	-	0.5	170	.
intergenic	ENSAPLG00000011161(dist=12955),ENSAPLG00000021788(dist=11802)	1	31466361	31466676	CTGTCCTGTGCATACAAACTCTGATTCTGCTTTGCCCATCTATAAGCACATCACATTGCCCACTAACCCCTATTTAACCCCTGTTTTCAGCTCATTGAAATAGAAGTCAAAAGGATGTGATCCATTACTTAATTAAGGTAGATTGCAATCTAGCCAGGTGTGTGCATAGCACCTACCCCTGTATACAATTACTTTGTCTATTCTTTCTTCCATATGTGCTCACGTGATTTAAGTGTTTGTTGTTTTTTTTGTTTGGTTGTGGTTTTTTTTTGTTTTGTTTTCCTCTTCAAAAGAATGAACAACATCTCAATGGTAC	-	0.9333	0	.
ncRNA_intronic	ENSAPLG00000021788	1	31503367	31503506	ATATATATTTTATATATATATATTTATATGATAATATATATTATATTATCATATATTTATATTAATAATATATATTTATATATATTATATATATATATATATATATATATATATATGAGGAGTCCCTCAACTGGTAAATC	-	0.8011	1358	.
intronic	ENSAPLG00000010899	1	31534947	31536044	0	-	0.5417	1152	.
intergenic	ENSAPLG00000010899(dist=4133),ENSAPLG00000010567(dist=78939)	1	31574012	31574047	0	-	0.6429	0	.
intergenic	ENSAPLG00000010899(dist=29645),ENSAPLG00000010567(dist=52867)	1	31599524	31600119	0	-	0.5	917	.
intergenic	ENSAPLG00000010899(dist=60965),ENSAPLG00000010567(dist=21703)	1	31630844	31631283	0	-	0.8678	2274	.
intergenic	ENSAPLG00000010899(dist=63133),ENSAPLG00000010567(dist=19261)	1	31633012	31633725	0	-	0.5795	2156	.
intergenic	ENSAPLG00000010899(dist=67054),ENSAPLG00000010567(dist=15954)	1	31636933	31637032	0	-	0.875	1802	.
intronic	ENSAPLG00000010567	1	31702601	31702704	0	-	0.5263	1004	.
intronic	ENSAPLG00000010483	1	31775508	31775571	0	-	0.6042	1654	.
intronic	ENSAPLG00000010483	1	31790505	31790554	0	-	0.5	326	.
intronic	ENSAPLG00000017196	1	31902549	31902658	0	-	0.5	563	.
ncRNA_intronic	ENSAPLG00000025095,ENSAPLG00000028196	1	31966439	31966612	0	-	0.6	1043	.
intronic	ENSAPLG00000008807	1	32015561	32015639	0	-	0.5357	886	.
intergenic	ENSAPLG00000008807(dist=7328),ENSAPLG00000011511(dist=132586)	1	32042235	32042302	0	-	0.5	467	.
intergenic	ENSAPLG00000008807(dist=21063),ENSAPLG00000011511(dist=118435)	1	32055970	32056453	CTCCTTAAATTTTCATCCTTTTAGTGAGTCTCCTATGATCAATAAAAGCATTTTCTGTGTGGAGTTTAGTTTTGGCACTCTTCTTTTGGTGGTCTGATCCTTAATGTTCCAGTATTATATCTTAATGAATAGCTTTTAAGTTGCTACTGAGGTACCATCAACTTCAGCTTGACCAAAATCCTTGGCAGGTTGCCTGTTCATATACATCAACTTTAAATTGCTTCTGCAGTACCTAAAACAGTATCCTGATGATGTGCAGTGGGTTGTCATGCCTGCTGCAATCAAGATTTTGCTGTCAGATCTTCCTTATACTCTATCCAAAAATTCTTAACAGGCAGGAAGGTGAAGTAAGTGATCATACTTGCTTTGACCTTTTCTTGATATTAAGCAACTGTACTT…	-	0.5263	893	.
intergenic	ENSAPLG00000008807(dist=23364),ENSAPLG00000011511(dist=116183)	1	32058271	32058705	0	-	0.5	1683	.
intergenic	ENSAPLG00000008807(dist=47762),ENSAPLG00000011511(dist=92128)	1	32082669	32082760	ATTTTATATTTATATTTATATTATATTAATTATTATATAATTATTATATAATATTATATATTATACTTATATTTATATTTATATTTAATTTA	-	0.5789	709	.
intergenic	ENSAPLG00000008807(dist=51198),ENSAPLG00000011511(dist=88490)	1	32086105	32086398	0	-	0.5	704	.
intergenic	ENSAPLG00000008807(dist=82936),ENSAPLG00000011511(dist=56963)	1	32117843	32117925	0	-	0.5	422	.
intergenic	ENSAPLG00000008807(dist=95295),ENSAPLG00000011511(dist=44232)	1	32130202	32130656	0	-	0.5909	2038	.
intergenic	ENSAPLG00000008807(dist=107015),ENSAPLG00000011511(dist=32842)	1	32141922	32142046	0	-	0.6091	1358	.
intergenic	ENSAPLG00000008807(dist=123908),ENSAPLG00000011511(dist=14704)	1	32158815	32160184	0	-	0.5303	1683	.
intergenic	ENSAPLG00000011511(dist=35828),ENSAPLG00000027822(dist=2618)	1	32212281	32212337	0	-	0.6111	502	.
ncRNA_intronic	ENSAPLG00000027822	1	32223476	32223508	AAAATATAAATATAAAAAATATAAAAATATAAA	-	0.8333	89	.
ncRNA_intronic	ENSAPLG00000027822	1	32253360	32253451	0	-	0.5	611	.
intergenic	ENSAPLG00000027822(dist=8999),ENSAPLG00000020172(dist=11196)	1	32270933	32271008	ATTTTCTTGTCCACTAAGTATTGATATGGAATGCCTGGAAATGGTAAATTAATTCTGCAAGTATCTTTCACTATGT	-	0.7561	1063	.
ncRNA_exonic	ENSAPLG00000020172	1	32277645	32284786	0	-	0.8807	2511	.
ncRNA_exonic	ENSAPLG00000020172	1	32282151	32284069	0	-	0	0	.
intergenic	ENSAPLG00000020172(dist=6519),ENSAPLG00000008565(dist=94083)	1	32290624	32290816	0	-	0.5	668	.
intergenic	ENSAPLG00000023128(dist=37550),ENSAPLG00000018327(dist=118155)	1	32446825	32447198	0	-	0.5682	2038	.
intergenic	ENSAPLG00000023128(dist=50375),ENSAPLG00000018327(dist=105614)	1	32459650	32459739	0	-	0.7089	1447	.
downstream	ENSAPLG00000018327(dist=989)	1	32563303	32564364	0	-	0.8836	1211	.
exonic	ENSAPLG00000008222	1	32566195	33046013	0	-	0.5	278	.
ncRNA_intronic	ENSAPLG00000018327	1	32568897	32569007	0	-	0.9187	1447	.
intergenic	ENSAPLG00000018327(dist=19264),ENSAPLG00000008222(dist=96695)	1	32603891	32603942	0	-	0.7778	4	.
intergenic	ENSAPLG00000018327(dist=56333),ENSAPLG00000008222(dist=59642)	1	32640960	32640995	0	-	0.82	561	.
ncRNA_intronic	ENSAPLG00000023593	1	32837046	32837288	GTCCTGAATTTCAGAAAATCCCAAAGAGAGGCCTATGGCATACAAAAAAAAAAAAAAAAAAAAAAAAAAAAAAAAAAAAAAACAAAAAATAAAAAAAACCAAAAAAAAAGAAAAAAAAAAAAAAAAAAAAAAAAAAAAAAAAAAAAAAAAAGATCTCAAGATCTGATCCACTGATCCACAAAAGGTAGAATTAAAAATTATACCTAATCTAAATGTTAATTGAAACAGATTTTGAAACAGTTT	-	0.9398	743	.
intergenic	ENSAPLG00000031067(dist=31860),ENSAPLG00000024483(dist=56795)	1	32936924	32937356	0	-	0.6296	2097	.
intergenic	ENSAPLG00000031067(dist=54565),ENSAPLG00000024483(dist=34358)	1	32959629	32959793	0	-	0.8989	1771	.
intergenic	ENSAPLG00000024998(dist=52090),ENSAPLG00000004444(dist=1124)	1	33100853	33102341	0	-	0.5	527	.
intergenic	ENSAPLG00000004444(dist=33717),ENSAPLG00000030825(dist=379641)	1	33166124	33166379	TCTTCGCAGGAGAGGTGCTCCAGCCCTCTGATCACCTTTGTGTCCCTGCTCTGTATTCGTTCTAACATTTCCATGTCCTTCTTGTGGTGGGAGCCCCAGAGCTGAACACAGAAATTCAGGTGGGGTCTCACAAGAGCAGAGTAGAGGGGGAGAACCAGTTCCTTTGACCTGCTGGCCACTTTTCTTTTGATGCAGCTCAGAACATGGTTCATGACCTTGGACAGAAAATCAGAGACAGCATGGCCTCTGATGTGAC	-	0.6827	0	.
intergenic	ENSAPLG00000004444(dist=49943),ENSAPLG00000030825(dist=363571)	1	33182350	33182449	0	-	1	649	.
intergenic	ENSAPLG00000004444(dist=91139),ENSAPLG00000030825(dist=322221)	1	33223546	33223799	0	-	0.5	446	.
intergenic	ENSAPLG00000004444(dist=121905),ENSAPLG00000030825(dist=291300)	1	33254312	33254720	0	-	0.5	74	.
intergenic	ENSAPLG00000004444(dist=123380),ENSAPLG00000030825(dist=289780)	1	33255787	33256240	0	-	0.5625	1270	.
intergenic	ENSAPLG00000004444(dist=149155),ENSAPLG00000030825(dist=264320)	1	33281562	33281700	CAGGGCTCATATTTTAGTCTGAACTCATACAATGCTAGTATCATTCAGTTTAGCAGCAGGTGTTATTGACATATTTCTGTATGAGAAAGGTTTTAGGAAATTATCCCAGCTCATGATGTTACTGCTGCCAACTGCTGCA	-	0.5	461	.
intergenic	ENSAPLG00000004444(dist=152847),ENSAPLG00000030825(dist=260593)	1	33285254	33285427	0	-	0.5	533	.
intergenic	ENSAPLG00000004444(dist=179614),ENSAPLG00000030825(dist=219021)	1	33312021	33326999	0	-	0.6875	188	.
intergenic	ENSAPLG00000004444(dist=200503),ENSAPLG00000030825(dist=212919)	1	33332910	33333101	0	-	0.6047	1564	.
intergenic	ENSAPLG00000004444(dist=275316),ENSAPLG00000030825(dist=137420)	1	33407723	33408600	0	-	0.6522	1211	.
intergenic	ENSAPLG00000004444(dist=321641),ENSAPLG00000030825(dist=91475)	1	33454048	33454545	0	-	0.5588	1595	.
intergenic	ENSAPLG00000004444(dist=355101),ENSAPLG00000030825(dist=58392)	1	33487508	33487628	0	-	0.9535	764	.
ncRNA_intronic	ENSAPLG00000030825	1	33546541	33547805	0	-	0.5625	1949	.
ncRNA_exonic	ENSAPLG00000030825	1	33602973	33603379	0	-	0.625	1713	.
ncRNA_intronic	ENSAPLG00000030825	1	33610388	33610585	0	-	0.5417	1457	.
ncRNA_intronic	ENSAPLG00000030825	1	33633220	33633962	0	-	0.5	743	.
ncRNA_intronic	ENSAPLG00000030825	1	33635035	33637205	0	-	0.8779	1831	.
intergenic	ENSAPLG00000016662(dist=20254),ENSAPLG00000002705(dist=109737)	1	33732695	33733339	0	-	0.5	1181	.
intergenic	ENSAPLG00000016662(dist=28873),ENSAPLG00000002705(dist=101700)	1	33741314	33741376	0	-	0.6316	502	.
intergenic	ENSAPLG00000016662(dist=57339),ENSAPLG00000002705(dist=73296)	1	33769780	33769780	0	T	1	945	.
intergenic	ENSAPLG00000016662(dist=124061),ENSAPLG00000002705(dist=5874)	1	33836502	33837202	0	-	0.5	992	.
intronic	ENSAPLG00000002705	1	33897086	33897153	ATTAAAAAAAAAAAAAAAAAAAAAAGTAACATTTTAACATTTTAGTCCAAAATTAATAGCATTTTAAA	-	0.5	908	.
intronic	ENSAPLG00000002705	1	33898090	33898666	0	-	0.6638	2127	.
intronic	ENSAPLG00000002705	1	33914660	33914877	0	-	0.6638	1329	.
intronic	ENSAPLG00000002705	1	33934316	33934430	0	-	0.8012	1240	.
intergenic	ENSAPLG00000002705(dist=87232),ENSAPLG00000001801(dist=28435)	1	34028326	34028359	0	-	0.6562	384	.
intronic	ENSAPLG00000001801	1	34063717	34063781	0	-	0.5	686	.
intronic	ENSAPLG00000015190	1	34132955	34132996	0	-	0.7982	886	.
intronic	ENSAPLG00000015190	1	34214104	34214218	0	-	0.5	1565	.
intronic	ENSAPLG00000015190	1	34218146	34218239	AAGAAAGAAAGAAAGAAAGAAAGAAAGAAAGAAAGAAAGAAAGAAAGAAAGAAAGAAAGAAAGAAAAGAAAGAAAGAAAGAAAGAAAGAAAGAG	-	0.7264	1356	.
ncRNA_intronic	ENSAPLG00000029139	1	34527327	34529455	0	-	0.8434	2392	.
intergenic	ENSAPLG00000029139(dist=47097),ENSAPLG00000007809(dist=3587)	1	34581801	34581990	0	-	0.6638	1762	.
intronic	ENSAPLG00000008005	1	34736377	34738981	0	-	0.9253	1802	.
intronic	ENSAPLG00000008005	1	34772831	34772967	0	-	0.6119	1802	.
intronic	ENSAPLG00000008445	1	34878164	34878206	0	-	0.5	0	.
intronic	ENSAPLG00000008816	1	34949859	34950598	0	-	0.5	323	.
intronic	ENSAPLG00000008943	1	35013855	35013907	0	-	0.6667	738	.
intronic	ENSAPLG00000008943	1	35020915	35021031	0	-	0.6667	305	.
intronic	ENSAPLG00000013135	1	35055740	35055822	0	-	0.5455	679	.
intronic	ENSAPLG00000013135	1	35060059	35061654	0	-	0.5	395	.
intronic	ENSAPLG00000013135	1	35064289	35064354	0	-	0.5263	1004	.
intergenic	ENSAPLG00000013135(dist=4863),ENSAPLG00000019438(dist=2192)	1	35078064	35078303	0	-	0.5147	1152	.
intergenic	ENSAPLG00000016676(dist=1560),ENSAPLG00000012943(dist=5510)	1	35109591	35109627	0	-	0.7596	2	.
intronic	ENSAPLG00000012943	1	35132924	35132955	0	-	0.4167	265	.
intronic	ENSAPLG00000012943	1	35134954	35141279	0	-	0.6146	2422	.
upstream	ENSAPLG00000012943(dist=159)	1	35153967	35154064	0	-	0.7326	649	.
intronic	ENSAPLG00000026297	1	35244053	35244388	0	-	0.5	392	.
intronic	ENSAPLG00000026297	1	35246603	35246666	0	-	0.9483	1418	.
intronic	ENSAPLG00000026297	1	35278125	35278300	0	-	0.5	479	.
intergenic	ENSAPLG00000026297(dist=18072),ENSAPLG00000026737(dist=93641)	1	35317096	35317141	0	-	0.8	886	.
intergenic	ENSAPLG00000026297(dist=68454),ENSAPLG00000026737(dist=43205)	1	35367478	35367577	0	-	1	620	.
intergenic	ENSAPLG00000026297(dist=74132),ENSAPLG00000026737(dist=37587)	1	35373156	35373195	0	-	0.875	295	.
intergenic	ENSAPLG00000026297(dist=77925),ENSAPLG00000026737(dist=33460)	1	35376949	35377322	0	-	1	80	.
ncRNA_intronic	ENSAPLG00000026737	1	35434012	35434084	AAAAAAAAAAAAAAAAAAAAAAAAAAAAAAAAAAAAAACCCCAGAAAAAAATAACAAAAAAAGCAAAAAAAAA	-	0.9722	797	.
exonic	ENSAPLG00000029041	1	35472888	35475599	0	-	0.6327	1861	.
intronic	ENSAPLG00000028797	1	35534303	35534531	0	-	0.7703	1920	.
intergenic	ENSAPLG00000030622(dist=1681),ENSAPLG00000020633(dist=8226)	1	35621439	35621582	TTTGTTTCCAGGCAGAAACATCAGAATATCCATTAACTGAAAGTTGACAATTTAGTTACAAAATACATTTAATTTATTTGTATAAATTTTTACAAATCAAATCTAAATTAACATAAATTAACATTTATTAACATAAAAAATCTA	-	0.5	0	.
intronic	ENSAPLG00000013466	1	35721433	35721749	0	-	0.7405	2245	.
intronic	ENSAPLG00000013466	1	35793238	35793273	0	-	0.6389	0	.
intergenic	ENSAPLG00000013466(dist=1089),ENSAPLG00000020879(dist=11182)	1	35800481	35800837	0	-	0.6379	1565	.
ncRNA_intronic	ENSAPLG00000020879	1	35958921	35959296	0	-	0.7708	1663	.
ncRNA_intronic	ENSAPLG00000020879	1	36005289	36005344	0	-	0.5	245	.
ncRNA_intronic	ENSAPLG00000026923	1	36027827	36027868	0	-	0.3696	1849	.
intronic	ENSAPLG00000012973	1	36078361	36079019	0	-	0.9719	2599	.
intergenic	ENSAPLG00000012973(dist=9335),ENSAPLG00000017206(dist=10950)	1	36092438	36096669	0	-	0.5172	1338	.
intergenic	ENSAPLG00000012973(dist=10520),ENSAPLG00000017206(dist=9715)	1	36093623	36097904	0	-	0.5	305	.
ncRNA_intronic	ENSAPLG00000017206	1	36108224	36108300	0	-	0.8061	1122	.
intergenic	ENSAPLG00000001626(dist=20147),ENSAPLG00000012876(dist=131938)	1	36209409	36209409	0	A	0.5	4	.
intergenic	ENSAPLG00000001626(dist=90915),ENSAPLG00000012876(dist=61028)	1	36280177	36280319	0	-	0.6228	1651	.
intergenic	ENSAPLG00000001626(dist=108572),ENSAPLG00000012876(dist=43205)	1	36297834	36298142	0	-	0.598	1890	.
intergenic	ENSAPLG00000001626(dist=123734),ENSAPLG00000012876(dist=28251)	1	36312996	36313096	0	-	1	502	.
intergenic	ENSAPLG00000012876(dist=15538),ENSAPLG00000026064(dist=6498)	1	36361131	36361778	0	-	0.5	416	.
intronic	ENSAPLG00000012567	1	36411713	36412367	0	-	0.6746	2481	.
intronic	ENSAPLG00000012567	1	36423590	36424311	0	-	0.7164	2717	.
intergenic	ENSAPLG00000024967(dist=12142),ENSAPLG00000019040(dist=34807)	1	36467237	36467296	0	-	0.6667	275	.
intronic	ENSAPLG00000012353	1	36531349	36531457	CTCCAGTGCCTGGAAAAGCACGCAAAAAGTCATCATGTCAGCTACTTTAATGCATAGCTGTACTGTAGCTCTGAGCCAGGTAAACCTTTTAAATGTGTGTTTTAGCTTT	-	0.5507	1861	.
intronic	ENSAPLG00000011758	1	36544366	36545066	0	-	0.5	563	.
upstream;downstream	ENSAPLG00000011368(dist=2);ENSAPLG00000011758(dist=539)	1	36570224	36570647	0	-	0.5225	1624	.
intronic	ENSAPLG00000011100	1	36627269	36627438	ACAGAATCACAGAATTTCTAGGTTGGAAGAGACCTCAAGATCATCGAGTCCAACCTCTAAGCTAACACTAACAGTCCCTACTAAACCATATCCCTAAGCTCTACATCTAAACGTCTTTTGAAGACTTCCAGGGATGGTGACTCCACCACCTCCCTGGGCAGCCCGTTCCA	-	0.7154	2195	.
ncRNA_intronic	ENSAPLG00000026204	1	36651984	36652117	0	-	0.8864	1565	.
ncRNA_intronic	ENSAPLG00000026204	1	36674275	36674828	0	-	1	295	.
upstream	ENSAPLG00000010887(dist=1)	1	36677886	36677989	0	-	1	561	.
upstream	ENSAPLG00000013049(dist=978)	1	36816897	36816944	0	-	0.5	296	.
intergenic	ENSAPLG00000012990(dist=1374),ENSAPLG00000012894(dist=13936)	1	36846975	36847089	0	-	0.5357	531	.
intergenic	ENSAPLG00000012894(dist=16268),ENSAPLG00000012837(dist=2761)	1	36905611	36906615	0	-	0.5	569	.
intronic	ENSAPLG00000012837	1	36915489	36916002	0	-	0.5	1595	.
intronic	ENSAPLG00000012837	1	36927142	36927587	0	-	0.587	1388	.
intergenic	ENSAPLG00000026756(dist=24615),ENSAPLG00000012657(dist=73133)	1	36983607	36983984	0	-	0.8072	2422	.
intergenic	ENSAPLG00000026756(dist=45895),ENSAPLG00000012657(dist=52164)	1	37004887	37004953	0	-	0.9412	974	.
intergenic	ENSAPLG00000026756(dist=54929),ENSAPLG00000012657(dist=43157)	1	37013921	37013960	0	-	0.8	886	.
intergenic	ENSAPLG00000026756(dist=75902),ENSAPLG00000012657(dist=22140)	1	37034894	37034977	0	-	0.5	485	.
intronic	ENSAPLG00000012657	1	37064229	37064321	0	-	0.5	431	.
intronic	ENSAPLG00000012657	1	37070530	37070583	AAAACAAACAAACAAACAAACAACAAAAAAAAAAACAACAAAACAAACAACAAC	-	0.625	395	.
intronic	ENSAPLG00000012657	1	37078975	37079225	GCCTTCAGGTTGAGTACAGTGGTGCCTTGCGCGCAATTTTACAGGGTTGGGAGTTTTTTTACGTCTTAAAACAAGGTAGAAATAACTCCTTTAGTTAAGAGATTTTTTTTTTATTTTTTTTTCAAATTGTGCTAGGAAATAGTTCTTTGCTTGCTAGGATAGAAAAAACACTAGGAGACTGTCTGAAAAAGATGTGAAAAAAACATTTTGTGCCTTTTAATGAACTCTTTTTATGGCATTTACTGATTTGG	-	0.5	452	.
intronic	ENSAPLG00000013391	1	37181253	37181390	0	-	0.5781	905	.
intronic	ENSAPLG00000014776	1	37231443	37231520	0	-	0.5976	1063	.
intronic	ENSAPLG00000014776	1	37248871	37248946	0	-	0.6574	1358	.
intronic	ENSAPLG00000014776	1	37255041	37255273	AGACTTTGCACTAAGAGAATTGTTAGACAAACGCAGGCTGGAAGTAAAGCACAGTTCTGTACCTAGTTAGCACTGAGCAGGAGACCCTCCCAGCTGGACCCCATTTCATGTCCCCGTTACTCAGACCAGTTTCTCCCACCACCGTAGCACAGAGCCCTTGCCCTTCCCCTGTCACCCAACATGCAGGTGCAGGCGGTCGTCCCGTGGCTTCTGTGGTGCCCGAGGAGGAGAGA	-	0.5536	1270	.
intronic	ENSAPLG00000014776	1	37263393	37263427	0	-	0.5	0	.
intronic	ENSAPLG00000014776	1	37289262	37289311	0	-	0.6538	945	.
intergenic	ENSAPLG00000024807(dist=6791),ENSAPLG00000015637(dist=27627)	1	37398688	37398728	0	-	1	413	.
intronic	ENSAPLG00000015637	1	37439925	37439971	0	-	0.5455	0	.
intronic	ENSAPLG00000015637	1	37448607	37449065	0	-	0.68	2097	.
intronic	ENSAPLG00000015637	1	37455775	37456224	0	-	0.5	548	.
intronic	ENSAPLG00000015637	1	37461878	37461922	0	-	0.5	0	.
intronic	ENSAPLG00000015637	1	37504640	37504754	0	-	0.5	434	.
intronic	ENSAPLG00000015737	1	37570042	37570821	0	-	0.5	755	.
intronic	ENSAPLG00000015737	1	37583020	37583078	0	-	0.5588	915	.
intronic	ENSAPLG00000015737	1	37608030	37608918	0	-	0.6458	2452	.
intergenic	ENSAPLG00000015737(dist=7771),ENSAPLG00000021503(dist=1268)	1	37623341	37623381	0	-	0.7625	0	.
intronic	ENSAPLG00000016116	1	37651663	37651851	0	-	0.5	476	.
intronic	ENSAPLG00000002431	1	37694293	37694544	0	-	0.6786	2008	.
intronic	ENSAPLG00000003421	1	37836110	37836328	0	-	0.5	230	.
intronic	ENSAPLG00000003421	1	37838623	37838748	0	-	0.6636	1329	.
intergenic	ENSAPLG00000000079(dist=25614),ENSAPLG00000028968(dist=2023)	1	37912674	37913222	0	-	0.5	629	.
intergenic	ENSAPLG00000028968(dist=3541),ENSAPLG00000004571(dist=1686)	1	37920908	37920961	ATTTTTAAAAAAGTGGAAAAAAAAAACGAAAAAAAAAAAAAAAAAAAAAAAAAG	-	1	472	.
intronic	ENSAPLG00000004571	1	37943086	37943231	0	-	0.7349	1506	.
intronic	ENSAPLG00000004571	1	38022407	38022518	0	-	0.9091	1683	.
intronic	ENSAPLG00000004571	1	38025679	38034841	0	-	0.5	497	.
intronic	ENSAPLG00000004571	1	38068751	38069427	0	-	0.5217	1329	.
downstream	ENSAPLG00000004571(dist=812)	1	38122162	38122356	0	-	0.7593	1861	.
intergenic	ENSAPLG00000004571(dist=52602),ENSAPLG00000022165(dist=134007)	1	38173952	38174051	0	-	1	620	.
intergenic	ENSAPLG00000004571(dist=84427),ENSAPLG00000022165(dist=101004)	1	38205777	38207054	0	-	0.7045	2097	.
intergenic	ENSAPLG00000004571(dist=94536),ENSAPLG00000022165(dist=92124)	1	38215886	38215934	TCCTTTTTGTGTTGCTTTTGTTTCCATTTTTTTTTTTTTTTTTTTTTTC	-	0.9574	413	.
intergenic	ENSAPLG00000004571(dist=99498),ENSAPLG00000022165(dist=87099)	1	38220848	38220959	0	-	0.8293	1477	.
intergenic	ENSAPLG00000004571(dist=143416),ENSAPLG00000022165(dist=43222)	1	38264766	38264836	TTTTTTTTTTTTTTTTTTTTTCTTTTTTTTTTTTTTTTTTTTTTTTTTTTTTTTTTTTTTTTTTTTTTTTC	-	0.7432	709	.
intergenic	ENSAPLG00000004571(dist=149296),ENSAPLG00000022165(dist=36426)	1	38270646	38271632	0	-	0.7101	2156	.
intergenic	ENSAPLG00000004571(dist=164474),ENSAPLG00000022165(dist=22178)	1	38285824	38285880	0	-	0.5714	324	.
intergenic	ENSAPLG00000004571(dist=185138),ENSAPLG00000022165(dist=1532)	1	38306488	38306526	TATTATTATTATTATTATTATTATTAGTAGTAGTAGTAG	-	0.5	404	.
intergenic	ENSAPLG00000017203(dist=46781),ENSAPLG00000017437(dist=129057)	1	38369083	38369148	0	-	0.5714	709	.
intergenic	ENSAPLG00000017203(dist=55656),ENSAPLG00000017437(dist=118289)	1	38377958	38379916	0	-	0.7292	1772	.
intergenic	ENSAPLG00000017203(dist=65655),ENSAPLG00000017437(dist=109702)	1	38387957	38388503	0	-	0.7821	2127	.
ncRNA_exonic	ENSAPLG00000017437	1	38498615	38498657	0	-	0.5714	0	.
intergenic	ENSAPLG00000017437(dist=17719),ENSAPLG00000020508(dist=114611)	1	38519094	38519196	0	-	0.9195	1831	.
intergenic	ENSAPLG00000017437(dist=24760),ENSAPLG00000020508(dist=106094)	1	38526135	38527713	0	-	0.7292	2008	.
intergenic	ENSAPLG00000017437(dist=71410),ENSAPLG00000020508(dist=61022)	1	38572785	38572785	0	T	0.8125	324	.
ncRNA_intronic	ENSAPLG00000022328,ENSAPLG00000028106	1	38664515	38664554	0	-	0.6034	0	.
ncRNA_exonic	ENSAPLG00000018992,ENSAPLG00000025373	1	38685417	38686053	0	-	0.5435	1299	.
ncRNA_intronic	ENSAPLG00000022328	1	38692440	38692682	0	-	0.5658	1408	.
ncRNA_intronic	ENSAPLG00000022328	1	38721796	38721796	0	A	1	746	.
ncRNA_intronic	ENSAPLG00000022328	1	38760683	38761404	0	-	0.6786	413	.
intergenic	ENSAPLG00000022328(dist=73890),ENSAPLG00000017273(dist=34826)	1	38842868	38843511	0	-	0.5667	1831	.
intergenic	ENSAPLG00000022328(dist=77994),ENSAPLG00000017273(dist=31145)	1	38846972	38847192	TTTAGATTTATAAATATGGAGTTAGGAACCTCATTTTAGATACTCAGACTGGATAATTTTGGCCCTAATATTTTATATTGGCTCCTTTTCCACCACATTCAATAAAGTTTTGAGGAAAATCATTATAAATCTTCATACTATCTAAGAGCATTATGGATAAATGGTGAGATCCTTTTTTTTTTCCTCAAAAAAATTATAGCCATTTATATTTTTATATATTT	-	0.5263	458	.
intergenic	ENSAPLG00000022328(dist=89840),ENSAPLG00000017273(dist=18590)	1	38858818	38859747	0	-	0.5	354	.
ncRNA_exonic	ENSAPLG00000017273	1	38879677	38879776	0	-	0.5778	590	.
exonic	ENSAPLG00000011934	1	39068441	39077246	0	-	0.5	1459	.
ncRNA_exonic	ENSAPLG00000026921	1	39112213	39112370	0	-	0.5	323	.
intergenic	ENSAPLG00000026921(dist=19257),ENSAPLG00000002044(dist=96042)	1	39132515	39132558	0	-	0.8067	147	.
intergenic	ENSAPLG00000026921(dist=37027),ENSAPLG00000002044(dist=78272)	1	39150285	39150328	0	-	0.625	0	.
intergenic	ENSAPLG00000026921(dist=54989),ENSAPLG00000002044(dist=60323)	1	39168247	39168277	0	-	0.875	236	.
intergenic	ENSAPLG00000016178(dist=6776),ENSAPLG00000030735(dist=23280)	1	39259535	39260494	0	-	0.5625	2452	.
intergenic	ENSAPLG00000016178(dist=21710),ENSAPLG00000030735(dist=8866)	1	39274469	39274908	0	-	0.5	1250	.
intronic	ENSAPLG00000016005	1	39361825	39362232	0	-	0.625	1270	.
intronic	ENSAPLG00000014034	1	39654485	39654937	0	-	0.5	1122	.
intronic	ENSAPLG00000014034	1	39667548	39667599	0	-	0.9775	1211	.
intronic	ENSAPLG00000014034	1	39684007	39684923	0	-	0.5	968	.
ncRNA_intronic	ENSAPLG00000026681	1	39740595	39740684	0	-	0.6341	1358	.
intergenic	ENSAPLG00000026681(dist=14544),ENSAPLG00000014506(dist=6184)	1	39778013	39778270	0	-	0.5	806	.
intergenic	ENSAPLG00000014506(dist=14550),ENSAPLG00000024265(dist=1846)	1	39812774	39813200	0	-	0.5	1058	.
intergenic	ENSAPLG00000029917(dist=2687),ENSAPLG00000019968(dist=134361)	1	39884194	39884557	0	-	0.5	440	.
intergenic	ENSAPLG00000029917(dist=19464),ENSAPLG00000019968(dist=117947)	1	39900971	39900971	0	T	0.9765	1406	.
intergenic	ENSAPLG00000029917(dist=45749),ENSAPLG00000019968(dist=91622)	1	39927256	39927296	0	-	0.5893	0	.
intergenic	ENSAPLG00000029917(dist=75210),ENSAPLG00000019968(dist=62104)	1	39956717	39956814	0	-	0.5652	974	.
intergenic	ENSAPLG00000029917(dist=98593),ENSAPLG00000019968(dist=38775)	1	39980100	39980143	0	-	0.5	206	.
ncRNA_intronic	ENSAPLG00000017036	1	40032686	40032737	TTTTTTTTTCTTTTTCTTTTTTTTCTTTTTTTTTTTCTTTTTCTTTTTTTTC	-	0.6667	295	.
intergenic	ENSAPLG00000017036(dist=42267),ENSAPLG00000014672(dist=77942)	1	40097264	40097444	0	-	0.75	1259	.
intergenic	ENSAPLG00000017036(dist=49927),ENSAPLG00000014672(dist=68020)	1	40104924	40107366	0	-	0.5	671	.
intergenic	ENSAPLG00000017036(dist=116359),ENSAPLG00000014672(dist=3044)	1	40171356	40172342	0	-	0.6346	2570	.
intronic	ENSAPLG00000014672	1	40188217	40188262	0	-	0.5	0	.
intronic	ENSAPLG00000014672	1	40204563	40207756	0	-	0.625	1802	.
intronic	ENSAPLG00000014672	1	40216670	40216870	0	-	0.5	554	.
intronic	ENSAPLG00000014672	1	40217947	40218930	0	-	0.5	680	.
intronic	ENSAPLG00000014672	1	40230889	40231215	0	-	0.7279	2422	.
intronic	ENSAPLG00000014672	1	40274083	40274282	0	-	0.6111	2303	.
intronic	ENSAPLG00000014672	1	40299758	40299868	0	-	0.5417	1418	.
intronic	ENSAPLG00000014672	1	40382191	40382262	0	-	0.7013	1270	.
intronic	ENSAPLG00000014672	1	40383700	40384043	0	-	0.5	584	.
intronic	ENSAPLG00000014672	1	40429485	40429546	0	-	0.5	383	.
intergenic	ENSAPLG00000014672(dist=71325),ENSAPLG00000028883(dist=118203)	1	40517997	40518048	0	-	0.6792	1033	.
intergenic	ENSAPLG00000014672(dist=73920),ENSAPLG00000028883(dist=115569)	1	40520592	40520682	0	-	0.5833	590	.
intergenic	ENSAPLG00000014672(dist=130562),ENSAPLG00000028883(dist=58917)	1	40577234	40577334	0	-	1	827	.
UTR5	ENSAPLG00000014912(ENSAPLT00000021715:c.-144153_-143870del-)	1	40714002	40714285	0	-	0.6894	2540	.
intronic	ENSAPLG00000014912	1	40769189	40770152	0	-	0.5517	2836	.
intronic	ENSAPLG00000014912	1	40784419	40784456	0	-	0.5556	0	.
intronic	ENSAPLG00000014912	1	40811437	40811486	0	-	0.5714	4	.
intronic	ENSAPLG00000014912	1	40886041	40886085	0	-	0.5577	4	.
intronic	ENSAPLG00000014912	1	40928304	40928539	0	-	0.5345	1979	.
exonic	ENSAPLG00000027740	1	41033337	41055082	0	-	0.5056	1229	.
intronic	ENSAPLG00000015197	1	41147905	41147954	0	-	0.5	0	.
intronic	ENSAPLG00000015197	1	41151656	41152353	0	-	0.5682	1890	.
intronic	ENSAPLG00000015197	1	41232104	41232136	0	-	0.5625	0	.
intergenic	ENSAPLG00000015197(dist=1484),ENSAPLG00000021008(dist=36541)	1	41237936	41237990	0	-	0.6395	1240	.
intergenic	ENSAPLG00000015197(dist=29518),ENSAPLG00000021008(dist=8529)	1	41265970	41266002	0	-	0.9737	827	.
ncRNA_intronic	ENSAPLG00000021008	1	41285855	41285953	TTGCTGATGGGTTTTCACTATGTCTGAGGTATGGAGCAAGATTCAATGTAGAATGCTCTATCTTTTATGTTAAATCTCAATGAACAAATTTGAGAGGGA	-	0.5	440	.
intronic	ENSAPLG00000015907,ENSAPLG00000015946	1	41339556	41339603	0	-	0.7358	0	.
intronic	ENSAPLG00000015946	1	41348841	41348977	0	-	0.5	428	.
intronic	ENSAPLG00000015946	1	41354925	41354957	0	-	0.7	0	.
intronic	ENSAPLG00000015946	1	41388567	41389095	0	-	0.5385	1683	.
intronic	ENSAPLG00000015946	1	41390855	41390968	TCGTATTCGAGGTAGGCTTGTGAATTTGTATTAACAGTAATAAATCAACAATCCTGTTTGAAAGCAATGCTTGATAACAGCAGTTTTCAGAACAAGTAATGATCAATACACTGT	-	0.7364	1063	.
intergenic	ENSAPLG00000015946(dist=4745),ENSAPLG00000019979(dist=4857)	1	41417152	41417834	0	-	0.5	1979	.
intergenic	ENSAPLG00000019979(dist=8808),ENSAPLG00000021153(dist=1058)	1	41435353	41435484	AAGAAGAAAATGAGGGGGGGAAAAGAAAAATTATTTACCAAATAGTGAAAACTTTGAAAACTGATTTTTCTTAGAATATAGTTTTAAAAAAATGGGATTTTGATTGCTTGTGTGAGAGCAATCCCTAAACTT	-	0.5581	1713	.
ncRNA_intronic	ENSAPLG00000021153	1	41441217	41441419	0	-	0.5926	2254	.
ncRNA_intronic	ENSAPLG00000021153	1	41445454	41445858	0	-	0.5909	2245	.
intronic	ENSAPLG00000016187	1	41458668	41458726	0	-	0.65	620	.
intronic	ENSAPLG00000016187	1	41514313	41514367	0	-	0.5556	768	.
intronic	ENSAPLG00000016187	1	41523179	41524243	0	-	0.5556	1388	.
intronic	ENSAPLG00000016187	1	41530845	41530927	0	-	0.5	476	.
intergenic	ENSAPLG00000016187(dist=2429),ENSAPLG00000002254(dist=19702)	1	41555658	41555823	0	-	0.5645	1751	.
exonic	ENSAPLG00000002254	1	41576667	41576773	0	-	1	590	.
intergenic	ENSAPLG00000001124(dist=8309),ENSAPLG00000001136(dist=16052)	1	41591311	41592112	0	-	0.5227	3042	.
intergenic	ENSAPLG00000001136(dist=6033),ENSAPLG00000017756(dist=15273)	1	41620238	41620369	TCCAACCTCTAACCTAACACTAACAGTCCCCACTAAACCATATCCCTAAGCTCTACATCTAAACGTCTTTTGAAGACTTCCAGGGATGGTGACTCCACCACCTCCCTGGGCAGCTTGTTCCAATGCCTCACA	-	0.5714	2274	.
intergenic	ENSAPLG00000001136(dist=13199),ENSAPLG00000017756(dist=7615)	1	41627404	41628027	0	-	0.9375	2717	.
intergenic	ENSAPLG00000017756(dist=12849),ENSAPLG00000020589(dist=75510)	1	41666893	41666936	0	-	0.7759	0	.
intergenic	ENSAPLG00000017756(dist=43541),ENSAPLG00000020589(dist=44861)	1	41697585	41697585	0	T	1	2363	.
intergenic	ENSAPLG00000017756(dist=83938),ENSAPLG00000020589(dist=3868)	1	41737982	41738578	0	-	0.7786	1122	.
intronic	ENSAPLG00000005880	1	41856077	41856123	0	-	0.5	407	.
intergenic	ENSAPLG00000005880(dist=8839),ENSAPLG00000005838(dist=16387)	1	41869519	41869817	0	-	0.5	527	.
intronic	ENSAPLG00000002801	1	42105135	42105179	0	-	0.6852	236	.
intronic	ENSAPLG00000002343	1	42129579	42129978	0	-	0.5632	974	.
intergenic	ENSAPLG00000006049(dist=5533),ENSAPLG00000021761(dist=23430)	1	42148174	42148409	0	-	0.6984	1644	.
intergenic	ENSAPLG00000005154(dist=25842),ENSAPLG00000005123(dist=2306)	1	42384133	42384922	0	-	0.5	314	.
intergenic	ENSAPLG00000005154(dist=27657),ENSAPLG00000005123(dist=1043)	1	42385948	42386185	0	-	0.5312	1019	.
intronic	ENSAPLG00000005123	1	42388808	42388878	0	-	0.5	188	.
downstream	ENSAPLG00000005123(dist=913)	1	42393423	42394428	0	-	0.5	632	.
intergenic	ENSAPLG00000005123(dist=4093),ENSAPLG00000005066(dist=1652)	1	42396603	42396657	CTGTGCTGTGTTGTGTTGTGTTGTGCTCGGCTGGCCGGCATTCACGGTTTGGCAC	-	0.822	561	.
intronic	ENSAPLG00000004589	1	42436887	42437062	0	-	0.5	671	.
intronic	ENSAPLG00000004433	1	42472659	42472816	0	-	0.5714	1121	.
intronic	ENSAPLG00000004028	1	42524844	42525589	0	-	0.6667	2156	.
intronic	ENSAPLG00000004028	1	42539459	42541326	0	-	0.6667	2156	.
intronic	ENSAPLG00000002959,ENSAPLG00000004028	1	42582632	42582785	0	-	0.5	302	.
intronic	ENSAPLG00000002764	1	42628393	42628507	0	-	0.7826	1565	.
intergenic	ENSAPLG00000002764(dist=5349),ENSAPLG00000002466(dist=2875)	1	42667371	42667412	0	-	0.5	0	.
intronic	ENSAPLG00000002466	1	42673388	42674528	0	-	0.5	698	.
intergenic	ENSAPLG00000025955(dist=18207),ENSAPLG00000017992(dist=31733)	1	42805673	42805732	0	-	0.5714	466	.
intronic	ENSAPLG00000002441	1	43088335	43089070	0	-	0.5	560	.
intronic	ENSAPLG00000002441	1	43093054	43093438	0	-	0.6818	2067	.
intergenic	ENSAPLG00000021727(dist=7856),ENSAPLG00000001970(dist=24369)	1	43234496	43234621	0	-	0.7154	1506	.
intronic	ENSAPLG00000001970	1	43262856	43263071	0	-	0.6739	2274	.
intergenic	ENSAPLG00000015584(dist=8543),ENSAPLG00000015324(dist=8358)	1	43319033	43319191	0	-	0.5	500	.
intronic	ENSAPLG00000015324	1	43343893	43344720	0	-	0.5	719	.
intergenic	ENSAPLG00000029065(dist=38959),ENSAPLG00000029201(dist=2249)	1	43425327	43425444	0	-	0.8681	2481	.
intergenic	ENSAPLG00000029315(dist=8545),ENSAPLG00000004034(dist=3426)	1	43441523	43441796	0	-	0.3	1270	.
intergenic	ENSAPLG00000025333(dist=10707),ENSAPLG00000003396(dist=9886)	1	43539235	43539289	0	-	0.5	314	.
intergenic	ENSAPLG00000025333(dist=18371),ENSAPLG00000003396(dist=2180)	1	43546899	43546995	0	-	0.6591	1152	.
intergenic	ENSAPLG00000003396(dist=2615),ENSAPLG00000022691(dist=17125)	1	43559433	43559501	0	-	0.6047	1063	.
intergenic	ENSAPLG00000003396(dist=12867),ENSAPLG00000022691(dist=6717)	1	43569685	43569909	0	-	0.7133	2146	.
intronic	ENSAPLG00000022691	1	43579517	43579587	0	-	0.5417	1447	.
intronic	ENSAPLG00000002652	1	43609597	43609636	0	-	0.5	279	.
intronic	ENSAPLG00000002381	1	43630619	43631094	0	-	0.4884	1920	.
intronic	ENSAPLG00000015651	1	43820262	43820489	0	-	0.5	407	.
intergenic	ENSAPLG00000015651(dist=7485),ENSAPLG00000015303(dist=6414)	1	43881261	43881381	0	-	0.5625	974	.
intergenic	ENSAPLG00000015303(dist=11047),ENSAPLG00000014449(dist=5076)	1	43922313	43922313	0	C	0.9583	608	.
intergenic	ENSAPLG00000015303(dist=13549),ENSAPLG00000014449(dist=2297)	1	43924815	43925092	0	-	0.5714	2501	.
intronic	ENSAPLG00000014449	1	43938091	43938135	0	-	0.5417	0	.
intronic	ENSAPLG00000014449	1	43949619	43949671	CTGATGCTCTGATGTCTGGTCACATAAATCTTTGAGAAGCAGCCAATTAAGTT	-	0.7365	945	.
intronic	ENSAPLG00000014449	1	43954926	43955868	0	-	0.6172	768	.
intronic	ENSAPLG00000014449	1	43983518	43984224	0	-	0.8678	1890	.
intergenic	ENSAPLG00000014449(dist=68247),ENSAPLG00000013956(dist=37596)	1	44106736	44106869	0	-	0.8605	1819	.
intergenic	ENSAPLG00000014449(dist=74871),ENSAPLG00000013956(dist=30987)	1	44113360	44113478	0	-	0.5	608	.
intergenic	ENSAPLG00000013289(dist=17815),ENSAPLG00000012919(dist=10546)	1	44201869	44202050	0	-	0.6522	1643	.
intronic	ENSAPLG00000012204	1	44305730	44306160	0	-	0.5959	1713	.
intronic	ENSAPLG00000012204	1	44307917	44308170	0	-	0.5417	1152	.
intronic	ENSAPLG00000012204	1	44309213	44309305	TTTATTTTATTTTATTTTATTTTATTTATTTTATTTTATTTTATTTTATTTCATTTCATTTCATTTCATTTCATTTCATTTCATTTCATTTCA	-	0.875	679	.
intergenic	ENSAPLG00000011479(dist=37554),ENSAPLG00000017670(dist=2688)	1	44402261	44402434	0	-	0.5	725	.
intergenic	ENSAPLG00000017670(dist=2311),ENSAPLG00000023222(dist=8043)	1	44410590	44410642	0	-	0.7857	177	.
intergenic	ENSAPLG00000011425(dist=32275),ENSAPLG00000011148(dist=121671)	1	44498891	44499496	0	-	0.75	2422	.
intergenic	ENSAPLG00000011425(dist=56477),ENSAPLG00000011148(dist=98023)	1	44523093	44523144	0	-	0.5	296	.
intergenic	ENSAPLG00000011425(dist=61883),ENSAPLG00000011148(dist=92615)	1	44528499	44528552	0	-	1	384	.
intergenic	ENSAPLG00000011425(dist=90913),ENSAPLG00000011148(dist=63332)	1	44557529	44557835	0	-	0.8621	2511	.
intergenic	ENSAPLG00000011425(dist=96071),ENSAPLG00000011148(dist=57645)	1	44562687	44563522	0	-	0.5	434	.
intronic	ENSAPLG00000011148	1	44669441	44669553	0	-	0.6154	1270	.
intronic	ENSAPLG00000011148	1	44724508	44724618	0	-	0.5	506	.
intronic	ENSAPLG00000011148	1	44745309	44745350	0	-	0.5	0	.
intronic	ENSAPLG00000010387	1	44861001	44861041	0	-	0.5	0	.
upstream	ENSAPLG00000020761(dist=358)	1	44893909	44893961	0	-	0.5	113	.
intronic	ENSAPLG00000010072	1	44916613	44916901	0	-	0.6719	2156	.
ncRNA_intronic	ENSAPLG00000020663	1	44933368	44933463	0	-	0.6038	1329	.
ncRNA_intronic	ENSAPLG00000020663	1	44958166	44958302	0	-	0.7531	1868	.
ncRNA_exonic	ENSAPLG00000019597	1	44976545	44979774	0	-	0.5882	1624	.
ncRNA_intronic	ENSAPLG00000019597	1	44980887	44981664	0	-	0.5	683	.
ncRNA_intronic	ENSAPLG00000019597	1	45014415	45014866	0	-	0.5375	1802	.
ncRNA_intronic	ENSAPLG00000020496	1	45107704	45108594	0	-	0.622	1743	.
intergenic	ENSAPLG00000020496(dist=46129),ENSAPLG00000000213(dist=88297)	1	45160790	45161766	0	-	0.5978	1890	.
intergenic	ENSAPLG00000020496(dist=52215),ENSAPLG00000000213(dist=83154)	1	45166876	45166909	0	-	0.5	0	.
ncRNA_intronic	ENSAPLG00000017762	1	45307512	45307544	0	-	1	354	.
ncRNA_intronic	ENSAPLG00000017762	1	45317147	45317253	0	-	0.5	251	.
intergenic	ENSAPLG00000028894(dist=1815),ENSAPLG00000023623(dist=7270)	1	45355148	45355269	0	-	0.5	500	.
exonic	ENSAPLG00000016247	1	45381226	45548314	0	-	0.5	209	.
intergenic	ENSAPLG00000029295(dist=38814),ENSAPLG00000019484(dist=2779)	1	45414352	45415588	0	-	0.5	575	.
ncRNA_exonic	ENSAPLG00000019484	1	45418107	45418926	0	-	0.5	89	.
ncRNA_intronic	ENSAPLG00000019484	1	45431424	45431470	0	-	0.6727	0	.
ncRNA_intronic	ENSAPLG00000019484	1	45447723	45449374	0	-	0.5079	2097	.
intronic	ENSAPLG00000016247	1	45517660	45517705	0	-	0.7241	413	.
intergenic	ENSAPLG00000016247(dist=4190),ENSAPLG00000002309(dist=89911)	1	45526540	45526599	AAAAAAAAAAAAAAAAAAAAAAAAAAAAAAAAAAAAAAAAAAAAAAAAAAAAAAAAAAAG	-	0.5833	502	.
intergenic	ENSAPLG00000016247(dist=32551),ENSAPLG00000002309(dist=61554)	1	45554901	45554956	0	-	0.5	530	.
intergenic	ENSAPLG00000016247(dist=78867),ENSAPLG00000002309(dist=14862)	1	45601217	45601648	CACCACCTCCCTGGGCAGCCCGTTCCAGTGCCTCACAACCCTTTCAGTAAAGAAATTCTTCCTAACATCTAACCTAAAACTCCCCTGGCGTAACTTTAGCCCATTCCCCCTCGTCCTGTCACCAGGCACATGGGAGAACAGGCCAACCCCCACCTCTCTACAGCCTCCTTTAATGTACTTATACAGAGCAATAAGGTCACCCCTGAGCCTCCTCTTCTCTAGGCTGAACAAGCCCAGCTCCTTCAGCCGCTCCTCATAGGACTTGCTCTCCAGGCCCCTCACCAGCTTCGTCGCCCTTCTTTGGACCCGCTCAAGCACCTCGATGTCCTTCTTGTAGCGAGGGGCCCAAAACTGAACACAGTACTCGAGGTGCGGCCTCACCAGAGCCGAGTACAGGGG…	-	0.6981	1802	.
intergenic	ENSAPLG00000016247(dist=82034),ENSAPLG00000002309(dist=11879)	1	45604384	45604631	0	-	0.5	602	.
intergenic	ENSAPLG00000002309(dist=21832),ENSAPLG00000002462(dist=34992)	1	45662728	45662871	0	-	0.5833	865	.
intergenic	ENSAPLG00000002309(dist=33064),ENSAPLG00000002462(dist=23758)	1	45673960	45674105	0	-	0.5532	1378	.
intergenic	ENSAPLG00000002309(dist=44487),ENSAPLG00000002462(dist=12411)	1	45685383	45685452	0	-	0.5	686	.
intronic	ENSAPLG00000002462	1	45726193	45726237	0	-	0.5	0	.
intergenic	ENSAPLG00000002462(dist=6189),ENSAPLG00000002810(dist=1571)	1	45760143	45760397	0	-	0.56	2008	.
intergenic	ENSAPLG00000002810(dist=20346),ENSAPLG00000002921(dist=38140)	1	45799657	45799697	0	-	0.64	0	.
intergenic	ENSAPLG00000002810(dist=22022),ENSAPLG00000002921(dist=36472)	1	45801333	45801365	0	-	0.75	0	.
intergenic	ENSAPLG00000002810(dist=55692),ENSAPLG00000002921(dist=2756)	1	45835003	45835081	0	-	0.6441	1920	.
intronic	ENSAPLG00000003873	1	45873748	45873827	0	-	0.6053	827	.
intergenic	ENSAPLG00000025869(dist=4970),ENSAPLG00000004278(dist=26580)	1	45893903	45894028	0	-	0.9375	354	.
intergenic	ENSAPLG00000025869(dist=11477),ENSAPLG00000004278(dist=19429)	1	45900410	45901179	0	-	0.5	710	.
intergenic	ENSAPLG00000025869(dist=15148),ENSAPLG00000004278(dist=15907)	1	45904081	45904701	0	-	0.6111	1477	.
intergenic	ENSAPLG00000025869(dist=18434),ENSAPLG00000004278(dist=13186)	1	45907367	45907422	0	-	0.8882	35	.
intergenic	ENSAPLG00000004278(dist=16776),ENSAPLG00000004576(dist=17067)	1	45974212	45974490	0	-	0.5893	2028	.
intergenic	ENSAPLG00000004278(dist=17958),ENSAPLG00000004576(dist=16039)	1	45975394	45975518	0	-	0.75	384	.
intergenic	ENSAPLG00000004278(dist=19052),ENSAPLG00000004576(dist=15029)	1	45976488	45976528	0	-	0.9015	0	.
intergenic	ENSAPLG00000004742(dist=4498),ENSAPLG00000005408(dist=17531)	1	46032787	46033733	0	-	0.5	581	.
intronic	ENSAPLG00000005408	1	46054582	46054911	GTATTCAGGGGCAAAAATGTGCAGAGTTCATGAGAAGAAGGTTCTTTGCCTTTGGAATCGTATTCAGCTACGTATATCAAACATTTCAATTTTGTATTATTTTAGGTAGCAAAGCTTCAATAAAGCAAAAGTAATGCCCCCAGGAGGGGAAGGTCTCTTTCAAATTGTGTAAAAGTAGGATTAAAAATGTACTTAATTTTACATGTTTTCTTCTTGAGGCACATAAATAATTTCCTCTGGTATAACAACACCCATGGGAATTTCCTCAAATGATCAGGAAAAAAAAGATTCAAAAAGATTCAAAATGAAACACAATTGTCCCCTGTGTGT	-	0.5417	1053	.
exonic	ENSAPLG00000001565,ENSAPLG00000005408,ENSAPLG00000005867,ENSAPLG00000006253,ENSAPLG00000014424,ENSAPLG00000014455,ENSAPLG00000014911,ENSAPLG00000015057,ENSAPLG00000015058,ENSAPLG00000015114,ENSAPLG00000015313,ENSAPLG00000015453,ENSAPLG00000015463,ENSAPLG00000031124	1	46120309	47008744	0	-	0.5	137	.
intronic	ENSAPLG00000005867	1	46163989	46164135	0	-	0.6349	1810	.
intronic	ENSAPLG00000005867	1	46197550	46197610	0	-	0.5455	738	.
intronic	ENSAPLG00000015453	1	46281736	46281781	ACTGTAGCAAGAGAGCTTTTTAGCTATGAGTGCTGTCATTGCAGTG	-	0.01429	35	.
intronic	ENSAPLG00000015453	1	46315568	46316028	0	-	0.7848	1949	.
intronic	ENSAPLG00000015453	1	46394164	46394227	CCAGACACATAACCTAAGAGGTTAAAACTTGTAGGCTTCTGCAAGGGTTTTCTTCCATTAAAAG	-	0.6477	1565	.
intronic	ENSAPLG00000015453	1	46399233	46399708	0	-	0.6463	1831	.
intronic	ENSAPLG00000015313	1	46440513	46440550	ATATATATATATATATATATATACATTTTATATATACA	-	0.5	123	.
intronic	ENSAPLG00000015313	1	46443655	46443716	0	-	0.5	284	.
intergenic	ENSAPLG00000015114(dist=61121),ENSAPLG00000021782(dist=3518)	1	46540936	46540989	TATATGTATATGTATATGTATATGTATATGTATATGTATATGTATATGTATACA	-	0.8	974	.
intergenic	ENSAPLG00000021782(dist=15953),ENSAPLG00000015058(dist=6090)	1	46596567	46599152	0	-	0.5125	1477	.
intronic	ENSAPLG00000015058	1	46613460	46614029	0	-	0.6696	2274	.
intergenic	ENSAPLG00000001565(dist=14505),ENSAPLG00000015057(dist=7077)	1	46705367	46705401	0	-	0.587	0	.
intronic	ENSAPLG00000015057	1	46714608	46715257	0	-	0.5	2481	.
intergenic	ENSAPLG00000015057(dist=8462),ENSAPLG00000014911(dist=10539)	1	46726834	46726907	0	-	0.7188	1270	.
intergenic	ENSAPLG00000031124(dist=75682),ENSAPLG00000014455(dist=8722)	1	46863068	46863466	0	-	0.5	1112	.
intergenic	ENSAPLG00000031124(dist=80705),ENSAPLG00000014455(dist=3951)	1	46868091	46868237	0	-	0.5571	1062	.
intronic	ENSAPLG00000014455	1	46875868	46876133	0	-	0.5	443	.
intronic	ENSAPLG00000014455	1	46933099	46933173	0	-	0.8506	1772	.
intergenic	ENSAPLG00000029484(dist=12829),ENSAPLG00000023209(dist=10599)	1	47086475	47086529	0	-	0.7955	4	.
ncRNA_intronic	ENSAPLG00000027824	1	47121941	47122038	0	-	0.7963	1418	.
ncRNA_intronic	ENSAPLG00000027824	1	47149863	47150161	ATAGAGAGACTACAGGGATTTGAGCTCTACAGAGATCACCACAGAGAGCCAGCCTCCTCTGCTGGGATGCATTGGACTGGGAATGGCTGTAGGAGTCATCAGAGGAGTCTCAGCATCTGTTACTCTAGGGTGTTTTGGAAAAGCTCCCACTGACCCTGCTCTAGGAGGACGTGTAGGCATGCTGCGGCTTCCTGAGCACTGAGCCTCTCCTTTGCTCAGGATGCTTCTTCAGGAGCTGTGGTACCCAAAATGCAGGGAGCATGGGGCCTCAAAAGGCTGAATCATGAACCTAGTGCAGG	-	0.5778	2452	.
ncRNA_intronic	ENSAPLG00000027824	1	47162420	47162465	TTTTTTTTTTTTTGTTTTTTTTTTTTTTTTGTTTGTTTTGTTTTTT	-	0.75	31	.
intergenic	ENSAPLG00000027824(dist=24831),ENSAPLG00000020200(dist=8718)	1	47201978	47202134	GTATTCCACCATCTTTGAAAGAAAAAGATGACCAGTCTTCAGGAAATATCAGTTATTACTAAGCCATCTTTATATAAACTAATGGCTTTGCCTTTGATACAAATTAGGAAGTTGCATGACTTACAGCCAGATCATTTCCTCTAGGACTACAGCAACA	-	0.6087	1416	.
intergenic	ENSAPLG00000020200(dist=126431),ENSAPLG00000024508(dist=133187)	1	47340161	47340194	0	-	0.8636	177	.
intergenic	ENSAPLG00000020200(dist=193161),ENSAPLG00000024508(dist=66307)	1	47406891	47407074	0	-	0.5	596	.
intergenic	ENSAPLG00000020200(dist=200339),ENSAPLG00000024508(dist=59242)	1	47414069	47414139	0	-	0.6	1447	.
intergenic	ENSAPLG00000020200(dist=213023),ENSAPLG00000024508(dist=46594)	1	47426753	47426787	0	-	0.7069	1004	.
intergenic	ENSAPLG00000020200(dist=225238),ENSAPLG00000024508(dist=34324)	1	47438968	47439057	0	-	0.5	587	.
intergenic	ENSAPLG00000020200(dist=237282),ENSAPLG00000024508(dist=22090)	1	47451012	47451291	0	-	0.6111	1270	.
intergenic	ENSAPLG00000024508(dist=10231),ENSAPLG00000030243(dist=81201)	1	47491403	47491449	0	-	0.6667	0	.
intergenic	ENSAPLG00000024508(dist=27243),ENSAPLG00000030243(dist=64155)	1	47508415	47508495	TGGCTTTGTAGTTTTTTTTTGTTTGTTTGTTTTTTGTTTTTTTTGTTTTGTTTTGTTTTGGTTTTTTTTCCCTATATACTG	-	0.8529	1033	.
intergenic	ENSAPLG00000024508(dist=42603),ENSAPLG00000030243(dist=48270)	1	47523775	47524380	0	-	0.9261	2067	.
intergenic	ENSAPLG00000024508(dist=71831),ENSAPLG00000030243(dist=18758)	1	47553003	47553892	0	-	0.7622	2067	.
intergenic	ENSAPLG00000018814(dist=4424),ENSAPLG00000027207(dist=335189)	1	47780891	47781314	0	-	0.6131	2156	.
intergenic	ENSAPLG00000018814(dist=22129),ENSAPLG00000027207(dist=317846)	1	47798596	47798657	0	-	0.5	470	.
intergenic	ENSAPLG00000018814(dist=108651),ENSAPLG00000027207(dist=231334)	1	47885118	47885169	0	-	0.9044	886	.
intergenic	ENSAPLG00000018814(dist=109888),ENSAPLG00000027207(dist=230085)	1	47886355	47886418	0	-	0.5	428	.
intergenic	ENSAPLG00000018814(dist=148197),ENSAPLG00000027207(dist=190755)	1	47924664	47925748	0	-	0.5	839	.
intergenic	ENSAPLG00000018814(dist=149225),ENSAPLG00000027207(dist=190533)	1	47925692	47925970	0	-	0.5	602	.
intergenic	ENSAPLG00000018814(dist=183004),ENSAPLG00000027207(dist=156923)	1	47959471	47959580	0	-	1	531	.
ncRNA_intronic	ENSAPLG00000027207	1	48117326	48117481	0	-	0.5	599	.
intronic	ENSAPLG00000009887	1	48236972	48237017	0	-	0.9655	4	.
intronic	ENSAPLG00000009887	1	48248625	48248682	0	-	0.6429	1063	.
upstream	ENSAPLG00000011048(dist=797)	1	48277789	48277824	0	-	0.5833	0	.
intronic	ENSAPLG00000011048	1	48307725	48307908	0	-	0.5862	1564	.
intronic	ENSAPLG00000011048	1	48315424	48315600	0	-	0.62	1505	.
intronic	ENSAPLG00000011048	1	48323271	48323576	0	-	0.5	833	.
intergenic	ENSAPLG00000011048(dist=23331),ENSAPLG00000024182(dist=13768)	1	48350013	48350085	ATGGTAATGGTAATGGTAATGGTAATGGTAATAGTAATAGTAATAGTAATAGCCATTGTAATAACAGCACTTC	-	0.5	422	.
ncRNA_intronic	ENSAPLG00000027586	1	48447382	48447416	0	-	0.5	0	.
intergenic	ENSAPLG00000027586(dist=6590),ENSAPLG00000020319(dist=2932)	1	48461245	48461340	0	-	0.5	692	.
ncRNA_intronic	ENSAPLG00000020319	1	48576365	48577432	0	-	0.5	722	.
ncRNA_intronic	ENSAPLG00000020319	1	48615622	48615852	0	-	0.5667	945	.
ncRNA_intronic	ENSAPLG00000020319	1	48624962	48625025	0	-	0.5	461	.
intergenic	ENSAPLG00000011383(dist=52243),ENSAPLG00000026594(dist=7965)	1	48748725	48748725	0	A	1	768	.
intergenic	ENSAPLG00000013487(dist=5969),ENSAPLG00000022811(dist=6189)	1	48926943	48928074	0	-	0.8187	1595	.
intergenic	ENSAPLG00000013487(dist=10015),ENSAPLG00000022811(dist=2691)	1	48930989	48931572	0	-	0.5	770	.
ncRNA_intronic	ENSAPLG00000022811	1	48936903	48937003	0	-	0.5	410	.
ncRNA_intronic	ENSAPLG00000017577	1	49039930	49040222	0	-	0.6528	1920	.
intergenic	ENSAPLG00000022076(dist=48678),ENSAPLG00000025942(dist=82182)	1	49147797	49148168	0	-	0.641	2008	.
intergenic	ENSAPLG00000022076(dist=66998),ENSAPLG00000025942(dist=63470)	1	49166117	49166880	0	-	0.6912	2274	.
intergenic	ENSAPLG00000022076(dist=72972),ENSAPLG00000025942(dist=15984)	1	49172091	49214366	0	-	0.5	248	.
intergenic	ENSAPLG00000022076(dist=88613),ENSAPLG00000025942(dist=41829)	1	49187732	49188521	0	-	0.5	1160	.
intergenic	ENSAPLG00000022076(dist=124295),ENSAPLG00000025942(dist=6936)	1	49223414	49223414	0	T	1	443	.
intergenic	ENSAPLG00000022076(dist=124854),ENSAPLG00000025942(dist=4899)	1	49223973	49225451	0	-	0.5256	1624	.
ncRNA_intronic	ENSAPLG00000030751	1	49278056	49279211	0	-	0.5	1033	.
ncRNA_intronic	ENSAPLG00000023719,ENSAPLG00000030751	1	49321362	49321941	0	-	0.5	1683	.
intergenic	ENSAPLG00000030751(dist=7779),ENSAPLG00000024557(dist=27328)	1	49332552	49332593	0	-	0.5	0	.
exonic	ENSAPLG00000000574,ENSAPLG00000001231,ENSAPLG00000001547,ENSAPLG00000002108,ENSAPLG00000015250,ENSAPLG00000018978,ENSAPLG00000021214,ENSAPLG00000024557	1	49347219	50318922	0	-	0.5	233	.
intergenic	ENSAPLG00000024557(dist=5220),ENSAPLG00000002108(dist=186564)	1	49366373	49366653	TACCTGGGTCAGTTAATGAGTCAATGAAATATGCATTATTGTACAAAGCAAAAAACTTAGTATTAGTCTATTTGAAATCTAAAAACTAAAATAACATAAAAATAAATTGTATATTATTCCAGATTAGAGAAAAAAAAAAAAAAAGTAAAGAAATTCCAGAAAAAAAATATCAAAAAATAACAATGTTTAAAAGTTTTATAAACACTTCTTAACAGTCTGCATCTTTTTCATTTTCTGGTATTAAATGCACCTTTTCACTGCTCTTCTGTCTTGTAAGGTCA	-	0.5135	1268	.
intergenic	ENSAPLG00000024557(dist=10069),ENSAPLG00000002108(dist=181874)	1	49371222	49371343	0	-	0.5526	738	.
intergenic	ENSAPLG00000024557(dist=10925),ENSAPLG00000002108(dist=177086)	1	49372078	49376131	0	-	0.5294	1831	.
intergenic	ENSAPLG00000024557(dist=19253),ENSAPLG00000002108(dist=172770)	1	49380406	49380447	0	-	0.7245	110	.
intergenic	ENSAPLG00000024557(dist=36044),ENSAPLG00000002108(dist=154849)	1	49397197	49398368	0	-	0.8554	2511	.
intergenic	ENSAPLG00000024557(dist=53209),ENSAPLG00000002108(dist=137714)	1	49414362	49415503	0	-	0.8494	2186	.
intergenic	ENSAPLG00000024557(dist=186752),ENSAPLG00000002108(dist=4949)	1	49547905	49548268	0	-	0.8554	2599	.
intronic	ENSAPLG00000002108	1	49558678	49558724	0	-	0.96	413	.
intronic	ENSAPLG00000002108	1	49563540	49563662	0	-	0.6231	1033	.
intronic	ENSAPLG00000001547	1	49691155	49691192	0	-	0.9688	443	.
exonic	ENSAPLG00000000574,ENSAPLG00000001231	1	49884832	50064703	0	-	0.5	0	.
intronic	ENSAPLG00000000574	1	50045884	50045922	0	-	0.5	360	.
intronic	ENSAPLG00000000574	1	50107391	50107510	0	-	0.6	1152	.
intergenic	ENSAPLG00000015250(dist=24890),ENSAPLG00000029495(dist=22297)	1	50267927	50268120	0	-	0.9423	620	.
intergenic	ENSAPLG00000015250(dist=36296),ENSAPLG00000029495(dist=11007)	1	50279333	50279410	0	-	0.6364	1240	.
intergenic	ENSAPLG00000029495(dist=121966),ENSAPLG00000028370(dist=163532)	1	50418088	50418322	TTACATTTGTACACGTACATGTACAGATGCTAATATACATACATACTTACATATATTTATTTATTGAATACTAATTTAATAAATAGTGTTTCCAGAGTAACAAAGGTGATTTTTTTGTTTGTTTGTTTTTAGTTACCTAAAATCTGGATCATAAAGTTGACAGCATTCTGTTATTAAGCAGTTTCTTTTTGGTAAAAGCTGATTTGGTAAAACCAAACTTTTTTTTTTTTTTTTT	-	0.7569	1693	.
intergenic	ENSAPLG00000029495(dist=187624),ENSAPLG00000028370(dist=97235)	1	50483746	50484619	0	-	0.5238	945	.
intergenic	ENSAPLG00000029495(dist=191082),ENSAPLG00000028370(dist=94223)	1	50487204	50487631	0	-	0.5238	1743	.
intergenic	ENSAPLG00000029495(dist=222987),ENSAPLG00000028370(dist=62745)	1	50519109	50519109	0	A	0.6395	1506	.
intergenic	ENSAPLG00000029495(dist=232394),ENSAPLG00000028370(dist=52632)	1	50528516	50529222	0	-	0.6395	2156	.
intergenic	ENSAPLG00000029495(dist=278434),ENSAPLG00000028370(dist=5641)	1	50574556	50576213	0	-	0.5	413	.
ncRNA_intronic	ENSAPLG00000029133	1	50711751	50713618	0	-	0.5	383	.
ncRNA_intronic	ENSAPLG00000029133	1	50718966	50719073	0	-	0.7609	1358	.
exonic	ENSAPLG00000018511	1	50724371	50815815	0	-	0.5	260	.
ncRNA_intronic	ENSAPLG00000029133	1	50766781	50766814	0	-	0.5	0	.
intergenic	ENSAPLG00000018511(dist=6778),ENSAPLG00000029256(dist=60771)	1	50823579	50824062	0	-	0.5	623	.
intergenic	ENSAPLG00000018511(dist=63791),ENSAPLG00000029256(dist=4111)	1	50880592	50880722	0	-	0.5263	649	.
intergenic	ENSAPLG00000029256(dist=11644),ENSAPLG00000013866(dist=17874)	1	50904142	50904268	0	-	0.9286	236	.
intronic	ENSAPLG00000013866	1	50973519	50974287	0	-	0.5	761	.
intronic	ENSAPLG00000013866	1	51028717	51028830	0	-	0.5645	886	.
intronic	ENSAPLG00000013866	1	51071734	51071786	0	-	0.8267	384	.
intronic	ENSAPLG00000013866	1	51116475	51117130	0	-	0.5	671	.
intronic	ENSAPLG00000007999	1	51242628	51243155	0	-	0.5	626	.
intergenic	ENSAPLG00000007839(dist=39569),ENSAPLG00000021267(dist=101119)	1	51348789	51349057	0	-	0.6042	856	.
intergenic	ENSAPLG00000007839(dist=78332),ENSAPLG00000021267(dist=62538)	1	51387552	51387638	0	-	0.5135	1477	.
intergenic	ENSAPLG00000007839(dist=98654),ENSAPLG00000021267(dist=41723)	1	51407874	51408453	0	-	0.5	800	.
intergenic	ENSAPLG00000007839(dist=118126),ENSAPLG00000021267(dist=22394)	1	51427346	51427782	0	-	0.809	1802	.
intergenic	ENSAPLG00000007839(dist=133001),ENSAPLG00000021267(dist=7317)	1	51442221	51442859	0	-	0.9556	455	.
ncRNA_intronic	ENSAPLG00000021267	1	51456548	51456589	0	-	0.5	0	.
ncRNA_intronic	ENSAPLG00000021267	1	51464175	51464212	0	-	0.5	0	.
ncRNA_intronic	ENSAPLG00000021267	1	51466805	51466854	AAAAAAAAAAAAAAAAAAAAAAAAAAAAAAAAAAACAGAAAAAAAAAAAC	-	0.6061	824	.
intergenic	ENSAPLG00000021267(dist=22186),ENSAPLG00000005353(dist=35181)	1	51489997	51490245	0	-	0.5	209	.
intronic	ENSAPLG00000005353	1	51548222	51548304	0	-	0.8375	1447	.
intronic	ENSAPLG00000005353	1	51553536	51553570	0	-	0.7955	0	.
intronic	ENSAPLG00000005353	1	51563382	51563450	0	-	0.5	485	.
exonic	ENSAPLG00000016884	1	51571637	51572956	0	-	0.8081	2540	.
intronic	ENSAPLG00000005353	1	51596919	51597126	0	-	0.6462	1900	.
intronic	ENSAPLG00000005353	1	51645961	51646311	0	-	0.5263	1447	.
intronic	ENSAPLG00000005353	1	51677056	51677116	0	-	0.5	311	.
intronic	ENSAPLG00000005353	1	51698979	51699380	0	-	1	1683	.
intronic	ENSAPLG00000005353	1	51741897	51742120	0	-	0.5238	2195	.
intronic	ENSAPLG00000005353,ENSAPLG00000006860	1	51771880	51772278	TTTTTTAATCTCAATCGTCCTGAGAAATATTAAAGTGTTGAAACATTTTGTAAAAAACTTTGGGAAATTTTAAGTATCAACCAGTTGTGTATATTAATATAGGAATAATATAAAGCAAAAGTGAACAATGTTTATAATTAAAGCAGCTTATGCAAAGAGCTCATCAAAGAAATATGAGGGAAGTTTATGTGCATAAATCAAAATACATACATGCATAATTGGCAATCATGGAATTTGTCTGTTGGTGAGCAATTAATTCTCATTACATTTTATTTGTGTCCATTAATCTCAGATATTGATTGAACAGAATAAACTTGATCTTTCACTTTTTAATTTATATGAGGGTTAGTTATTAATTCCTTTAGAAACAAATACTTTATTAATGGGGGAAAAAAAAAA	-	0.5769	2156	.
intronic	ENSAPLG00000005353,ENSAPLG00000006860	1	51800010	51801564	0	-	0.5	668	.
exonic	ENSAPLG00000005353	1	51835406	51837504	0	-	0.5	1720	.
intronic	ENSAPLG00000006860	1	51855213	51855339	AATTGTTCTTAGGTGTATGGCTGTTAATTACAAGAATGTATTGCAAGTAGTCTATGCAGGATGACACACTTTCTTTAAACGGTTCTACAAGCAACAATTTCATCTCTGCAGCAAGAAGTGTTTGGAG	-	0.7708	1093	.
intronic	ENSAPLG00000006860	1	51870658	51873177	0	-	0.75	915	.
intronic	ENSAPLG00000006860	1	51872899	51875431	0	-	0.8269	251	.
intronic	ENSAPLG00000006860	1	51884213	51884277	CTTATTATCACATGCAGTTTTGATTTTTAAAAAGTCACTGCTACAAAAATTACAGCGCAAGGTAA	-	0.3256	725	.
intronic	ENSAPLG00000006860	1	51888293	51888997	0	-	0.5926	2511	.
intergenic	ENSAPLG00000006860(dist=4379),ENSAPLG00000018547(dist=1127)	1	51922141	51922986	0	-	0.6364	620	.
intronic	ENSAPLG00000003563	1	51945672	51945827	0	-	0.8218	1604	.
intronic	ENSAPLG00000003563	1	51951989	51954545	0	-	0.4918	785	.
exonic	ENSAPLG00000010504	1	51951317	51994025	0	-	0.5393	821	.
intergenic	ENSAPLG00000010504(dist=31885),ENSAPLG00000010445(dist=9677)	1	52043163	52043249	0	-	0.6111	1181	.
intergenic	ENSAPLG00000010504(dist=33589),ENSAPLG00000010445(dist=7969)	1	52044867	52044957	0	-	0.9583	590	.
intronic	ENSAPLG00000009624	1	52136114	52136283	0	-	0.5	929	.
intronic	ENSAPLG00000009624	1	52141729	52141931	0	-	0.5761	1742	.
intergenic	ENSAPLG00000009624(dist=7287),ENSAPLG00000014434(dist=20101)	1	52152489	52152977	0	-	0.5	596	.
intronic	ENSAPLG00000008986	1	52280592	52280634	0	-	0.8462	0	.
intronic	ENSAPLG00000008986	1	52294312	52294529	TACGTTTTTCATGAATATTTTAGTAGTTCTGTAGGATAGCAACACTTCCTGCTTTATTTAGCCTATTTATCCATTCCACTGAAGGACTTTATCTACCCTGAATCACTACAGATGTCCCAAGTGACAACTGAAAGCTCATGGGCTGCATATGCCAAAAGTCGACTTGTTTTGTAGGTCAGTGAACTCTTGCTCCATTGATGCAACTGACAGCTCGCACG	-	0.75	1890	.
intronic	ENSAPLG00000009347	1	52397660	52397699	0	-	0.6765	2	.
intronic	ENSAPLG00000009697	1	52514533	52514681	0	-	0.6944	1652	.
intronic	ENSAPLG00000009947	1	52622844	52623136	0	-	0.5227	2245	.
intronic	ENSAPLG00000009947	1	52632356	52632422	0	-	0.8779	974	.
intronic	ENSAPLG00000009947	1	52641681	52642050	0	-	0.75	1850	.
intronic	ENSAPLG00000009947	1	52660248	52660283	0	-	0.9167	0	.
intronic	ENSAPLG00000009947	1	52678042	52678462	0	-	0.5	650	.
intronic	ENSAPLG00000009947	1	52687088	52687130	TCACAGTCCTCATAATGTGAGCCCATTTTAAATCACATGCTAA	-	0	0	.
intergenic	ENSAPLG00000017412(dist=61981),ENSAPLG00000015585(dist=5882)	1	52817438	52817474	0	-	0.8333	2	.
intergenic	ENSAPLG00000015585(dist=2836),ENSAPLG00000001773(dist=4310)	1	52828012	52828012	0	C	0.9719	1388	.
intronic	ENSAPLG00000015534	1	52870166	52870198	0	-	0.7647	0	.
intronic	ENSAPLG00000015534	1	52874173	52874559	0	-	0.5556	1743	.
intronic	ENSAPLG00000014138	1	53068987	53069230	GGCTCTGAGGGGGCCCTGCGGTGCTGTGCCCAGGTAGGGGTCGGCTGCTGAGCGGGCACGCAGCAGTGACCCGTTATTTTACAATATTCAGCCCCCCAGCTTGGCAAACACTCGTGGAGCACCTGAATAACTGCCCCAAAACTTATCAGGGCATTTCTATATGCTGACACGCTGCTCTCCTTCCCAAATTTCACTTACACCCTGCTCATGGTGTGGTTCCAAGCCCTTGCAGGCAGTAGTGTCC	-	0.6	1772	.
intronic	ENSAPLG00000014138	1	53100237	53100364	0	-	0.5	437	.
intergenic	ENSAPLG00000019052(dist=3931),ENSAPLG00000023479(dist=4892)	1	53210835	53210960	0	-	0.5	929	.
intronic	ENSAPLG00000014840	1	53240417	53240846	0	-	0.4872	1082	.
intronic	ENSAPLG00000014840	1	53243808	53243866	ATTGAACGTTTCAGTGGAAGGACCATGAAAGTTTGTCTTACAAGGAGGAGAAAGTTAAA	-	0.6835	1152	.
intronic	ENSAPLG00000015217,ENSAPLG00000015251	1	53374604	53374690	0	-	0.7533	1329	.
intronic	ENSAPLG00000015251	1	53391400	53391493	0	-	0.6	1240	.
intronic	ENSAPLG00000015251	1	53398057	53398713	0	-	0.7063	2245	.
intronic	ENSAPLG00000015251	1	53399233	53399267	0	-	0.7667	0	.
intronic	ENSAPLG00000015117,ENSAPLG00000015251	1	53401630	53401667	0	-	0.7647	2	.
exonic	ENSAPLG00000015707	1	53452746	53452792	0	-	0.7045	0	.
upstream	ENSAPLG00000001422(dist=679)	1	53456293	53456335	0	-	1	2	.
upstream	ENSAPLG00000020867(dist=93)	1	53541059	53541473	0	-	0.4344	2097	.
intergenic	ENSAPLG00000029797(dist=4113),ENSAPLG00000016113(dist=17268)	1	53635472	53635507	0	-	0.5	0	.
intronic	ENSAPLG00000016113	1	53660024	53660095	0	-	0.5	593	.
intronic	ENSAPLG00000016204	1	53684944	53685053	0	-	0.5263	590	.
upstream;downstream	ENSAPLG00000016243(dist=996);ENSAPLG00000016241(dist=290)	1	53725403	53725662	0	-	0.5	515	.
intronic	ENSAPLG00000002077,ENSAPLG00000030389	1	53802783	53803544	0	-	0.5	2067	.
intronic	ENSAPLG00000002077	1	53806884	53806943	ACAAAGAAAGTAAGGCAAAGACATGCAGCTAGCAGTTGGAATAGAATGTTTGAGAGGTTT	-	0.54	539	.
intergenic	ENSAPLG00000002077(dist=2563),ENSAPLG00000022348(dist=7436)	1	53812121	53812444	0	-	0.5	608	.
intergenic	ENSAPLG00000022348(dist=16875),ENSAPLG00000029434(dist=23899)	1	53842605	53842667	TAATAATAAAAATAATAAAAATAATAAAAATAATAAAAATAATAAAAATAATAAAAATAATAA	-	0.8235	491	.
intergenic	ENSAPLG00000022348(dist=28904),ENSAPLG00000029434(dist=11887)	1	53854634	53854679	0	-	0.6829	14	.
intergenic	ENSAPLG00000022348(dist=29920),ENSAPLG00000029434(dist=10838)	1	53855650	53855728	0	-	0.7963	1093	.
ncRNA_intronic	ENSAPLG00000029434	1	53867694	53867741	0	-	0.5	0	.
intronic	ENSAPLG00000002618	1	53919261	53919308	0	-	0.5758	0	.
intergenic	ENSAPLG00000002618(dist=6258),ENSAPLG00000007279(dist=55312)	1	53965404	53965657	0	-	0.6397	1743	.
intergenic	ENSAPLG00000007279(dist=2354),ENSAPLG00000007609(dist=6857)	1	54073089	54073131	CCTGTCTGATGCGAGATGGAAAGGGATGCGGGTGTGCTTTTAT	-	0.4444	116	.
intergenic	ENSAPLG00000007279(dist=8031),ENSAPLG00000007609(dist=1143)	1	54078766	54078845	0	-	0.5	464	.
intronic	ENSAPLG00000007609	1	54094452	54094679	TTCCCCTAACAATTACAGCAGGTGGCCGGTCCCTGGGGAAGCTTTCTGTGACCAGAGCGCTCTTTGGTCCTGGCTGATGGTGCTGGGATGGAGTTTCAGGTCATCCTCCTGGCTGCACGGAGCAATGTTTTTTCACCTCTAATTGGATCATGTAAATCAGCCCTTCCTTTCTCTCTTCCTCTTTGTCCAGAATCTCCTTCTGGTGATTTTGCTGAATAAATCAGCATC	-	0.5455	0	.
intronic	ENSAPLG00000007609	1	54106297	54106557	0	-	0.7212	2245	.
intronic	ENSAPLG00000007609	1	54187102	54187208	AGTGCTATTAAAATCTTGCCAGTAAGGTTTGCAGGAAAAAAGGGGGGGGGGGGGGGGGGAAAAAAAAAAAAAAGAAGGGAAAGGGGGGGGGGGGGGGGGGGGGGGGG	-	0.8	265	.
intronic	ENSAPLG00000007609	1	54199001	54199044	0	-	0.5227	0	.
intronic	ENSAPLG00000007609	1	54207620	54207665	0	-	0.5	0	.
intergenic	ENSAPLG00000007648(dist=11275),ENSAPLG00000007921(dist=16190)	1	54261658	54261953	0	-	0.6591	1683	.
intronic	ENSAPLG00000008265	1	54347280	54347316	0	-	0.7115	0	.
intronic	ENSAPLG00000008336	1	54372371	54372509	0	-	0.7661	1031	.
ncRNA_intronic	ENSAPLG00000024794	1	54407542	54407590	0	-	0.625	0	.
intergenic	ENSAPLG00000024794(dist=9724),ENSAPLG00000020894(dist=26625)	1	54421896	54422052	0	-	0.5556	776	.
intergenic	ENSAPLG00000024794(dist=11473),ENSAPLG00000020894(dist=24552)	1	54423645	54424125	0	-	0.5	419	.
ncRNA_intronic	ENSAPLG00000024511,ENSAPLG00000026892	1	54525887	54525965	0	-	0.6053	502	.
ncRNA_intronic	ENSAPLG00000024511,ENSAPLG00000028598	1	54572613	54572759	0	-	0.5488	1259	.
ncRNA_intronic	ENSAPLG00000024511,ENSAPLG00000028598	1	54589698	54589747	0	-	0.5417	620	.
ncRNA_exonic	ENSAPLG00000028598	1	54597579	54597660	0	-	1	354	.
intergenic	ENSAPLG00000024511(dist=15287),ENSAPLG00000022548(dist=29878)	1	54618956	54619747	0	-	0.5	2127	.
intergenic	ENSAPLG00000024511(dist=16707),ENSAPLG00000022548(dist=29202)	1	54620376	54620423	AAAAAAAAAAAAAAAAAAAAAAGAAAAAAAAAAACCCCCCCTCTAAAA	-	1	1033	.
intergenic	ENSAPLG00000024511(dist=39130),ENSAPLG00000022548(dist=6791)	1	54642799	54642834	0	-	0.7	147	.
intergenic	ENSAPLG00000024511(dist=42052),ENSAPLG00000022548(dist=3627)	1	54645721	54645998	0	-	0.5	683	.
ncRNA_intronic	ENSAPLG00000023609,ENSAPLG00000027581	1	54684079	54684131	0	-	0.8193	1270	.
intergenic	ENSAPLG00000023609(dist=52482),ENSAPLG00000021567(dist=100399)	1	54742174	54742214	0	-	0.5435	0	.
intergenic	ENSAPLG00000023609(dist=54973),ENSAPLG00000021567(dist=97852)	1	54744665	54744761	0	-	0.5556	1358	.
intergenic	ENSAPLG00000023609(dist=57418),ENSAPLG00000021567(dist=95399)	1	54747110	54747214	0	-	0.5357	1122	.
intergenic	ENSAPLG00000023609(dist=123966),ENSAPLG00000021567(dist=28919)	1	54813658	54813694	0	-	1	384	.
intergenic	ENSAPLG00000023609(dist=131112),ENSAPLG00000021567(dist=21662)	1	54820804	54820951	0	-	0.7279	1357	.
intronic	ENSAPLG00000008894	1	54933267	54933311	TAAATGTGGCTACATTTACATACATCCCCCTGTGGGGGATGTATG	-	0.25	0	.
intronic	ENSAPLG00000008894	1	54969737	54969823	GCAGGAAAGGTTCCCTAAGTAATCATTCTTTTAACAACAGAAAACATTTGGTTAAGGCAGTGGATGCTCTTTGGAATCTGTTTTTCA	-	0.5	407	.
intronic	ENSAPLG00000008894	1	54988222	54988662	0	-	0.6885	2067	.
intronic	ENSAPLG00000008894	1	55014682	55014740	0	-	0.5	438	.
intronic	ENSAPLG00000008894	1	55044332	55044903	0	-	0.6667	1861	.
intronic	ENSAPLG00000008894	1	55082710	55082816	0	-	1	620	.
intergenic	ENSAPLG00000008894(dist=20417),ENSAPLG00000010781(dist=46391)	1	55202775	55202908	0	-	0.7338	1358	.
intergenic	ENSAPLG00000008894(dist=42694),ENSAPLG00000010781(dist=24157)	1	55225052	55225142	0	-	0.5909	974	.
intergenic	ENSAPLG00000008894(dist=64666),ENSAPLG00000010781(dist=2227)	1	55247024	55247072	0	-	0.5816	260	.
intronic	ENSAPLG00000010781	1	55263472	55263548	0	-	0.7727	472	.
intronic	ENSAPLG00000010781	1	55278274	55281104	0	-	0.5	815	.
intronic	ENSAPLG00000010781	1	55286574	55286607	0	-	0.8889	71	.
intronic	ENSAPLG00000010781	1	55291045	55291093	TAAAATAAAAAATAAAATTAAAAATTAAAATTAAAATTAAAATTAAAAT	-	0.7812	295	.
intronic	ENSAPLG00000010781	1	55297353	55297493	0	-	0.625	1120	.
intronic	ENSAPLG00000010781	1	55298622	55298622	0	A	1	2008	.
intronic	ENSAPLG00000010781	1	55302345	55302806	0	-	0.5588	1772	.
intronic	ENSAPLG00000010781	1	55431131	55431669	0	-	0.5	887	.
intronic	ENSAPLG00000010521	1	55445813	55446085	CCACTTCAGTCTTAAACTGAAGAATATCCTTAACCACTGTGTTACCTGTGTTACTCTACTCCCTTACTCTTCAGTTTACCGTTATCAGTATCATAGCTCAAGCATACCTGGTTCCTGAAAGCAAACAAAGGACGCAGGCAGGAGCTGTATTCTCTTCACACCTTTAATCTCTTTGTTGATTTTTAATGTTGCTGCAAATATAAGAAGAAAATCAAAATTGAAAACATATTGAGATGACAAAGACCACTTTATTATCGCCTTACTCTCAGAAGG	-	0.5	1607	.
intronic	ENSAPLG00000008226	1	55504930	55504975	0	-	0.5	0	.
intergenic	ENSAPLG00000008226(dist=8760),ENSAPLG00000010091(dist=10833)	1	55519086	55519436	0	-	0.5227	1211	.
intergenic	ENSAPLG00000008226(dist=12864),ENSAPLG00000010091(dist=7026)	1	55523190	55523243	0	-	0.5588	324	.
intronic	ENSAPLG00000009587	1	55567545	55567583	0	-	0.5	0	.
upstream	ENSAPLG00000009587(dist=463)	1	55568622	55568665	CTGGGCAACCCCTCCCAGTGCTTGACCGCTCTGCCCTGTTTCCT	-	0.931	354	.
intronic	ENSAPLG00000009119	1	55587956	55588040	0	-	0.7917	1063	.
intronic	ENSAPLG00000009119	1	55606173	55606435	0	-	0.5	533	.
intronic	ENSAPLG00000009119	1	55653840	55653895	ACAACAAAAAAAAAAAAAAAAAAAAAAAAAAAAAAAAACACACAAAACCACACAGT	-	0.9754	1122	.
intronic	ENSAPLG00000009119	1	55676864	55676895	0	-	0.8333	0	.
intronic	ENSAPLG00000009119	1	55699698	55699805	0	-	0.5833	531	.
intergenic	ENSAPLG00000009119(dist=30799),ENSAPLG00000008378(dist=18944)	1	55777954	55778320	0	-	0.54	1565	.
intronic	ENSAPLG00000008378	1	55815196	55815289	0	-	0.5	509	.
intergenic	ENSAPLG00000008378(dist=8017),ENSAPLG00000001889(dist=23424)	1	55823864	55823936	GTGAAGGGGCAAGACCAAGGAGGGGTTAAAGAAACGAGAGGTCTTCAGACTCTGCAGCTTTCCTTACTACCTT	-	0.75	0	.
intergenic	ENSAPLG00000016936(dist=24303),ENSAPLG00000008075(dist=2930)	1	55886960	55887000	0	-	0.8415	2	.
intronic	ENSAPLG00000008075	1	55901542	55901595	CTGATGTGCTGGATGTAAGAGATCAGACATCACTGTGATTTTGCCCCTGCATCA	-	0.23	620	.
intronic	ENSAPLG00000008075	1	55913949	55914045	0	-	0.6944	1388	.
intronic	ENSAPLG00000005849	1	55955864	55955919	0	-	0.6167	974	.
ncRNA_intronic	ENSAPLG00000020416	1	56024594	56024968	0	-	0.5854	1418	.
intronic	ENSAPLG00000005305	1	56044392	56045179	0	-	0.5233	2481	.
intronic	ENSAPLG00000005305	1	56068342	56068388	0	-	0.5	0	.
intronic	ENSAPLG00000005305	1	56080049	56080384	0	-	0.7333	2481	.
intronic	ENSAPLG00000005305	1	56109305	56109701	0	-	0.6136	2362	.
intergenic	ENSAPLG00000005305(dist=1134),ENSAPLG00000002388(dist=15964)	1	56112504	56112542	TTGTTGTTTTTTTTTTGTTTTGTTTGTTTTTTTTTTTTG	-	0.8333	118	.
intergenic	ENSAPLG00000002388(dist=1685),ENSAPLG00000000701(dist=7924)	1	56144760	56144805	CTGGATGTGGAGCCGTGATCTTGCCTGGGTCTAGGATCCACTGTCT	-	0.75	945	.
intronic	ENSAPLG00000017168	1	56183270	56183365	0	-	0.6545	1240	.
ncRNA_intronic	ENSAPLG00000029127	1	56232569	56233080	0	-	0.5	389	.
ncRNA_intronic	ENSAPLG00000029127	1	56236952	56237018	0	-	0.5667	1152	.
ncRNA_intronic	ENSAPLG00000029127	1	56239766	56240062	0	-	0.5652	1240	.
ncRNA_intronic	ENSAPLG00000029127	1	56287063	56287160	0	-	0.8026	1329	.
ncRNA_intronic	ENSAPLG00000029127	1	56331306	56331461	0	-	0.5	515	.
intergenic	ENSAPLG00000018002(dist=2685),ENSAPLG00000025513(dist=31129)	1	56400886	56401429	0	-	0.5	593	.
intronic	ENSAPLG00000015124	1	56481411	56481441	0	-	0.5	0	.
intronic	ENSAPLG00000015019	1	56521251	56521317	0	-	0.7308	1181	.
intronic	ENSAPLG00000015019	1	56525201	56525364	0	-	0.5658	1928	.
intronic	ENSAPLG00000008126	1	56554107	56554181	0	-	0.55	1093	.
intronic	ENSAPLG00000008126	1	56565152	56565207	0	-	0.5641	886	.
intronic	ENSAPLG00000008125	1	56587559	56587602	0	-	0.5556	0	.
intronic	ENSAPLG00000008013	1	56599798	56599883	0	-	0.5	482	.
intronic	ENSAPLG00000008013	1	56602700	56602754	0	-	0.5	365	.
intronic	ENSAPLG00000008013	1	56606079	56606174	0	-	0.6212	1536	.
intronic	ENSAPLG00000008013	1	56608277	56608352	0	-	0.73	1595	.
intronic	ENSAPLG00000008013	1	56616400	56616524	0	-	0.5714	1004	.
intronic	ENSAPLG00000008013	1	56628961	56629013	0	-	0.5	236	.
intronic	ENSAPLG00000008013	1	56635186	56635675	0	-	0.8	2363	.
intronic	ENSAPLG00000007984	1	56703351	56703402	0	-	0.5588	886	.
intronic	ENSAPLG00000007984	1	56707199	56707323	0	-	0.5	392	.
intronic	ENSAPLG00000007984	1	56727867	56728469	0	-	0.5735	1743	.
intronic	ENSAPLG00000007984	1	56756326	56756521	GCATTTCCATGAGAAATTTCGATCTGAGCCCCAGCAGAAACAGAGATCACCAGTTTCAGGTTAGGCCCTCCATAGTCTGAAAAGTCTAAATAAGAAGCTATTCAGCTCCAACCACCCTCTACACCCTACTAGGGTGGAAAACAAAAGCTTGGCTGCCTTTCTGATCTCACCTGGCCCAAATCCCCCCCAAAAAAAC	-	0.5455	1013	.
intronic	ENSAPLG00000007984	1	56797030	56797193	0	-	0.5	599	.
ncRNA_exonic	ENSAPLG00000023231	1	56843481	56843597	0	-	0.5972	738	.
ncRNA_intronic	ENSAPLG00000023231	1	56861755	56862185	0	-	0.5326	1802	.
intergenic	ENSAPLG00000023231(dist=5082),ENSAPLG00000007200(dist=1311)	1	56870118	56870946	0	-	0.5	6980	.
intronic	ENSAPLG00000007200	1	56894637	56894685	0	-	0.5	0	.
intronic	ENSAPLG00000007200	1	56906843	56906924	0	-	0.5	650	.
intronic	ENSAPLG00000006875	1	56973541	56973577	0	-	0.6667	0	.
intronic	ENSAPLG00000006522	1	56986472	56986597	0	-	0.5	491	.
ncRNA_intronic	ENSAPLG00000023949	1	57016481	57016669	0	-	0.6875	2037	.
intronic	ENSAPLG00000013737	1	57074388	57074478	0	-	0.5	428	.
intronic	ENSAPLG00000011843,ENSAPLG00000013737	1	57080378	57080504	0	-	0.7667	1802	.
intronic	ENSAPLG00000011843,ENSAPLG00000013737	1	57082749	57082831	0	-	0.875	1595	.
intronic	ENSAPLG00000011843	1	57129857	57129942	0	-	0.5455	797	.
intronic	ENSAPLG00000011843	1	57156528	57156576	0	-	0.8947	265	.
ncRNA_intronic	ENSAPLG00000016631	1	57242529	57242613	0	-	0.5357	416	.
ncRNA_exonic	ENSAPLG00000016631	1	57244116	57245032	0	-	0.6393	1949	.
ncRNA_intronic	ENSAPLG00000016631	1	57246463	57246499	0	-	0.9615	502	.
intergenic	ENSAPLG00000025711(dist=13135),ENSAPLG00000021532(dist=1852)	1	57289023	57289145	0	-	0.5333	561	.
ncRNA_intronic	ENSAPLG00000021532	1	57291555	57291620	0	-	0.5	446	.
ncRNA_intronic	ENSAPLG00000018266	1	57321345	57321649	0	-	0.5921	1861	.
ncRNA_intronic	ENSAPLG00000018266	1	57377110	57377603	0	-	0.875	1920	.
intronic	ENSAPLG00000011061	1	57409046	57409977	0	-	0.5	707	.
intronic	ENSAPLG00000010733	1	57446770	57446843	0	-	0.8588	1654	.
downstream	ENSAPLG00000010733(dist=677)	1	57469617	57469660	0	-	1	1033	.
intergenic	ENSAPLG00000010733(dist=9253),ENSAPLG00000019963(dist=44385)	1	57478193	57478321	0	-	0.8663	1329	.
intergenic	ENSAPLG00000010733(dist=16127),ENSAPLG00000019963(dist=37600)	1	57485067	57485106	0	-	0.9107	1122	.
intergenic	ENSAPLG00000010733(dist=43945),ENSAPLG00000019963(dist=8619)	1	57512885	57514087	0	-	0.7	1861	.
intergenic	ENSAPLG00000017087(dist=7675),ENSAPLG00000025004(dist=21891)	1	57559476	57559784	0	-	0.8478	2215	.
intergenic	ENSAPLG00000017087(dist=20897),ENSAPLG00000025004(dist=8220)	1	57572698	57573455	0	-	0.6053	1683	.
intergenic	ENSAPLG00000025004(dist=8321),ENSAPLG00000010676(dist=7422)	1	57592710	57592816	TTTTTTTCCTTTACAGGGGCATGGCTCAACCCATGGCTGAGGAACTGAAAACAAATTTTCATACCAATGAGCCTGAGAATCAGGACACTAATAAATCAGATGTGTGG	-	0.5	101	.
intronic	ENSAPLG00000010676	1	57602448	57602559	0	-	1	561	.
intronic	ENSAPLG00000010676	1	57635216	57635256	0	-	0.7273	0	.
intronic	ENSAPLG00000018769	1	57782618	57782681	0	-	0.5161	709	.
intronic	ENSAPLG00000018769	1	57786483	57786649	0	-	0.6439	2057	.
intronic	ENSAPLG00000001471	1	57901052	57901137	0	-	0.6	1270	.
intronic	ENSAPLG00000007103	1	57944023	57944069	0	-	0.7375	0	.
intronic	ENSAPLG00000007103	1	57988766	57988866	0	-	0.64	1152	.
intronic	ENSAPLG00000007103	1	58009525	58009570	0	-	0.6515	531	.
ncRNA_intronic	ENSAPLG00000028127	1	58023761	58024096	0	-	0.6418	2215	.
intronic	ENSAPLG00000007075	1	58068407	58068959	0	-	0.8187	2304	.
intronic	ENSAPLG00000006656	1	58143082	58143230	0	-	0.5085	1043	.
intronic	ENSAPLG00000006656	1	58145037	58145137	0	-	1	709	.
intronic	ENSAPLG00000006030	1	58467506	58467888	0	-	0.5139	827	.
intergenic	ENSAPLG00000006030(dist=9641),ENSAPLG00000005594(dist=19906)	1	58493955	58494071	0	-	1	482	.
upstream	ENSAPLG00000005594(dist=1)	1	58513576	58513976	0	-	1	797	.
intronic	ENSAPLG00000005594	1	58521221	58521287	0	-	0.587	1152	.
intronic	ENSAPLG00000005594	1	58556730	58556877	0	-	0.9494	1465	.
intronic	ENSAPLG00000005594	1	58559940	58560146	0	-	0.7679	1211	.
intergenic	ENSAPLG00000005594(dist=6642),ENSAPLG00000004825(dist=14576)	1	58656491	58656576	0	-	0.587	561	.
intronic	ENSAPLG00000003731	1	58752784	58752833	0	-	0.5	401	.
intronic	ENSAPLG00000003731	1	58764853	58764888	0	-	0.5	0	.
ncRNA_intronic	ENSAPLG00000021658	1	58799922	58800172	0	-	0.5698	1654	.
intergenic	ENSAPLG00000021658(dist=4852),ENSAPLG00000002867(dist=72269)	1	58819226	58822252	0	-	0.5	950	.
intergenic	ENSAPLG00000021658(dist=18337),ENSAPLG00000002867(dist=61219)	1	58832711	58833302	0	-	0.9607	2599	.
intergenic	ENSAPLG00000021658(dist=40824),ENSAPLG00000002867(dist=38885)	1	58855198	58855636	0	-	0.5109	1772	.
intergenic	ENSAPLG00000002867(dist=11005),ENSAPLG00000029260(dist=13607)	1	58944340	58944391	0	-	0.8354	1152	.
ncRNA_intronic	ENSAPLG00000029260	1	58962625	58963396	0	-	0.5	728	.
intronic	ENSAPLG00000016389	1	59042973	59043501	0	-	0.5	599	.
intronic	ENSAPLG00000016136	1	59172106	59172278	0	-	0.5	965	.
intronic	ENSAPLG00000016136	1	59175478	59175583	0	-	0.5147	632	.
intronic	ENSAPLG00000015883	1	59225054	59225459	0	-	0.5	974	.
intronic	ENSAPLG00000015187	1	59311043	59311077	0	-	0.7083	118	.
intronic	ENSAPLG00000018693	1	59357752	59358708	0	-	0.9045	2215	.
intronic	ENSAPLG00000023717	1	59379459	59379569	0	-	0.5581	886	.
intronic	ENSAPLG00000023717	1	59385248	59385511	0	-	0.6475	1683	.
intronic	ENSAPLG00000023717	1	59420468	59420799	0	-	0.5357	915	.
intronic	ENSAPLG00000023717	1	59423572	59424451	0	-	0.5115	1536	.
intronic	ENSAPLG00000023717	1	59526953	59527054	0	-	0.6525	945	.
intronic	ENSAPLG00000023717	1	59544335	59544740	0	-	0.8581	886	.
intronic	ENSAPLG00000014517	1	59601311	59601423	0	-	0.537	768	.
intergenic	ENSAPLG00000012813(dist=31562),ENSAPLG00000012073(dist=51100)	1	59776192	59776824	0	-	0.5455	945	.
upstream	ENSAPLG00000012073(dist=601)	1	59826796	59827323	0	-	0.5	1240	.
intronic	ENSAPLG00000011788	1	60034013	60034048	0	-	0.7895	147	.
intronic	ENSAPLG00000011788	1	60043416	60043508	0	-	0.7232	1595	.
intronic	ENSAPLG00000011788	1	60076994	60077493	0	-	0.6983	1831	.
intronic	ENSAPLG00000011788	1	60091039	60091255	0	-	0.5714	1329	.
intronic	ENSAPLG00000011788	1	60111896	60112242	0	-	0.5	563	.
intergenic	ENSAPLG00000000365(dist=9782),ENSAPLG00000030786(dist=192388)	1	60212236	60212349	0	-	1	413	.
intergenic	ENSAPLG00000000365(dist=20573),ENSAPLG00000030786(dist=181391)	1	60223027	60223346	TTTTCTTTTCACAGTTAGAGGCAATGAATGCCATCAGTAATGGACTCCTCTAGTAAATCTGCACATATGAACTATGTCAATATCAGTTTTGCAAAACAGCCACAGTGGGAAGGAATTTATAATATCTTAACATGCATCATGTGTTGTTTTACATTATTTATTTGGTTTATGTACTTATCAACAAATATGTGACAGTTTATGGGAATTGATAACTTACAGGCACGAAAGAATGTTAAACAGTGTTAAGCTGCTAGAAACAGTGTTTTCCTGGCAAAACAAGGATGCATGTCCCCAAACTTAGCTTCTTTCCCTTCTCTCTC	-	0.75	354	.
intergenic	ENSAPLG00000000365(dist=38407),ENSAPLG00000030786(dist=163591)	1	60240861	60241146	0	-	0.5833	1683	.
intergenic	ENSAPLG00000000365(dist=39602),ENSAPLG00000030786(dist=161999)	1	60242056	60242738	0	-	0.6	1654	.
intergenic	ENSAPLG00000000365(dist=46610),ENSAPLG00000030786(dist=155243)	1	60249064	60249494	0	-	0.5	866	.
intergenic	ENSAPLG00000000365(dist=61535),ENSAPLG00000030786(dist=139146)	1	60263989	60265591	0	-	0.5	956	.
intergenic	ENSAPLG00000000365(dist=91254),ENSAPLG00000030786(dist=110995)	1	60293708	60293742	0	-	0.5	0	.
intergenic	ENSAPLG00000000365(dist=102948),ENSAPLG00000030786(dist=99236)	1	60305402	60305501	0	-	0.5806	945	.
intergenic	ENSAPLG00000000365(dist=126060),ENSAPLG00000030786(dist=76176)	1	60328514	60328561	0	-	0.55	679	.
intergenic	ENSAPLG00000000365(dist=143692),ENSAPLG00000030786(dist=58549)	1	60346146	60346188	0	-	0.5556	177	.
intergenic	ENSAPLG00000000365(dist=161862),ENSAPLG00000030786(dist=40370)	1	60364316	60364367	GTCCTGCTTTTGCAAACAACGCAGCATAAGATAAAAATATCTTACACAACAT	-	0.5294	768	.
intergenic	ENSAPLG00000000365(dist=186390),ENSAPLG00000030786(dist=14594)	1	60388844	60390143	0	-	0.6389	561	.
intergenic	ENSAPLG00000000365(dist=193494),ENSAPLG00000030786(dist=8750)	1	60395948	60395987	0	-	0.6667	0	.
ncRNA_intronic	ENSAPLG00000030786	1	60407331	60407371	0	-	0.575	0	.
ncRNA_intronic	ENSAPLG00000030786	1	60437538	60437573	0	-	0.7222	0	.
ncRNA_intronic	ENSAPLG00000029300	1	60515313	60515361	0	-	0.5	191	.
ncRNA_intronic	ENSAPLG00000029300	1	60517776	60517895	0	-	0.5417	620	.
intronic	ENSAPLG00000031045	1	60575421	60575475	AAAAAAAAAAAAAAAAAAAAAAAAGGAGGGGGAAATTTCAAGTCCTTTTAAAAAA	-	0.9831	768	.
intergenic	ENSAPLG00000031045(dist=5738),ENSAPLG00000028377(dist=19291)	1	60611922	60614660	0	-	0.75	1506	.
ncRNA_intronic	ENSAPLG00000028377	1	60638770	60638770	0	T	0.7391	354	.
intergenic	ENSAPLG00000028377(dist=8478),ENSAPLG00000003787(dist=48928)	1	60665095	60665286	0	-	0.6455	1122	.
intergenic	ENSAPLG00000028377(dist=37033),ENSAPLG00000003787(dist=20521)	1	60693650	60693693	0	-	0.5714	0	.
exonic	ENSAPLG00000003787,ENSAPLG00000003795,ENSAPLG00000018318	1	60694770	60953619	0	-	0.5	233	.
intronic	ENSAPLG00000003787	1	60720885	60720924	0	-	0.6098	0	.
intronic	ENSAPLG00000003787	1	60736354	60736413	0	-	0.7419	531	.
intronic	ENSAPLG00000003795	1	60761731	60761872	0	-	0.95	709	.
ncRNA_exonic	ENSAPLG00000028219	1	60790637	60790684	0	-	0.6875	886	.
intergenic	ENSAPLG00000018318(dist=37041),ENSAPLG00000004558(dist=116601)	1	60905165	60905221	0	-	0.6744	1033	.
intergenic	ENSAPLG00000018318(dist=76894),ENSAPLG00000004558(dist=76766)	1	60945018	60945056	0	-	0.5	80	.
intergenic	ENSAPLG00000018318(dist=78552),ENSAPLG00000004558(dist=74969)	1	60946676	60946853	0	-	0.5588	1249	.
intergenic	ENSAPLG00000018318(dist=87319),ENSAPLG00000004558(dist=66310)	1	60955443	60955512	0	-	0.5385	1299	.
intergenic	ENSAPLG00000018318(dist=102966),ENSAPLG00000004558(dist=50662)	1	60971090	60971160	AAAAAAAAAAAAAAAAAAAAAAAAAAAAAAAAAAAAAAAAAAAAAAAATAAAAAAAAAAAAAAAAAAAAAA	-	0.9937	1152	.
intergenic	ENSAPLG00000018318(dist=105649),ENSAPLG00000004558(dist=47612)	1	60973773	60974210	AGTGTGCTTTGGAGGGATAGCAACAAACTCATACTTCCAATAATTTATAACTTTTCTATATGGCCACAATTTTCTTAACAGAAAATATGTAGTTCAATTTATAAGAAATGGTCTCATATTAGATGATAAACTGACTCTTCAAAAGGGAGCTAGTGTCTTTCATTGGTCCTATAACCCAAACCTGAGGTGATTTTCCTTTTTCAAAGTTGGGAATTTGCATTCAGGCCAGCAGTGTCTGATAGAAACAGGAACAAAGACAGCCACAAAGAGACAGAAGCTACTAGAGGTAGCTGCAAGTAGTAAATTAAAACACTTTTGAGGTTGTCTCTATGAAAAGTATTTATTTTCTCAGTAATAGTCAGAATTCAATTATGCTTTGGCCAATCTACTAAAAGTAGA…	-	0.6277	1270	.
intergenic	ENSAPLG00000018318(dist=132249),ENSAPLG00000004558(dist=20448)	1	61000373	61001374	0	-	0.5625	2363	.
intronic	ENSAPLG00000004558	1	61022874	61022920	0	-	0.75	177	.
intronic	ENSAPLG00000004558	1	61025045	61025083	0	-	0.625	0	.
intergenic	ENSAPLG00000004558(dist=34617),ENSAPLG00000022864(dist=24317)	1	61091067	61091355	0	-	0.5	506	.
intergenic	ENSAPLG00000022864(dist=1077),ENSAPLG00000004755(dist=102395)	1	61120552	61120610	0	-	0.5833	620	.
intergenic	ENSAPLG00000022864(dist=12638),ENSAPLG00000004755(dist=90001)	1	61132113	61133004	0	-	0.8133	2540	.
intergenic	ENSAPLG00000022864(dist=37454),ENSAPLG00000004755(dist=66076)	1	61156929	61156929	0	G	0.8235	531	.
intergenic	ENSAPLG00000022864(dist=52144),ENSAPLG00000004755(dist=51327)	1	61171619	61171678	AAGAAGAAGAAGAAGAAGAAGAAGAAGAAGAAGAAGAAGAAGAAGAAGAAGAAGAAGAAG	-	0.7721	1230	.
intergenic	ENSAPLG00000022864(dist=71414),ENSAPLG00000004755(dist=31534)	1	61190889	61191471	0	-	0.5	602	.
intronic	ENSAPLG00000004755	1	61249298	61249376	TGGGCTACTGTGAGACTAATATACTTGAAGGATTAATTGTGTTGTCATAGGACCATCAGTGAGACAACTGAACTGCTTG	-	0.6207	768	.
intergenic	ENSAPLG00000004755(dist=2627),ENSAPLG00000004982(dist=28379)	1	61270406	61270505	AAAAAGAAAAAAAAAAAGGGAAAAAAAAAGAAGACTTTTTTTTAAATAAAAAAATATAAAAAAAAAAACGTGGGGAAAAAAAAAAAAAAAAAAAAAAAAC	-	0.8182	551	.
exonic	ENSAPLG00000004982	1	61302095	61302563	0	-	0.5114	1093	.
intronic	ENSAPLG00000005012	1	61337978	61338372	0	-	0.5	791	.
exonic	ENSAPLG00000020687	1	61350234	61352518	0	-	0.5	395	.
intronic	ENSAPLG00000011676	1	61409855	61409897	0	-	0.5	53	.
intronic	ENSAPLG00000011676	1	61473195	61473263	0	-	0.5	569	.
intronic	ENSAPLG00000011676	1	61499000	61499446	0	-	0.5	1536	.
intronic	ENSAPLG00000011941	1	61552725	61552818	0	-	0.5	545	.
intronic	ENSAPLG00000011941	1	61559898	61559966	0	-	0.6842	1063	.
intronic	ENSAPLG00000011941	1	61561335	61561683	0	-	0.5	662	.
intronic	ENSAPLG00000011941	1	61600551	61600588	0	-	0.5	0	.
intronic	ENSAPLG00000011941	1	61617230	61617405	0	-	0.5	563	.
intronic	ENSAPLG00000011941	1	61617870	61619112	0	-	0.9607	1920	.
intronic	ENSAPLG00000011941	1	61657005	61657096	0	-	0.5385	974	.
intronic	ENSAPLG00000006568	1	61726250	61726361	ATAAATATAAATATAAATATAATAATAATAATAATAATAATAATAATAATAATAATAATAATAATAATAATAATAATAATAATAATAATAATAAATATTAATAATAATAATA	-	0.5	701	.
intronic	ENSAPLG00000006568	1	61737549	61738121	0	-	0.5658	1418	.
downstream	ENSAPLG00000026684(dist=117)	1	61804643	61809105	0	-	0.5	101	.
intronic	ENSAPLG00000006574	1	61854349	61854405	0	-	0.6	738	.
intergenic	ENSAPLG00000028114(dist=27564),ENSAPLG00000006605(dist=21274)	1	61904356	61904631	0	-	0.5	728	.
intronic	ENSAPLG00000006605	1	61960655	61960822	0	-	0.5588	1111	.
intergenic	ENSAPLG00000006605(dist=4955),ENSAPLG00000023163(dist=13919)	1	61984750	61984792	0	-	0.5	0	.
intergenic	ENSAPLG00000006605(dist=6051),ENSAPLG00000023163(dist=12689)	1	61985846	61986022	0	-	0.575	964	.
intronic	ENSAPLG00000006703	1	62062115	62062519	0	-	0.5	1034	.
intergenic	ENSAPLG00000009843(dist=16978),ENSAPLG00000005055(dist=23956)	1	62141431	62141687	0	-	0.5	767	.
intronic	ENSAPLG00000005055	1	62195049	62195341	0	-	0.7171	2156	.
intronic	ENSAPLG00000005055	1	62197222	62197628	0	-	0.6753	1929	.
intronic	ENSAPLG00000005055	1	62205005	62205555	0	-	0.5976	1683	.
intronic	ENSAPLG00000005055	1	62279132	62279192	0	-	0.8438	1152	.
intronic	ENSAPLG00000005055	1	62319327	62319369	0	-	0.5	0	.
intergenic	ENSAPLG00000016760(dist=7469),ENSAPLG00000004639(dist=4527)	1	62385113	62385545	0	-	0.5	1418	.
intronic	ENSAPLG00000015024	1	62534598	62534649	0	-	0.5	389	.
intronic	ENSAPLG00000016026	1	62625835	62625868	0	-	0.8333	0	.
ncRNA_exonic	ENSAPLG00000017032	1	62640649	62640702	0	-	0.06818	530	.
intergenic	ENSAPLG00000017032(dist=3160),ENSAPLG00000016055(dist=1377)	1	62651124	62651603	0	-	0.5571	1329	.
intronic	ENSAPLG00000000585	1	62708134	62708573	0	-	0.506	482	.
intronic	ENSAPLG00000002782	1	62799293	62799540	0	-	0.5	341	.
intronic	ENSAPLG00000002782	1	62803129	62803174	0	-	0.9082	827	.
intergenic	ENSAPLG00000003060(dist=28050),ENSAPLG00000003146(dist=38916)	1	62845140	62845737	0	-	0.8953	2156	.
intronic	ENSAPLG00000003146	1	62931337	62931383	0	-	0.7547	443	.
intronic	ENSAPLG00000006100	1	63029897	63030768	0	-	0.5063	2038	.
intronic	ENSAPLG00000006100	1	63048268	63048515	ATCACAGAATCACAGAATTTCTAGGTTGGAAGAGACCTCAAGATCATCGAGTCCAACCTCTAACCTAACACTAACAGTCCCCACTAAACCATATCCCTAAGCTCTACATCTAAACGTCTTTTAAAGACTTCCAGGGATGGTGACTCCACCACCTCCCTGGGCAGCCTGTTCCAGTGCCCAACAACCCTTTCAGTAAAGAAGTTTTTCCTAACATCTAACCCAAAACTCCCCTGGCACATCCTTAGCCC	-	0.6786	1624	.
intronic	ENSAPLG00000006100	1	63108510	63109184	0	-	0.7905	2038	.
intronic	ENSAPLG00000006100	1	63126455	63126656	ACTGGAAGAGTACATAACAAAGTTAGATAATGAAGAAACAGTTGTGGAAATTCAATTATTTAGGGAACGTGGTTTTATATTGAGCATTTTTAAATGTACTGCTTTTCATTGCTTCTCCAGAGATCACTTTATCACTATATGCACTAAGTATCTCTATAGTATAAGCAAGCACCTGTGAAGGGTGAGCAAAATCTGGTGAAGC	-	0.6857	1742	.
intergenic	ENSAPLG00000006100(dist=29543),ENSAPLG00000005794(dist=94000)	1	63230118	63230594	0	-	0.8614	2422	.
intergenic	ENSAPLG00000006100(dist=84255),ENSAPLG00000005794(dist=39398)	1	63284830	63285196	0	-	0.5	1151	.
intronic	ENSAPLG00000005794	1	63345440	63345689	0	-	0.858	2609	.
intergenic	ENSAPLG00000005683(dist=19081),ENSAPLG00000005674(dist=18345)	1	63466033	63466324	0	-	0.8571	1772	.
intergenic	ENSAPLG00000005683(dist=20305),ENSAPLG00000005674(dist=17320)	1	63467257	63467349	TTTTTTTTTTGGTACGAGAAGTCATTGACCAGGCACCTTTACTGAAATATTCACTGTGCCAGGCAGGTCACCTTCCTGTTAGAAAAGAGACTG	-	0.569	620	.
intergenic	ENSAPLG00000005683(dist=21543),ENSAPLG00000005674(dist=15869)	1	63468495	63468800	0	-	0.8095	2245	.
intronic	ENSAPLG00000004925	1	63534397	63534436	0	-	0.7333	128	.
intronic	ENSAPLG00000004925	1	63539496	63539819	0	-	0.5	1152	.
intronic	ENSAPLG00000004925	1	63561015	63561122	0	-	0.5278	945	.
upstream	ENSAPLG00000004925(dist=498)	1	63563780	63563822	0	-	0.5	1	.
intronic	ENSAPLG00000004725	1	63781861	63781861	0	T	1	159	.
intronic	ENSAPLG00000004725	1	63875682	63875791	0	-	0.7264	1358	.
intronic	ENSAPLG00000004725	1	63974044	63974176	0	-	0.9091	572	.
exonic	ENSAPLG00000006230,ENSAPLG00000006235,ENSAPLG00000007508,ENSAPLG00000007864,ENSAPLG00000007993,ENSAPLG00000008971,ENSAPLG00000008978,ENSAPLG00000012533,ENSAPLG00000012586,ENSAPLG00000012627,ENSAPLG00000012718,ENSAPLG00000024303,ENSAPLG00000028255,ENSAPLG00000029176	1	64106145	64638125	0	-	0.6	104	.
intergenic	ENSAPLG00000012533(dist=6170),ENSAPLG00000012586(dist=1332)	1	64133960	64135094	0	-	0.8272	2392	.
intergenic	ENSAPLG00000012586(dist=15602),ENSAPLG00000012627(dist=33542)	1	64164683	64164714	0	-	0.5	0	.
intergenic	ENSAPLG00000012586(dist=36900),ENSAPLG00000012627(dist=12214)	1	64185981	64186042	0	-	0.5	317	.
intronic	ENSAPLG00000012718	1	64271795	64271875	0	-	0.8	1565	.
exonic	ENSAPLG00000007993,ENSAPLG00000008971,ENSAPLG00000008978	1	64305726	64482686	0	-	0.5128	317	.
intronic	ENSAPLG00000007993	1	64359606	64359643	0	-	0.9762	0	.
exonic	ENSAPLG00000007864	1	64521338	64536340	0	-	0.5	737	.
intergenic	ENSAPLG00000007508(dist=2021),ENSAPLG00000006235(dist=21987)	1	64558747	64558785	0	-	0.5	0	.
exonic	ENSAPLG00000006235,ENSAPLG00000028255	1	64583062	64615136	0	-	0.5	281	.
exonic	ENSAPLG00000006235,ENSAPLG00000028255	1	64588727	64611204	0	-	0.662	590	.
intergenic	ENSAPLG00000028255(dist=9235),ENSAPLG00000006230(dist=5229)	1	64628357	64628477	GACCGCACAGCGGGGGCACAGGCCTTTGGCCTCCCTCTTCACTGGGGTCAGCAGTGGGGTGGTGGATGGATGGCCAGCGCTGTCCTGGGCTGCATCAAAGCAGCAAGGCCAGCAGGGCAGG	-	0.5769	384	.
intronic	ENSAPLG00000006230	1	64639766	64639843	0	-	0.5	593	.
intergenic	ENSAPLG00000006230(dist=4644),ENSAPLG00000015139(dist=179707)	1	64646529	64646971	0	-	0.5	527	.
intergenic	ENSAPLG00000006230(dist=10739),ENSAPLG00000015139(dist=173921)	1	64652624	64652757	0	-	0.5333	926	.
intergenic	ENSAPLG00000006230(dist=13268),ENSAPLG00000015139(dist=170704)	1	64655153	64655974	0	-	0.7348	1683	.
intergenic	ENSAPLG00000006230(dist=122664),ENSAPLG00000015139(dist=61379)	1	64764549	64765299	0	-	0.7328	2629	.
intergenic	ENSAPLG00000006230(dist=134017),ENSAPLG00000015139(dist=50731)	1	64775902	64775947	0	-	0.7719	0	.
intronic	ENSAPLG00000015139	1	64831420	64832117	0	-	0.7642	1063	.
intronic	ENSAPLG00000015139	1	64832506	64833095	0	-	0.5	797	.
intronic	ENSAPLG00000015139	1	64888036	64888547	0	-	0.9091	2570	.
intergenic	ENSAPLG00000013751(dist=10959),ENSAPLG00000020980(dist=2853)	1	64941097	64941790	0	-	0.5	857	.
exonic	ENSAPLG00000020980	1	64944602	64945743	0	-	0.9213	2304	.
intergenic	ENSAPLG00000020980(dist=54876),ENSAPLG00000013727(dist=56616)	1	65000526	65000710	AGGCTCAGCCTAGGTAGTTCCCAGGAGGAGTCCAAACCATTTCTTACCATGGTGAGAGAGGAAAAGTAGGGAAGCTTTTGCCACCCAAGATAGCGATTAAAAGGGGCTGCTGCTGTGTGTGGTTGTGTAAAGAAATTTCAGTGTGGGGGCTGGTGGGAAAGCAAGTGTTGAAAGTGCAGTGGAAG	-	0.5606	1427	.
intergenic	ENSAPLG00000020980(dist=65260),ENSAPLG00000013727(dist=45750)	1	65010910	65011576	0	-	0.5	1595	.
intergenic	ENSAPLG00000020980(dist=101478),ENSAPLG00000013727(dist=10110)	1	65047128	65047216	0	-	0.6774	1477	.
intergenic	ENSAPLG00000020980(dist=102982),ENSAPLG00000013727(dist=8661)	1	65048632	65048665	0	-	0.9241	236	.
intergenic	ENSAPLG00000020980(dist=107297),ENSAPLG00000013727(dist=3948)	1	65052947	65053378	0	-	0.5321	2186	.
intronic	ENSAPLG00000013727	1	65068717	65069208	0	-	0.6774	1536	.
intronic	ENSAPLG00000013727	1	65124404	65125078	0	-	0.5333	1713	.
intergenic	ENSAPLG00000013727(dist=104016),ENSAPLG00000012929(dist=74571)	1	65271945	65272026	0	-	0.6735	1358	.
intergenic	ENSAPLG00000013727(dist=159690),ENSAPLG00000012929(dist=18238)	1	65327619	65328359	0	-	0.7654	2304	.
intronic	ENSAPLG00000012030	1	65420177	65420670	0	-	0.6053	1890	.
ncRNA_exonic	ENSAPLG00000028115	1	65508537	65508996	0	-	1	1358	.
intronic	ENSAPLG00000011004	1	65554941	65554981	0	-	0.6667	0	.
intronic	ENSAPLG00000010794	1	65707770	65708337	0	-	0.6667	1358	.
ncRNA_exonic	ENSAPLG00000026474	1	65876559	65876606	0	-	0.5385	0	.
intergenic	ENSAPLG00000026474(dist=12809),ENSAPLG00000028606(dist=8422)	1	65902650	65903622	0	-	0.5	434	.
ncRNA_intronic	ENSAPLG00000025528	1	66081867	66082233	0	-	0.5238	1477	.
intergenic	ENSAPLG00000021954(dist=58708),ENSAPLG00000010631(dist=167200)	1	66212395	66212476	0	-	0.5	320	.
intergenic	ENSAPLG00000021954(dist=103803),ENSAPLG00000010631(dist=121407)	1	66257490	66258269	0	-	0.5	446	.
intergenic	ENSAPLG00000021954(dist=144477),ENSAPLG00000010631(dist=80079)	1	66298164	66299597	0	-	0.7958	2392	.
intergenic	ENSAPLG00000010631(dist=36838),ENSAPLG00000009943(dist=54443)	1	66439806	66444969	0	-	0.5	293	.
intergenic	ENSAPLG00000010631(dist=43994),ENSAPLG00000009943(dist=52054)	1	66446962	66447358	0	-	0.5	287	.
intergenic	ENSAPLG00000010631(dist=73871),ENSAPLG00000009943(dist=22472)	1	66476839	66476940	0	-	1	531	.
intronic	ENSAPLG00000009943	1	66577823	66578582	0	-	0.6875	2776	.
intergenic	ENSAPLG00000009710(dist=104244),ENSAPLG00000008987(dist=13865)	1	66864859	66864920	0	-	0.6875	1122	.
intronic	ENSAPLG00000008987	1	66934226	66934614	0	-	0.6863	2747	.
ncRNA_intronic	ENSAPLG00000027949	1	67220366	67220421	0	-	0.5	275	.
intergenic	ENSAPLG00000023460(dist=12986),ENSAPLG00000022747(dist=4707)	1	67295494	67295543	GCCAGGTTGGATGAGGTCCTGGGCAACCTGGTGTATCGGGTGGCTTCCCT	-	0.5	269	.
intronic	ENSAPLG00000008582	1	67498498	67498544	0	-	0.6979	797	.
intronic	ENSAPLG00000008582	1	67534672	67534720	TTGAGAATTAACTATTTAACTTTCTCAAATATTTAATTTGAGAATTAAC	-	0.5417	0	.
intronic	ENSAPLG00000008582	1	67653111	67653452	0	-	0.5	699	.
intronic	ENSAPLG00000008582	1	67659484	67659538	0	-	0.5294	856	.
ncRNA_intronic	ENSAPLG00000027365	1	67741766	67741866	0	-	0.5	354	.
intergenic	ENSAPLG00000007489(dist=14084),ENSAPLG00000024641(dist=104468)	1	67910780	67911158	0	-	0.5	540	.
intergenic	ENSAPLG00000007489(dist=17140),ENSAPLG00000024641(dist=101638)	1	67913836	67913988	0	-	0.5333	1269	.
intergenic	ENSAPLG00000007489(dist=70152),ENSAPLG00000024641(dist=21231)	1	67966848	67994395	0	-	0.5	59	.
intronic	ENSAPLG00000007376	1	68260518	68261114	0	-	0.5263	2304	.
intergenic	ENSAPLG00000007376(dist=29532),ENSAPLG00000024956(dist=39576)	1	68310840	68311300	0	-	0.6939	2865	.
intergenic	ENSAPLG00000013515(dist=13233),ENSAPLG00000013469(dist=53305)	1	68432181	68432345	CATACTAATGTCTTTAAAAGAAAAAAATAAGGCTCTAAATACCAACACACATGCAAAAAGAACTTAAAGATAAAAATAAATGCAATAAATATTAATACAAACATTTTCAGTCATTTTATTATTATTATTATTACATATTTAAAAATAGCTACACATGTGAACACA	-	0.5	386	.
intergenic	ENSAPLG00000013383(dist=3079),ENSAPLG00000013307(dist=1233)	1	68549734	68554150	0	-	0.5	860	.
intergenic	ENSAPLG00000020526(dist=21227),ENSAPLG00000027513(dist=7643)	1	69124965	69125029	0	-	0.5	251	.
intergenic	ENSAPLG00000025878(dist=35583),ENSAPLG00000001503(dist=12410)	1	69238232	69238232	0	A	1	236	.
intronic	ENSAPLG00000013011	1	69424896	69425006	0	-	1	354	.
intronic	ENSAPLG00000011986	1	69792407	69792701	0	-	0.5571	1920	.
intronic	ENSAPLG00000010920	1	69890098	69890098	0	A	0.6786	1890	.
intergenic	ENSAPLG00000010641(dist=60088),ENSAPLG00000000292(dist=2094)	1	70021279	70021383	0	-	1	354	.
ncRNA_exonic	ENSAPLG00000029955	1	70104824	70108536	0	-	0.5	503	.
intergenic	ENSAPLG00000029955(dist=41884),ENSAPLG00000010597(dist=217153)	1	70188320	70188612	0	-	0.5	833	.
intergenic	ENSAPLG00000008649(dist=2105),ENSAPLG00000018286(dist=29784)	1	70969386	70969800	0	-	0	0	.
intergenic	ENSAPLG00000008649(dist=3426),ENSAPLG00000018286(dist=28553)	1	70970707	70971031	ACCCCGGGTTGCGTTCTGTTCCGCATCATGTTTGGTCCAGAGATGATTTTCTTGCATTCAGGATCGACGGGTCCTAACCCACAGTAGACATCTTAGGAACCTGGGATCTCCGCCTACTGACACACCCGACACAATGTTAGGAACACGGGATCGACAGGTTCAAATCCAGAGTAAACCATCTTCTCACCCCAGGATCGCCGACTCCTACCTACTGAAGGACTTCTTCTGACCCCGGGATCACCGGCTGGACAACAGTGTCCTGGGATCGCCTTTGCAGAAACGCCCGAGGTCCGACCCGGACCCCGGCGCGGCTAGAACACACGTC	-	0	0	.
ncRNA_intronic	ENSAPLG00000018286	1	71006593	71007290	0	-	0.6786	2038	.
intergenic	ENSAPLG00000007979(dist=15867),ENSAPLG00000019218(dist=18200)	1	71136748	71139756	0	-	1	1063	.
intergenic	ENSAPLG00000025823(dist=9047),ENSAPLG00000007786(dist=45156)	1	71203194	71207444	0	-	0.5	83	.
intronic	ENSAPLG00000007786	1	71253838	71253838	0	T	0.8333	679	.
intronic	ENSAPLG00000007786	1	71291035	71291169	0	-	1	118	.
intronic	ENSAPLG00000007670	1	71504311	71504769	0	-	1	2924	.
exonic	ENSAPLG00000013310	1	71610741	71610942	CACCTACTCTGCGCAATGCAAAATACTTCTCAGACTTCAAATGGTGACCCACACAGCCTGTACTGTCTTAGAGAAGAATACTGCCTCAACAGACAGTGTGTACTTGTAACTAAATGTCTTTCCTAGGAACCATACTACAATGAAATTAACTGGTTTACTGAGGAACTTTAAGTGATAAGTGAATGTCTGAAGTCCACTGGAA	-	0.7468	2422	.
intergenic	ENSAPLG00000017710(dist=47115),ENSAPLG00000029850(dist=62733)	1	71708425	71708425	0	G	0.825	413	.
intergenic	ENSAPLG00000017710(dist=97982),ENSAPLG00000029850(dist=11738)	1	71759292	71759420	0	-	1	1890	.
intergenic	ENSAPLG00000017710(dist=103662),ENSAPLG00000029850(dist=6186)	1	71764972	71764972	0	C	0.6364	413	.
intergenic	ENSAPLG00000019727(dist=60132),ENSAPLG00000031060(dist=77276)	1	71961490	71961524	0	-	0.8667	413	.
intergenic	ENSAPLG00000019727(dist=73567),ENSAPLG00000031060(dist=63838)	1	71974925	71974962	0	-	0.7778	206	.
intronic	ENSAPLG00000002493	1	72414452	72414789	0	-	0.5	194	.
intergenic	ENSAPLG00000013113(dist=41935),ENSAPLG00000013297(dist=30854)	1	72662297	72662678	TTTGTCTTCTGGCTTATAAGATTTTATAATTTATATTTTCAAGGTGTTTCTCTCCAAGAACAGGGATTAAAAACTTGCTTCTGTTTACTTTCTTCTAAATGGAAGTTCAGATTTTTGCATACTCAAAGGATCCCAGAAGCTGGGTTTTGGAAAAAAAGTGCAAATATAGAAGGACATTAAAAACCCACGTCTTCACCAAATTCAACTACATTTAACTTTTCTGGACTGCCTGCATTCTTAGAGCAGTTTGCTAGAAATCAGAGGAGAAATGCTTTAAATAAAATAAAAGCAGAATGGAAAAGCCAGGAAGATTTAGACTGTGTATTTGCTTCAGTCAAAAGCAGTTGAATTTAAATTTGTCCTTCAGAGAAATGACGAATTC	-	0.5909	1299	.
intronic	ENSAPLG00000013297	1	72727771	72727875	0	-	0.85	295	.
intronic	ENSAPLG00000013297	1	72751786	72752875	0	-	0.5	458	.
exonic	ENSAPLG00000013297	1	72804173	72819326	0	-	0.5	44	.
intronic	ENSAPLG00000013297	1	72848467	72848814	0	-	0.5	618	.
intergenic	ENSAPLG00000021401(dist=12318),ENSAPLG00000009751(dist=1329)	1	73195295	73195691	0	-	0.5	590	.
intronic	ENSAPLG00000009279	1	73232409	73232513	0	-	0.5	284	.
intergenic	ENSAPLG00000008758(dist=3800),ENSAPLG00000008495(dist=15746)	1	73398812	73398846	0	-	0.75	0	.
intergenic	ENSAPLG00000008758(dist=12632),ENSAPLG00000008495(dist=6553)	1	73407644	73408039	0	-	0.5909	1418	.
intergenic	ENSAPLG00000007349(dist=11760),ENSAPLG00000014956(dist=30146)	1	73602234	73607487	0	-	0.7662	1861	.
intronic	ENSAPLG00000014956	1	73638129	73638311	0	-	0.8958	679	.
intronic	ENSAPLG00000014956	1	73863347	73863441	0	-	0.6852	945	.
intronic	ENSAPLG00000015977	1	74429473	74429981	0	-	0.7468	2599	.
intergenic	ENSAPLG00000002767(dist=27756),ENSAPLG00000023759(dist=73505)	1	74804914	74806333	0	-	0.7468	2688	.
intronic	ENSAPLG00000002815	1	75076934	75077487	0	-	0.6735	1831	.
upstream	ENSAPLG00000003084(dist=228)	1	75117816	75117939	0	-	0.5455	236	.
intergenic	ENSAPLG00000003084(dist=51082),ENSAPLG00000031143(dist=131298)	1	75197626	75198526	0	-	0.7727	2452	.
intergenic	ENSAPLG00000003084(dist=159265),ENSAPLG00000031143(dist=23659)	1	75305809	75306165	0	-	0	0	.
intergenic	ENSAPLG00000003084(dist=165388),ENSAPLG00000031143(dist=17797)	1	75311932	75312027	0	-	0.7917	1299	.
intergenic	ENSAPLG00000031143(dist=10865),ENSAPLG00000003238(dist=85046)	1	75340837	75341720	0	-	0.6735	1713	.
intronic	ENSAPLG00000003238	1	75516673	75521350	0	-	0.5	668	.
intergenic	ENSAPLG00000027092(dist=93727),ENSAPLG00000003259(dist=14772)	1	76159695	76159732	0	-	0.6429	0	.
intronic	ENSAPLG00000003259	1	76183724	76183775	0	-	0.6698	1004	.
intergenic	ENSAPLG00000003575(dist=17196),ENSAPLG00000003888(dist=14636)	1	76310373	76311312	0	-	0.5	350	.
intergenic	ENSAPLG00000003575(dist=29089),ENSAPLG00000003888(dist=2744)	1	76322266	76323204	0	-	0.6471	1920	.
intergenic	ENSAPLG00000020640(dist=83710),ENSAPLG00000031082(dist=3166)	1	76542689	76542738	0	-	0.5	221	.
intergenic	ENSAPLG00000002647(dist=28029),ENSAPLG00000002805(dist=2757)	1	76673090	76673194	0	-	1	590	.
intronic	ENSAPLG00000002805	1	76705033	76706011	0	-	0.5769	1565	.
intronic	ENSAPLG00000002805	1	76727209	76728267	0	-	0.6887	1861	.
intronic	ENSAPLG00000002805	1	76760654	76760947	AAAAGTTGCTTTAAGCAGTTTCTGCTAACCCTGAAGTACCCACTGAACCATTAAATGTCTCAGTGTTCATTTATTTTCTTCTCAATTGGCTTATGCTGGGAGAAACCTTGTTTATTATTTCTTGGATATATTTCCAACATTTTTAGGGCACTTTGTACTGTCTCATTCCATCCAAAATGTTCATAAATGCTAGAAATTTAATATCTGTGATTCAGATTAGTATGCATTTTTGCACGTTATTCTTCCTTTATCCAAATCATTAATGAAATTATCCAGTAAGGGAGAATCTAATGT	-	0.5227	1979	.
intronic	ENSAPLG00000002805	1	76810725	76811091	0	-	0.5238	1347	.
intronic	ENSAPLG00000017977	1	76866292	76866324	0	-	1	0	.
intronic	ENSAPLG00000002928	1	77003099	77003808	0	-	0.6852	2156	.
intergenic	ENSAPLG00000002928(dist=6043),ENSAPLG00000001212(dist=45697)	1	77031405	77031562	0	-	0.6176	1200	.
intergenic	ENSAPLG00000002928(dist=40466),ENSAPLG00000001212(dist=11398)	1	77065828	77065861	0	-	0.6667	4	.
ncRNA_intronic	ENSAPLG00000027311	1	77276278	77276350	0	-	0.6923	443	.
intergenic	ENSAPLG00000017948(dist=55881),ENSAPLG00000002934(dist=21125)	1	77375299	77375471	0	-	0.55	2155	.
intergenic	ENSAPLG00000002935(dist=1339),ENSAPLG00000001218(dist=75581)	1	77419169	77419200	0	-	0.5833	0	.
intergenic	ENSAPLG00000002935(dist=32821),ENSAPLG00000001218(dist=43794)	1	77450651	77450987	0	-	0.5357	531	.
intergenic	ENSAPLG00000002935(dist=57448),ENSAPLG00000001218(dist=19424)	1	77475278	77475357	TTTTTTTTTAAAAAAAATAAAAATTTTTTTTTCAAAAATTTTTCAAAAAAAAAAAAAAAAAAAAAAAAAAAAAAAAAAAG	-	0.9888	1536	.
intergenic	ENSAPLG00000001218(dist=19822),ENSAPLG00000025430(dist=61039)	1	77516078	77516777	0	-	0.6	827	.
intergenic	ENSAPLG00000001218(dist=73136),ENSAPLG00000025430(dist=8424)	1	77569392	77569392	0	C	0.875	338	.
intergenic	ENSAPLG00000001218(dist=77008),ENSAPLG00000025430(dist=4512)	1	77573264	77573304	0	-	0.5909	0	.
intergenic	ENSAPLG00000017001(dist=40918),ENSAPLG00000002946(dist=9092)	1	77642026	77642124	0	-	0.5238	1358	.
intronic	ENSAPLG00000002946	1	77671557	77671721	0	-	0.6371	1220	.
intronic	ENSAPLG00000002946	1	77686815	77686815	0	A	0.5	1100	.
downstream	ENSAPLG00000023282(dist=851)	1	77819237	77819656	0	-	1	709	.
intergenic	ENSAPLG00000003009(dist=9037),ENSAPLG00000003024(dist=5493)	1	77930878	77931000	0	-	0.5526	1211	.
intergenic	ENSAPLG00000003009(dist=11355),ENSAPLG00000003024(dist=3059)	1	77933196	77933434	GTTTAGCATGACGTCAGATGGTATGGAATACCCCTTTGGCTAGTTTGGGTCACCTGTCCTGGGTCTGTCCCCTCCCAGCTCTTACTGCACCCCCAGCCTGCCCGTTGGCAGGACAGAGCAAAAGGCTCAGATGTCCTTGGCTTAGTATAAGCACTGCTCTGCAACAATTAAAGCATCGGGGTGTTATCAGCACTCTTCTCATCCTAAGCCAAAACACAGCATTCCACCAGCTACTAGGA	-	0.5526	1683	.
intergenic	ENSAPLG00000003044(dist=8788),ENSAPLG00000003052(dist=15736)	1	77973896	77974341	AACAATTTCTGTACTAAAATCCATTCAGTTTCGGTCTATTATGGTAAAACATACTACACAAATTGCAAAAATGGAAATTTCACTTGGAGAAAAATTCAAAATTCTTCCCATAAGAGTGATGCAGCACTGGAGTAGATGCCCAGAGAGGCTGTAGCTCACAACCCTGGAGATATTCAAAAGCTGACGGGGCAAGTCCTAAGTGACCTGATTCAGCTTGGCAACTTACCCTACTGTGATCTTGGGCTGGACTAGAAAGCTCCAGTGTCCCCTTCCCACCTAAATCTTTTTGTGATTCTGTGACATTGGGTACGGTAATGTATGCCATGACATTTGCTGGCAGCTTCAAATAATAGGATCATTTTCCCTTGTTAGAAAGAAGACAAGAATAGACAATAAACT…	-	0.6	1122	.
intergenic	ENSAPLG00000003044(dist=21647),ENSAPLG00000003052(dist=2773)	1	77986755	77987304	0	-	0.5	2215	.
intronic	ENSAPLG00000003055	1	78026617	78027621	0	-	0.587	2215	.
intronic	ENSAPLG00000003105	1	78057282	78057341	0	-	0.5667	679	.
intronic	ENSAPLG00000019568	1	78141828	78142429	0	-	0.5909	738	.
intronic	ENSAPLG00000003142	1	78199809	78201066	0	-	0.6667	1239	.
intergenic	ENSAPLG00000003142(dist=4909),ENSAPLG00000022373(dist=4048)	1	78208006	78208789	0	-	0.7143	248	.
intergenic	ENSAPLG00000003142(dist=6162),ENSAPLG00000022373(dist=3529)	1	78209259	78209308	TTGTTGTTTTTTTTTTTGTTTGTTTGTTTGTTTTGTTTGTTTGTTTTTGG	-	0.75	89	.
intergenic	ENSAPLG00000017804(dist=47339),ENSAPLG00000003147(dist=7572)	1	78275589	78275804	0	-	0.5	644	.
intronic	ENSAPLG00000003189	1	78320678	78321306	0	-	0.5	833	.
exonic	ENSAPLG00000002713,ENSAPLG00000003212,ENSAPLG00000003459,ENSAPLG00000006683,ENSAPLG00000007861,ENSAPLG00000008400,ENSAPLG00000013392,ENSAPLG00000013634,ENSAPLG00000013879,ENSAPLG00000013954,ENSAPLG00000014005,ENSAPLG00000014066,ENSAPLG00000014443,ENSAPLG00000018032,ENSAPLG00000019388,ENSAPLG00000019724,ENSAPLG00000021188,ENSAPLG00000022197,ENSAPLG00000023368,ENSAPLG00000023652,ENSAPLG00000025632,…	1	78396391	79109057	0	-	0.5429	146	.
downstream	ENSAPLG00000008400(dist=675)	1	78496356	78496761	0	-	0.5	764	.
intronic	ENSAPLG00000002713	1	78658750	78658855	0	-	1	265	.
intronic	ENSAPLG00000014443,ENSAPLG00000022197	1	78727262	78728303	0	-	0.5	479	.
intergenic	ENSAPLG00000022197(dist=32761),ENSAPLG00000014066(dist=8107)	1	78800987	78801552	0	-	0.5	2008	.
intronic	ENSAPLG00000014066	1	78826119	78826714	0	-	0.662	1802	.
intergenic	ENSAPLG00000014066(dist=1080),ENSAPLG00000014005(dist=19209)	1	78869484	78869521	0	-	0.5714	0	.
intergenic	ENSAPLG00000028436(dist=8335),ENSAPLG00000019724(dist=21805)	1	78939506	78939635	0	-	0.8	945	.
intergenic	ENSAPLG00000028436(dist=8321),ENSAPLG00000019724(dist=20246)	1	78939492	78941194	0	-	0.5132	1270	.
intergenic	ENSAPLG00000013879(dist=8794),ENSAPLG00000013634(dist=10221)	1	78984557	78984837	0	-	0.5417	856	.
intergenic	ENSAPLG00000029903(dist=7315),ENSAPLG00000013392(dist=5190)	1	79096995	79097054	0	-	0.6667	0	.
intronic	ENSAPLG00000013506	1	79138530	79138649	0	-	0.5	275	.
intronic	ENSAPLG00000004886	1	79203343	79204051	0	-	0.5435	1595	.
intergenic	ENSAPLG00000005334(dist=1914),ENSAPLG00000013511(dist=4559)	1	79244970	79245100	0	-	0.7716	1496	.
UTR5	ENSAPLG00000028368(ENSAPLT00000045489:c.-479_-419del-)	1	79564533	79564593	0	-	0.5441	502	.
intergenic	ENSAPLG00000002993(dist=3973),ENSAPLG00000003313(dist=2301)	1	79582449	79582501	0	-	1	2	.
intronic	ENSAPLG00000003313	1	79587570	79587609	0	-	0.5581	635	.
UTR3	ENSAPLG00000005501(ENSAPLT00000005757:c.*575_*647delTTTATGAGTCTAGGAAATCGTGAGGAGGATGTGTGCAACTCTTGGGATACTTAATATAGAATCTTGCATTCAA)	1	79714675	79714747	TTTATGAGTCTAGGAAATCGTGAGGAGGATGTGTGCAACTCTTGGGATACTTAATATAGAATCTTGCATTCAA	-	0.5	2422	.
intronic	ENSAPLG00000007312	1	79738791	79739335	0	-	0.5	785	.
intergenic	ENSAPLG00000007988(dist=2245),ENSAPLG00000000700(dist=88118)	1	79769907	79780311	0	-	0.5	0	.
intergenic	ENSAPLG00000002800(dist=3726),ENSAPLG00000003801(dist=1116)	1	79918171	79918344	0	-	0.7239	1643	.
intronic	ENSAPLG00000003801	1	79923118	79923495	0	-	0.5	629	.
intergenic	ENSAPLG00000003801(dist=29604),ENSAPLG00000028789(dist=10878)	1	79956589	79956756	0	-	0.5	506	.
intergenic	ENSAPLG00000003801(dist=31865),ENSAPLG00000028789(dist=8728)	1	79958850	79958906	0	-	0.5469	915	.
intronic	ENSAPLG00000004009	1	80021090	80021265	0	-	0.5	218	.
intronic	ENSAPLG00000004009	1	80041814	80043450	0	-	0.5	629	.
intronic	ENSAPLG00000004009	1	80048000	80048042	0	-	0.7838	0	.
intronic	ENSAPLG00000004839	1	80070908	80072355	0	-	0.6364	2658	.
intergenic	ENSAPLG00000005224(dist=1478),ENSAPLG00000030748(dist=2150)	1	80107708	80107845	0	-	1	265	.
exonic	ENSAPLG00000005553	1	80126269	80127319	0	-	0.5	803	.
intergenic	ENSAPLG00000005553(dist=4506),ENSAPLG00000000704(dist=14518)	1	80142250	80143164	0	-	0.569	1270	.
intergenic	ENSAPLG00000000704(dist=8000),ENSAPLG00000005596(dist=5071)	1	80166617	80166944	0	-	0.5	533	.
intergenic	ENSAPLG00000000704(dist=10601),ENSAPLG00000005596(dist=2696)	1	80169218	80169319	0	-	1	324	.
upstream	ENSAPLG00000005596(dist=590)	1	80171314	80171425	0	-	0.6875	1329	.
intergenic	ENSAPLG00000030328(dist=5584),ENSAPLG00000006224(dist=18971)	1	80219911	80220345	0	-	0.993	797	.
exonic	ENSAPLG00000006224	1	80248868	80279697	0	-	0.1667	47	.
intergenic	ENSAPLG00000006224(dist=7564),ENSAPLG00000006930(dist=51295)	1	80277296	80277376	0	-	0.5	341	.
intergenic	ENSAPLG00000006224(dist=11839),ENSAPLG00000006930(dist=14640)	1	80281571	80314031	0	-	0.5	317	.
intergenic	ENSAPLG00000006224(dist=47976),ENSAPLG00000006930(dist=10818)	1	80317708	80317853	0	-	0.7288	915	.
intergenic	ENSAPLG00000026268(dist=1707),ENSAPLG00000007632(dist=11501)	1	80407997	80408274	0	-	0.5	272	.
intergenic	ENSAPLG00000026268(dist=7906),ENSAPLG00000007632(dist=5479)	1	80414196	80414296	0	-	1	236	.
upstream	ENSAPLG00000007639(dist=723)	1	80429113	80429147	0	-	0.95	118	.
intronic	ENSAPLG00000007669	1	80441111	80441433	0	-	0.6418	2097	.
intergenic	ENSAPLG00000004517(dist=68313),ENSAPLG00000019547(dist=39829)	1	80567233	80567481	TACAGAATCTCTAGGTTGGAAGAGACCTCAAGATCATCGAGTCCAACCTCTGACCTAACACTAACAGTCCCCACTAAACCATATCCCTAAGTTCTACATCTAAACGTCTTTTGAAGACTTCCAGGGATGGTGACTCAACCACCTCCCTGGGCAGCCTGTTCCAATGTCTAACAACCCTTTCAGTAAAGAAATTCTTCCTAACATCTAACCTAAAACTCCCCTGGCGCAACTTTAGCCCATTCCCCCTCG	-	0.8155	2274	.
intergenic	ENSAPLG00000004517(dist=83608),ENSAPLG00000019547(dist=23970)	1	80582528	80583340	0	-	0.5385	1861	.
intronic	ENSAPLG00000009227	1	80723279	80723279	0	C	0.7167	1484	.
intergenic	ENSAPLG00000009227(dist=4371),ENSAPLG00000018611(dist=19002)	1	80758444	80758542	0	-	0.5385	1033	.
intergenic	ENSAPLG00000009227(dist=12830),ENSAPLG00000018611(dist=10588)	1	80766903	80766956	0	-	0.5263	945	.
intronic	ENSAPLG00000018611	1	80819864	80820604	0	-	0.6	1358	.
intronic	ENSAPLG00000018611	1	80876150	80876248	0	-	0.5556	1063	.
intronic	ENSAPLG00000018611	1	80910774	80910896	0	-	0.6875	1595	.
intronic	ENSAPLG00000018611	1	80924217	80924266	0	-	0.5	449	.
intronic	ENSAPLG00000018611	1	80932791	80932832	0	-	0.625	649	.
intergenic	ENSAPLG00000018611(dist=20330),ENSAPLG00000010018(dist=1803)	1	80995411	80996369	0	-	0.5	494	.
intronic	ENSAPLG00000010842	1	81068931	81068979	0	-	0.6111	0	.
intronic	ENSAPLG00000010842	1	81078287	81078540	AGCACCGTGCATTTTAATTTGTTGAACCTCATTAGGTTCACGTGGACCCACTTTTCAAGCTTGTCCAGGTAGAACACATTCCAGTGATTTTGTAAGATAAAATTAAATGACATAGGCAAGGTGAAATAGCCATTCAGAAGCATCACCCCTATTTTCAGCCTCAAAAGGGTATCTGTGGAAGCACAAAGCTCAAGAATAAAATTATGATCTTATAAATGCAATGGAATATTCTCTGCACTATTTCATATCCACAA	-	0.5	359	.
intronic	ENSAPLG00000010842	1	81078929	81080561	0	-	0.5	2008	.
intronic	ENSAPLG00000010842	1	81083058	81083101	0	-	0.6667	0	.
intergenic	ENSAPLG00000011353(dist=3759),ENSAPLG00000011974(dist=8591)	1	81103194	81104392	0	-	0.5	659	.
intergenic	ENSAPLG00000011353(dist=11245),ENSAPLG00000011974(dist=1991)	1	81110680	81110992	0	-	0.6111	1388	.
exonic	ENSAPLG00000011974	1	81113903	81115138	0	-	0.5	956	.
intergenic	ENSAPLG00000011974(dist=7860),ENSAPLG00000011976(dist=6359)	1	81130570	81131120	0	-	0.5	1890	.
intergenic	ENSAPLG00000011974(dist=10884),ENSAPLG00000011976(dist=3485)	1	81133594	81133994	0	-	0.5641	1595	.
UTR5	ENSAPLG00000011976(ENSAPLT00000047431:c.-130_-399delCAGCTGTAGCTGGTAATGCTAATAGTGAAAATAAAGTGCTATAATTTGTATTGTGAATCAGGCAACTTAAAGAAGTGCTTTTTAGAGTTACTCTTAAGACAGGAATACAAAACAATAGACTACAAGAAAGGAGAGCAGGAATGTCAAGCAAGAGCCCTTGTTCTCCAGCAGGGATGCCTTGATCTGCTTACAATTTTTACAAGAAATGGGAGCGGTGGCTGAAGCTGTTGTTGCTGGGAAAGCAAGAATAGGGTAAAATCCTAATAAGTT,ENSAPLT00000012482:c.325_130delins-)	1	81149877	81150146	AACTTATTAGGATTTTACCCTATTCTTGCTTTCCCAGCAACAACAGCTTCAGCCACCGCTCCCATTTCTTGTAAAAATTGTAAGCAGATCAAGGCATCCCTGCTGGAGAACAAGGGCTCTTGCTTGACATTCCTGCTCTCCTTTCTTGTAGTCTATTGTTTTGTATTCCTGTCTTAAGAGTAACTCTAAAAAGCACTTCTTTAAGTTGCCTGATTCACAATACAAATTATAGCACTTTATTTTCACTATTAGCATTACCAGCTACAGCTG	-	0.5	1172	.
downstream	ENSAPLG00000016697(dist=105)	1	81195591	81195651	0	-	0.5	5474	.
intronic	ENSAPLG00000006014	1	81215297	81215510	AGCCAGGACTTCATCTACTTCATCTATGAGTTCTGGCAGAGCTCTTGGGATAATGTTATTCACTTGCACGTAGTTATTAAGTTTTGTATGCTCCTGTGTCCCCTAGCTTCTTCTACATGCACTACAATATCAGACAGATCCTCTAGAAATCCCCTATAAATGAACAAACTCAAGAACCTTCTCAAGTTCTCTCAAGTTCTTCCATAGTGAACAC	-	0.5345	1289	.
intergenic	ENSAPLG00000006014(dist=12189),ENSAPLG00000016703(dist=44830)	1	81251451	81251556	0	-	0.5	365	.
intergenic	ENSAPLG00000006014(dist=23826),ENSAPLG00000016703(dist=33104)	1	81263088	81263282	0	-	0.5625	1703	.
intronic	ENSAPLG00000009246	1	81357028	81357091	0	-	0.5	620	.
intronic	ENSAPLG00000009246	1	81366649	81366763	0	-	0.5	533	.
intronic	ENSAPLG00000009246	1	81379582	81380222	0	-	0.5	914	.
intronic	ENSAPLG00000009246	1	81417484	81418365	0	-	0.5	941	.
exonic	ENSAPLG00000009354	1	81490739	81501570	0	-	0.4762	491	.
intergenic	ENSAPLG00000009731(dist=3159),ENSAPLG00000027684(dist=3640)	1	81525511	81525638	0	-	0.5	500	.
intergenic	ENSAPLG00000009731(dist=4434),ENSAPLG00000027684(dist=2458)	1	81526786	81526820	0	-	1	4	.
intergenic	ENSAPLG00000027684(dist=15662),ENSAPLG00000017320(dist=3662)	1	81547221	81547264	0	-	0.5	0	.
intronic	ENSAPLG00000009702	1	81612024	81612296	TTTGTGTATAAGGCTACTCTGAATTTTAACCATATGGAAGACCTGAAGAGTCTTGACACGTCATACTCAATAAGCTTGTTAGGTATTTCCATTCCTTTAGGAATGGAAACATGCAGATCTCACAAAGATGTGACAAACAGCTTTACATTTTTAGAACAAGAACTGCAAAATTTATCAAAAGTAGTAAAAAGGTTTGTACGTGCCTGTCTTTTCAGCTACGCACTGTAGCTCTTTGGGTTCCAATCAGTATCCTAACAGGTAATTTCCCCTGCC	-	0.5893	2215	.
intergenic	ENSAPLG00000009702(dist=79820),ENSAPLG00000009645(dist=3498)	1	81731341	81731423	0	-	0.5682	443	.
intronic	ENSAPLG00000009645	1	81742561	81742874	GGGAATAGATGCAGGGAAATATGTAAGAACTGTAAGGAATATTTATTTTTTCAAGATTTTTTTTTCTTTAACACCATTAATGGCATTCTCAAGTGCCAAGCTTGAGAGCATTTGCAAGCTCCAGTCTTGACAATTTTTCCACTTATAAAAAAACTTGTAGCACAATACAGAGCTTAACTTACTGAGCAAATAATATATTCATTACAAACATAAATCATATTCTTTCACCCTGAAAGGAGATGTTTATTATTACTTTAGTCCTCATGGACATCAGGCTCATCACTGGCTGCCCACACAAACTCTATGTTAGCTAC	-	0.6111	609	.
intergenic	ENSAPLG00000009645(dist=6343),ENSAPLG00000020135(dist=52402)	1	81782003	81782003	0	A	0.5	1525	.
intergenic	ENSAPLG00000009645(dist=28565),ENSAPLG00000020135(dist=30132)	1	81804225	81804273	0	-	0.6429	502	.
intergenic	ENSAPLG00000020135(dist=7591),ENSAPLG00000018163(dist=18913)	1	81847148	81847183	0	-	0.5909	0	.
ncRNA_exonic	ENSAPLG00000016858	1	81924030	81925123	0	-	0.7566	1861	.
upstream	ENSAPLG00000016858(dist=553)	1	81925732	81926056	0	-	0.7566	2008	.
intergenic	ENSAPLG00000016858(dist=11960),ENSAPLG00000009356(dist=42093)	1	81937139	81937175	0	-	0.5	0	.
intergenic	ENSAPLG00000016858(dist=31818),ENSAPLG00000009356(dist=21206)	1	81956997	81958062	0	-	0.5	2038	.
intergenic	ENSAPLG00000016858(dist=39018),ENSAPLG00000009356(dist=14923)	1	81964197	81964345	CCCCCCCGGCCCCCTGCTCCTGCAGAGGCTCTACATGGGCCACAGCCTCTCCAGGCCACATCCACCTGCTCCACCAGGGGCTCCTCCACAAGCTGCAGCATGGAGATCTGCTCCATGTGGGACCCATGGGCTGCAGGGGGACAGCCTGC	-	0.7857	983	.
exonic	ENSAPLG00000001108,ENSAPLG00000005607,ENSAPLG00000006123,ENSAPLG00000006481,ENSAPLG00000006732,ENSAPLG00000006938,ENSAPLG00000007129,ENSAPLG00000007178,ENSAPLG00000007209,ENSAPLG00000009356,ENSAPLG00000014395,ENSAPLG00000014869,ENSAPLG00000015426,ENSAPLG00000015439,ENSAPLG00000015540,ENSAPLG00000015615,ENSAPLG00000015642,ENSAPLG00000017845,ENSAPLG00000019619,ENSAPLG00000020074,ENSAPLG00000022769,…	1	81964221	82790921	0	-	0.5	860	.
intronic	ENSAPLG00000009356	1	81982194	81982232	0	-	0.6286	2	.
intronic	ENSAPLG00000009356	1	82008142	82008977	0	-	0.5	515	.
intronic	ENSAPLG00000009356	1	82036427	82036494	0	-	0.5	725	.
intronic	ENSAPLG00000009356	1	82059734	82059784	0	-	0.3929	827	.
intronic	ENSAPLG00000009356	1	82068528	82069731	0	-	0.5	2245	.
intergenic	ENSAPLG00000009356(dist=2587),ENSAPLG00000005607(dist=2382)	1	82084945	82085266	0	-	0.5312	1743	.
intronic	ENSAPLG00000005607	1	82090955	82091121	0	-	0.75	1388	.
intronic	ENSAPLG00000005607	1	82105354	82105997	0	-	0.5	2245	.
intergenic	ENSAPLG00000006123(dist=8603),ENSAPLG00000001108(dist=17347)	1	82140744	82140799	0	-	0.7143	1299	.
intergenic	ENSAPLG00000001108(dist=2152),ENSAPLG00000022769(dist=1690)	1	82161470	82161843	0	-	0.7778	419	.
UTR3	ENSAPLG00000023661(ENSAPLT00000031221:c.*1418_*1360del0)	1	82172126	82172184	0	-	0.681	1447	.
intergenic	ENSAPLG00000023661(dist=6432),ENSAPLG00000007129(dist=15628)	1	82193712	82193823	0	-	0.525	1063	.
intronic	ENSAPLG00000007129	1	82213101	82213436	0	-	0.7329	2097	.
intronic	ENSAPLG00000007209	1	82288224	82288611	0	-	0.5056	2274	.
exonic	ENSAPLG00000014869,ENSAPLG00000015426,ENSAPLG00000015439,ENSAPLG00000015540,ENSAPLG00000015615,ENSAPLG00000015642,ENSAPLG00000020074,ENSAPLG00000023741	1	82299666	82438285	0	-	0.5	2089	.
intronic	ENSAPLG00000015642	1	82309057	82309166	0	-	0.5	527	.
intronic	ENSAPLG00000015642	1	82317141	82317237	0	-	0.5	614	.
intergenic	ENSAPLG00000015615(dist=3935),ENSAPLG00000015540(dist=1817)	1	82335893	82335979	0	-	0.5769	1033	.
downstream	ENSAPLG00000015540(dist=930)	1	82343490	82343983	0	-	0.5	1624	.
intronic	ENSAPLG00000015426	1	82368500	82368542	0	-	0.6486	0	.
intronic	ENSAPLG00000014869	1	82440631	82460922	0	-	0.9326	9071	.
intronic	ENSAPLG00000014395	1	82509037	82509168	0	-	0.625	1033	.
intronic	ENSAPLG00000014395	1	82662915	82662978	0	-	0.5	449	.
intergenic	ENSAPLG00000014395(dist=4632),ENSAPLG00000006481(dist=22992)	1	82668456	82668520	TAATATTAATACATTATACCCTCACCCCTTGTTTTTTTTTTTTGTTTTTGTTTTTTTGTTTTGTT	-	0.6327	738	.
intergenic	ENSAPLG00000014395(dist=5729),ENSAPLG00000006481(dist=21908)	1	82669553	82669604	0	-	0.8678	295	.
intronic	ENSAPLG00000006481	1	82708763	82709006	0	-	0.625	649	.
intronic	ENSAPLG00000006481	1	82715912	82716147	CACCCTCTTTCAGGTCCAGTAGTGTAGTCCAGGAGGCGGCAATTACAGACTCTTTGGGGCCGTGCCACTGTTGACACATTTGGAAAGGGATGCCACGCTGTCAAACAGACTTGGAAACAAATCAGGTGGAGCCTGAAGTTTTGTGCAGCTGGTGAAATGTGCCGTACAACTTTCATGTACTCTCAGCAAGCTCTGACGACTACCCCACAGAAAACAGGGAGCTGCACAAAGCAGTC	-	0.5909	915	.
intronic	ENSAPLG00000006481	1	82735501	82735648	CTAGTACAGACAGGTACACATTCAAACAAAAGCTCCCATCAGAACAGACAGGCTTTTTCCTTACGTTCTGATAAATACGTCTCAGTCAGCAGTCTGCAGCATGAAAACTATTAGCACTATCAATCACTACCTAACAGACCACTTGAGC	-	0.5956	2865	.
intergenic	ENSAPLG00000017845(dist=1780),ENSAPLG00000027059(dist=57658)	1	82788386	82788433	0	-	1	502	.
intergenic	ENSAPLG00000017845(dist=37080),ENSAPLG00000027059(dist=22373)	1	82823686	82823718	0	-	0.825	0	.
exonic	ENSAPLG00000007990,ENSAPLG00000011017,ENSAPLG00000011097,ENSAPLG00000011249,ENSAPLG00000019599,ENSAPLG00000025714	1	82927461	83141682	0	-	0.5	602	.
exonic	ENSAPLG00000007990	1	82948771	82949323	0	-	0.5	1299	.
intergenic	ENSAPLG00000025714(dist=1249),ENSAPLG00000011249(dist=2604)	1	83131452	83131512	0	-	0.2895	360	.
intergenic	ENSAPLG00000011249(dist=39660),ENSAPLG00000011285(dist=10291)	1	83185666	83185788	0	-	0.619	1004	.
intronic	ENSAPLG00000012634	1	83303459	83303922	0	-	0.625	2245	.
intergenic	ENSAPLG00000011029(dist=2496),ENSAPLG00000009976(dist=9576)	1	83469482	83469524	0	-	0.5	0	.
intronic	ENSAPLG00000009976	1	83490877	83491022	0	-	0.8889	561	.
intergenic	ENSAPLG00000009675(dist=11211),ENSAPLG00000009388(dist=5154)	1	83539775	83540250	0	-	0.9775	2599	.
upstream	ENSAPLG00000009258(dist=391)	1	83585069	83585139	0	-	0.5	557	.
intergenic	ENSAPLG00000028911(dist=3126),ENSAPLG00000009089(dist=42463)	1	83663627	83666627	0	-	0.5	472	.
intergenic	ENSAPLG00000028911(dist=9318),ENSAPLG00000009089(dist=39191)	1	83669819	83669899	0	-	0.593	1358	.
intergenic	ENSAPLG00000009089(dist=2989),ENSAPLG00000008825(dist=6099)	1	83727583	83728066	TTTTTTTTTTTTTTAAACTATTTCTAGTTCTACCAGGCTGATGCTTCAGTGATGCCTAATCATTAAGGTTGGGGAAGACCTCCAGGATCACCTGATCCAATCATCCCCCTACTACCAACGTCACCCACTAAACCATGTCCCTAAGCACCATGTCCAGCCTGTCCTTGAACACCCCCAGGGATGGTGACTCCACCACCTCCCTGGGCAACCTGTCCTAGTGCCTGACTGCTCTTTCTGAGAAGAAATGTCTCCTCATTTCCAACCTGAGAATGTCCTACCATTTAGTACAGGTCCTGCAGAATTCTGCCTTGTCTGCAATAATGCAGAGCAGCAGAGAGTACGGAGCAGGAATACTTTGGGATCCCAGCACTTGTAGAGTGAACAAGAGAAGCTGAACAA…	-	0.7836	974	.
upstream	ENSAPLG00000008825(dist=29)	1	83739623	83739688	0	-	0.75	1063	.
ncRNA_intronic	ENSAPLG00000029320	1	83775536	83775707	0	-	0.5865	1682	.
intergenic	ENSAPLG00000029320(dist=3383),ENSAPLG00000008337(dist=49665)	1	83809379	83809503	0	-	0.6111	945	.
intergenic	ENSAPLG00000029320(dist=21321),ENSAPLG00000008337(dist=31212)	1	83827317	83827956	0	-	0.5769	1358	.
intergenic	ENSAPLG00000029320(dist=34490),ENSAPLG00000008337(dist=16957)	1	83840486	83842211	0	-	0.5	344	.
intronic	ENSAPLG00000008337	1	83873272	83873443	0	-	0.54	1122	.
intronic	ENSAPLG00000008337	1	83879124	83879216	0	-	0.9483	1388	.
UTR3	ENSAPLG00000008337(ENSAPLT00000036704:c.*724_*757del0)	1	83889768	83889801	0	-	0.6429	0	.
intergenic	ENSAPLG00000008337(dist=8572),ENSAPLG00000020984(dist=15199)	1	83899462	83899571	0	-	1	206	.
ncRNA_intronic	ENSAPLG00000020984	1	83928404	83928652	AGAAACACTGTGACCAGCAGGGCTAGGGAGGTGATCGTCCCCCTGTACTCGGCTCTGGTGAGGCCGCACCTCGAGTACTGTGTTCAGTTTTGGGCCCCTCGCTACAAGAAGGACATCGAGGTGCTTGAGCGGGTCCAAAGAAGGGCGACGAAGCTGGTGAGGGGCCTGGAGAGCAAGTCCTATGAGGAGCGGCTGAAGGAGCTGGGCTTGTTCAGCCTAGAGAAGAGGAGGCTCAGGGGTGACCTTATT	-	0.7015	1831	.
intergenic	ENSAPLG00000023066(dist=43298),ENSAPLG00000022009(dist=11768)	1	84033795	84033897	0	-	0.6667	856	.
ncRNA_intronic	ENSAPLG00000022009	1	84049012	84049079	0	-	0.5	209	.
ncRNA_intronic	ENSAPLG00000022009	1	84069596	84069641	0	-	0.75	0	.
intergenic	ENSAPLG00000030364(dist=28445),ENSAPLG00000021353(dist=172482)	1	84232876	84232972	0	-	0.7619	945	.
intergenic	ENSAPLG00000030364(dist=74719),ENSAPLG00000021353(dist=126272)	1	84279150	84279182	0	-	0.5	0	.
ncRNA_intronic	ENSAPLG00000021353	1	84488538	84488809	0	-	0.5556	974	.
intergenic	ENSAPLG00000021353(dist=59319),ENSAPLG00000010325(dist=198418)	1	84566931	84567092	0	-	0.5	653	.
intronic	ENSAPLG00000010325	1	84782458	84783356	0	-	0.5238	1536	.
exonic	ENSAPLG00000010325	1	84888674	85006356	0	-	0.4571	344	.
intronic	ENSAPLG00000010325	1	84947404	84947439	0	-	0.9091	118	.
intronic	ENSAPLG00000010325	1	84988070	84988186	0	-	0.5625	1063	.
intronic	ENSAPLG00000002345	1	85116634	85116750	TGGAAACAGAATGCATGTGAAAAGAGAGTACCAGGGTCTTGACAAGATGCATCCATTTATTCTTTAGCCTCTTTACTGTGATTGCCCTATGAGATGATAGGGAAGAAATCAGAGGAA	-	0.5185	709	.
intergenic	ENSAPLG00000016477(dist=45397),ENSAPLG00000026303(dist=91367)	1	85282917	85283125	0	-	0.5263	856	.
ncRNA_intronic	ENSAPLG00000026303	1	85382035	85382228	0	-	0.6552	1653	.
intergenic	ENSAPLG00000016655(dist=195346),ENSAPLG00000002762(dist=7926)	1	85754571	85754604	0	-	0.6667	0	.
intergenic	ENSAPLG00000002762(dist=35097),ENSAPLG00000002289(dist=8669)	1	85804128	85804337	0	-	0.54	1279	.
intergenic	ENSAPLG00000000755(dist=4899),ENSAPLG00000015634(dist=1442)	1	85865561	85865605	0	-	0.8644	413	.
intronic	ENSAPLG00000015432	1	85935146	85935291	0	-	0.825	1092	.
intronic	ENSAPLG00000015220	1	85987483	85987565	0	-	0.5312	1004	.
intergenic	ENSAPLG00000015220(dist=2185),ENSAPLG00000015216(dist=3636)	1	85990542	85990598	0	-	1	206	.
intronic	ENSAPLG00000015216	1	85998297	85998700	0	-	0.7348	974	.
intronic	ENSAPLG00000024177	1	86157980	86158136	0	-	0.6053	540	.
intronic	ENSAPLG00000024177	1	86159530	86159618	0	-	0.6167	1122	.
upstream	ENSAPLG00000017681(dist=630)	1	86164635	86164739	0	-	0.5	887	.
exonic	ENSAPLG00000009443	1	86166969	86168313	0	-	0.5	710	.
upstream	ENSAPLG00000009443(dist=632)	1	86169002	86169500	0	-	0.4545	881	.
exonic	ENSAPLG00000015329,ENSAPLG00000028247	1	86172850	86214781	0	-	0.4643	182	.
intronic	ENSAPLG00000015329	1	86174255	86174552	0	-	0.5	1027	.
exonic	ENSAPLG00000015329,ENSAPLG00000028247	1	86174150	86216140	0	-	0.5	233	.
intergenic	ENSAPLG00000015329(dist=17737),ENSAPLG00000028247(dist=18162)	1	86192615	86192726	0	-	0.5435	1033	.
intronic	ENSAPLG00000028247	1	86212264	86212562	CTTCCCAGGCACAGAAGTGATGATCACCGATCTGTAGTTCTCTGGGTCTTCCTTCCCACCCTTTATAAGAATGGGAGTGATGTTTCCCTTTTTCCACCCACCGGGGACTTTGCCTGACTGCCTGGACTTTCCAAATATGATGGAGAGTGGCTTGGCGACTTCATCAGCCAGTTCCCTCAGGACCCTGGGATGCACGTCATCGGGCCCCACAGGCTTGTACCTCTACAGTTTCATCTGGTGGGGTGGTCTCCGACCTGCTTTTCCCTTACAGTGGAAAAGTTTGCTCCCTCAGCCCCTAC	-	0.5733	1949	.
upstream	ENSAPLG00000026691(dist=978)	1	86289549	86289717	0	-	0.55	1102	.
intronic	ENSAPLG00000026691	1	86297375	86297932	0	-	0.9438	2570	.
intronic	ENSAPLG00000020203	1	86373103	86373473	0	-	0.5882	1850	.
intronic	ENSAPLG00000007691	1	86493324	86493368	0	-	0.9048	0	.
intronic	ENSAPLG00000007691	1	86506756	86506792	0	-	0.9706	4	.
intronic	ENSAPLG00000007691	1	86512477	86512785	0	-	0.9059	1181	.
intergenic	ENSAPLG00000016349(dist=3690),ENSAPLG00000016421(dist=115699)	1	86534008	86534073	0	-	0.5263	738	.
intergenic	ENSAPLG00000016421(dist=2279),ENSAPLG00000017786(dist=53355)	1	86677802	86677988	CCCCACTCTGAGAAGAGCACAGCTACTGTGGTTTTTTGTTTGTTTTTTGTTTGTTTGTTTTATTTACTGCCTTGTTGGGTCTCCTTACACCTGGAACTCAGTGAAGGTTGATGTAAGCCAAACCTGCATCTGCCATCTGATCCACTCCTCCTACAGAGAGGCTCGAGCAAGAGAACAGCAGAAGTCG	-	0.6268	1535	.
intergenic	ENSAPLG00000016421(dist=25636),ENSAPLG00000017786(dist=30095)	1	86701159	86701248	0	-	0.7975	1240	.
intergenic	ENSAPLG00000016421(dist=37875),ENSAPLG00000017786(dist=17797)	1	86713398	86713546	0	-	0.8659	1505	.
intergenic	ENSAPLG00000017786(dist=20420),ENSAPLG00000010506(dist=62857)	1	86755222	86755494	0	-	0.5	827	.
intergenic	ENSAPLG00000017786(dist=53382),ENSAPLG00000010506(dist=29572)	1	86788184	86788779	0	-	0.7029	2363	.
intronic	ENSAPLG00000010324	1	86874913	86875553	0	-	0.7973	2629	.
intronic	ENSAPLG00000010306	1	86906964	86907111	0	-	0.5	419	.
intergenic	ENSAPLG00000010306(dist=12424),ENSAPLG00000010256(dist=20050)	1	86923317	86923608	0	-	0.6415	2983	.
intergenic	ENSAPLG00000029430(dist=22408),ENSAPLG00000022568(dist=23778)	1	87082791	87082867	0	-	0.5	707	.
intergenic	ENSAPLG00000022568(dist=35790),ENSAPLG00000023480(dist=96973)	1	87148579	87148970	0	-	0.6466	2717	.
intergenic	ENSAPLG00000022568(dist=44898),ENSAPLG00000023480(dist=24493)	1	87157687	87221450	0	-	0.5	104	.
intergenic	ENSAPLG00000010542(dist=5760),ENSAPLG00000010761(dist=174722)	1	87355545	87355740	GTAAAGGGAAGAAGACTTTTGAAGACTTCCAGGGATGGTGACTCCATCCCATGGAGTCACCATCCCTGGAAGTCTTCAAAAGACATTTAGATGTAGAGCTTAGGGATATGGTTTAGTGGGGACTGTTAGTGTTAGGTTAGAGGTTGGACTCGATGATCTTGAGGTCTCTTCCAACCTAGAAATTCTGTGATTCTGT	-	0.6471	1880	.
intergenic	ENSAPLG00000010542(dist=11861),ENSAPLG00000010761(dist=168776)	1	87361646	87361686	0	-	0.8333	4	.
intergenic	ENSAPLG00000010542(dist=74988),ENSAPLG00000010761(dist=105463)	1	87424773	87424999	0	-	0.5	377	.
intergenic	ENSAPLG00000010542(dist=130241),ENSAPLG00000010761(dist=49691)	1	87480026	87480771	0	-	0.55	1506	.
intergenic	ENSAPLG00000010542(dist=135991),ENSAPLG00000010761(dist=44635)	1	87485776	87485827	0	-	0.5185	502	.
intergenic	ENSAPLG00000010542(dist=147113),ENSAPLG00000010761(dist=33518)	1	87496898	87496944	0	-	0.08333	356	.
intronic	ENSAPLG00000010813	1	87576589	87576802	GTGCATACATACTATCTGCTGCTTTCATTACTGGAACAGGCTCCCCAGGGAAGTGGTCACTGCACCGAGCCTGACTGAATTTAAGAAGAGATTGGACTGTGCGCTTAGTCACATGGTCTGAACTTTTGGGTAGACCTGTGCGGTGTCAAGAGTTGGACTTGATGATCCTTAAGGGTCCCTTCCAACTCAGGATATTCTATGATTCTATGATTCT	-	0.8092	2323	.
intronic	ENSAPLG00000012118	1	87702194	87702374	0	-	0.5	725	.
exonic	ENSAPLG00000012259	1	87712498	87714429	0	-	0.5	569	.
splicing	ENSAPLG00000012259	1	87714537	87717953	0	-	0.5	344	.
exonic	ENSAPLG00000012259	1	87718164	87721051	0	-	0.5	365	.
exonic	ENSAPLG00000012259	1	87721137	87722050	0	-	0.5	269	.
exonic	ENSAPLG00000012259	1	87722198	87723257	0	-	0.5	662	.
splicing	ENSAPLG00000012259	1	87723427	87725647	0	-	0.5	314	.
splicing	ENSAPLG00000012259	1	87725791	87729196	0	-	0.5	47	.
exonic	ENSAPLG00000012259	1	87729294	87731678	0	-	0.5	230	.
intronic	ENSAPLG00000013913	1	87761086	87761573	0	-	0.5	0	.
intronic	ENSAPLG00000013913	1	87783083	87783305	ACCACTTCCTTCCCTCCACACAGCACAAGTTCCCCTCGCAGAGGGATCTCTCCAACGACCCACTTCTCCCCTTGCTGCCTGACCCAAAGAGCAGCACAGGGCAAGGCAAACCAATGGCTTTCCTCATTATTTAGCTGCACCTATTTAATGGAAGGTAACTGTGCTAGAGCAGCAACACAGTTCACTTCGTATGAGGGCACTGCACTCCCTCCATGAGCTCCAC	-	0.03676	373	.
intronic	ENSAPLG00000013913	1	87784878	87784914	0	-	0.5	0	.
intergenic	ENSAPLG00000013913(dist=16186),ENSAPLG00000013567(dist=87609)	1	87820828	87821002	0	-	0.5	788	.
exonic	ENSAPLG00000002660,ENSAPLG00000003001,ENSAPLG00000003432,ENSAPLG00000011555,ENSAPLG00000011561,ENSAPLG00000013567,ENSAPLG00000023880,ENSAPLG00000024560,ENSAPLG00000027879,ENSAPLG00000028828	1	87830309	88135465	0	-	0.5	104	.
exonic	ENSAPLG00000002660,ENSAPLG00000003001,ENSAPLG00000003432,ENSAPLG00000011555,ENSAPLG00000011561,ENSAPLG00000013567,ENSAPLG00000023880,ENSAPLG00000024560,ENSAPLG00000027879,ENSAPLG00000028828	1	87836327	88140903	0	-	0.5	532	.
intergenic	ENSAPLG00000013913(dist=54444),ENSAPLG00000013567(dist=49138)	1	87859086	87859473	0	-	0.5	175	.
intronic	ENSAPLG00000013567	1	87980987	87981040	0	-	0.6236	3929	.
intergenic	ENSAPLG00000004175(dist=75775),ENSAPLG00000004513(dist=74514)	1	88290867	88290908	0	-	0.76	2	.
intergenic	ENSAPLG00000004513(dist=8206),ENSAPLG00000019303(dist=11877)	1	88393270	88393356	0	-	0.5	485	.
ncRNA_intronic	ENSAPLG00000019303	1	88422755	88422785	0	-	0.875	147	.
intergenic	ENSAPLG00000029086(dist=4155),ENSAPLG00000026382(dist=29865)	1	88507120	88507228	0	-	1	147	.
intergenic	ENSAPLG00000025307(dist=40054),ENSAPLG00000027430(dist=68946)	1	88646523	88646572	0	-	0.5857	649	.
intergenic	ENSAPLG00000025307(dist=43379),ENSAPLG00000027430(dist=65568)	1	88649848	88649950	0	-	1	768	.
intergenic	ENSAPLG00000025307(dist=55366),ENSAPLG00000027430(dist=53638)	1	88661835	88661880	0	-	0.5	0	.
ncRNA_intronic	ENSAPLG00000028299	1	88887149	88887276	0	-	0.5	314	.
intergenic	ENSAPLG00000028299(dist=19203),ENSAPLG00000023438(dist=67153)	1	88923125	88924319	0	-	0.5	467	.
intergenic	ENSAPLG00000023438(dist=1983),ENSAPLG00000020514(dist=30422)	1	89004554	89008023	0	-	0.6	2038	.
ncRNA_intronic	ENSAPLG00000018283	1	89152423	89152457	0	-	0.7353	0	.
intergenic	ENSAPLG00000018283(dist=5835),ENSAPLG00000012031(dist=97585)	1	89178909	89178951	0	-	0.55	0	.
intergenic	ENSAPLG00000018283(dist=13976),ENSAPLG00000012031(dist=89218)	1	89187050	89187318	0	-	0.561	1595	.
intergenic	ENSAPLG00000018283(dist=37984),ENSAPLG00000012031(dist=64933)	1	89211058	89211603	0	-	0.5	554	.
intergenic	ENSAPLG00000018283(dist=44224),ENSAPLG00000012031(dist=59167)	1	89217298	89217369	0	-	0.675	1270	.
intronic	ENSAPLG00000012031	1	89291896	89292002	0	-	1	561	.
intronic	ENSAPLG00000012031	1	89331835	89331872	0	-	0.5	0	.
intronic	ENSAPLG00000011898	1	89526272	89527369	0	-	0.7177	3190	.
intergenic	ENSAPLG00000024289(dist=6718),ENSAPLG00000026263(dist=73929)	1	89620610	89620856	0	-	0.5	593	.
ncRNA_intronic	ENSAPLG00000022498	1	89818448	89818608	0	-	0.5556	1171	.
exonic	ENSAPLG00000005336	1	89976091	90151585	0	-	0.5	83	.
intronic	ENSAPLG00000005336	1	90039834	90039875	0	-	0.5	0	.
intronic	ENSAPLG00000005336	1	90072138	90072863	0	-	0.5	542	.
intergenic	ENSAPLG00000005696(dist=31259),ENSAPLG00000018561(dist=155409)	1	90243163	90243195	0	-	0.5938	0	.
intergenic	ENSAPLG00000005696(dist=44244),ENSAPLG00000018561(dist=142456)	1	90256148	90256148	0	A	0.6757	1949	.
intergenic	ENSAPLG00000005696(dist=56490),ENSAPLG00000018561(dist=130071)	1	90268394	90268533	0	-	0.5909	1812	.
intergenic	ENSAPLG00000005696(dist=88452),ENSAPLG00000018561(dist=98099)	1	90300356	90300505	0	-	0.5938	1092	.
intergenic	ENSAPLG00000005696(dist=93407),ENSAPLG00000018561(dist=92234)	1	90305311	90306370	0	-	0.5057	2304	.
intergenic	ENSAPLG00000005696(dist=95497),ENSAPLG00000018561(dist=90605)	1	90307401	90307999	0	-	0.5333	886	.
intergenic	ENSAPLG00000005696(dist=144087),ENSAPLG00000018561(dist=42466)	1	90355991	90356138	0	-	0.58	1101	.
intronic	ENSAPLG00000018561	1	90404171	90405970	0	-	0.59	1713	.
intronic	ENSAPLG00000018561	1	90422378	90422485	0	-	0.7039	1447	.
intronic	ENSAPLG00000018561	1	90436502	90436831	0	-	0.5	1329	.
intronic	ENSAPLG00000018561	1	90491463	90491514	TGTTTTTTTTTTTTTTTGGTTGTTGTTGTGGTTGTTGTTGTTTGTTTTTTTG	-	0.6	1238	.
intronic	ENSAPLG00000018561	1	90495886	90495982	0	-	0.7632	1270	.
upstream	ENSAPLG00000023052(dist=574)	1	90560078	90560113	0	-	0.8966	4	.
exonic	ENSAPLG00000025582	1	90600334	90690037	0	-	0.5	68	.
intergenic	ENSAPLG00000023052(dist=45455),ENSAPLG00000025781(dist=17901)	1	90604959	90605032	0	-	0.983	1595	.
ncRNA_intronic	ENSAPLG00000025781	1	90638311	90638385	0	-	0.7734	1418	.
ncRNA_intronic	ENSAPLG00000025781	1	90644477	90644549	0	-	0.5714	265	.
ncRNA_intronic	ENSAPLG00000025781	1	90661496	90661542	0	-	0.5714	0	.
ncRNA_exonic	ENSAPLG00000020449	1	90709024	90710296	0	-	0.5	2481	.
ncRNA_intronic	ENSAPLG00000019096,ENSAPLG00000029560	1	90738544	90738581	0	-	0.6667	0	.
ncRNA_intronic	ENSAPLG00000016456,ENSAPLG00000018073,ENSAPLG00000029560	1	90776486	90777064	0	-	0.5	1230	.
ncRNA_intronic	ENSAPLG00000016456,ENSAPLG00000029560	1	90780064	90780142	0	-	0.8158	1654	.
ncRNA_intronic	ENSAPLG00000016456	1	90793454	90794632	0	-	0.517	1447	.
intergenic	ENSAPLG00000016456(dist=7771),ENSAPLG00000017157(dist=55221)	1	90815223	90815811	0	-	0.9128	2156	.
intergenic	ENSAPLG00000016456(dist=30430),ENSAPLG00000017157(dist=32907)	1	90837882	90838125	0	-	0.5833	787	.
intergenic	ENSAPLG00000016456(dist=39275),ENSAPLG00000017157(dist=23854)	1	90846727	90847178	0	-	0.5	695	.
intergenic	ENSAPLG00000020994(dist=11825),ENSAPLG00000018564(dist=198224)	1	91018847	91018890	0	-	0.5745	113	.
intergenic	ENSAPLG00000020994(dist=48352),ENSAPLG00000018564(dist=161682)	1	91055374	91055432	0	-	0.5897	1093	.
intergenic	ENSAPLG00000020994(dist=77070),ENSAPLG00000018564(dist=132098)	1	91084092	91085016	0	-	0.6	1447	.
intergenic	ENSAPLG00000020994(dist=121580),ENSAPLG00000018564(dist=88169)	1	91128602	91128945	0	-	0.55	1418	.
intergenic	ENSAPLG00000020994(dist=180950),ENSAPLG00000018564(dist=28410)	1	91187972	91188704	0	-	0.5	1713	.
intergenic	ENSAPLG00000020994(dist=191643),ENSAPLG00000018564(dist=18391)	1	91198665	91198723	0	-	0.6	287	.
ncRNA_intronic	ENSAPLG00000021677	1	91287064	91287064	0	A	0.9886	384	.
intergenic	ENSAPLG00000021677(dist=12047),ENSAPLG00000024379(dist=18688)	1	91391209	91391272	ATATATATACATATATATATATACATATATATATATATATATATGTGCTATATATATATATATA	-	0.8898	827	.
intergenic	ENSAPLG00000021677(dist=21675),ENSAPLG00000024379(dist=9083)	1	91400837	91400877	0	-	0.7093	0	.
ncRNA_intronic	ENSAPLG00000024379	1	91455081	91455164	0	-	0.9944	1418	.
intergenic	ENSAPLG00000026583(dist=38294),ENSAPLG00000011623(dist=15718)	1	91501628	91501750	0	-	0.625	827	.
intronic	ENSAPLG00000011623	1	91523436	91523487	TAGTTTACTTCAAAAGATTTACTTTGAAGTCTAAGAATGGATAAGACACTAA	-	0.5	146	.
intronic	ENSAPLG00000011623	1	91531018	91531072	TTTTTCTTTTTTTTTTTTTTTTTTTTTTTTTATATAAAAAATTTTTTTTATATTT	-	0.9783	679	.
intronic	ENSAPLG00000011691	1	91572709	91572983	0	-	0.5	944	.
intronic	ENSAPLG00000011881	1	91598202	91598249	0	-	0.8226	0	.
intergenic	ENSAPLG00000011881(dist=33959),ENSAPLG00000028989(dist=145446)	1	91656507	91656542	0	-	0.5	0	.
exonic	ENSAPLG00000026876	1	91854870	91856153	0	-	0.5208	1743	.
intronic	ENSAPLG00000012538	1	91884247	91884706	0	-	0.5	770	.
intronic	ENSAPLG00000012538	1	91960982	91961080	0	-	0.5625	856	.
intronic	ENSAPLG00000012538	1	92023695	92023734	0	-	0.75	0	.
intronic	ENSAPLG00000012538	1	92042724	92042760	0	-	1	0	.
intergenic	ENSAPLG00000030179(dist=8282),ENSAPLG00000022035(dist=16694)	1	92075814	92075896	0	-	0.7778	443	.
intergenic	ENSAPLG00000030179(dist=18480),ENSAPLG00000022035(dist=6067)	1	92086012	92086523	0	-	0.5	686	.
ncRNA_intronic	ENSAPLG00000019400	1	92172794	92172836	0	-	0.6064	0	.
intergenic	ENSAPLG00000019400(dist=33660),ENSAPLG00000020947(dist=19086)	1	92217830	92217863	0	-	0.45	2	.
intergenic	ENSAPLG00000022257(dist=1698),ENSAPLG00000014213(dist=114088)	1	92288397	92288764	0	-	0.6667	2186	.
intergenic	ENSAPLG00000022257(dist=4500),ENSAPLG00000014213(dist=111615)	1	92291199	92291237	0	-	0.5	4	.
downstream	ENSAPLG00000014213(dist=973)	1	92401702	92401879	GGGTAGGAGAACTGAAAGAGTAAGAAAAAATTCATTAGCAACAACCTTTAGTAAAAAGCTGTTTGAGCACAATTCTCCTCACATTCATTACTTCAAAGTAACCAAGAATGAACATTTTGAATGTAAGAATCAACTAAGACTGGTGTTTGATCACTTGTTTAATTCCAGAGAAGTTCAG	-	0.6127	1713	.
intronic	ENSAPLG00000016548	1	92430138	92430196	AAAAAAAAAAAACCTTGAATGGAGGAAAAAAAAAAAAAAAAAAAAAAAAAAAAAAAAAC	-	0.9688	384	.
upstream	ENSAPLG00000016548(dist=920)	1	92447051	92447349	0	-	0.6607	2363	.
intergenic	ENSAPLG00000014325(dist=15367),ENSAPLG00000020929(dist=25936)	1	92486915	92487401	0	-	0.5417	709	.
intronic	ENSAPLG00000020929	1	92528935	92528986	0	-	0.6574	295	.
intronic	ENSAPLG00000003490	1	92552080	92552110	0	-	0.7857	0	.
exonic	ENSAPLG00000003490	1	92555658	92556373	0	-	0.5	731	.
intergenic	ENSAPLG00000003248(dist=12307),ENSAPLG00000003083(dist=2010)	1	92623191	92623475	0	-	0.5	404	.
intronic	ENSAPLG00000002653	1	92690120	92690167	0	-	0.5	0	.
intergenic	ENSAPLG00000002653(dist=15679),ENSAPLG00000002539(dist=28065)	1	92751620	92751668	0	-	0.6585	285	.
intronic	ENSAPLG00000002539	1	92788213	92788369	0	-	0.5	344	.
intergenic	ENSAPLG00000013299(dist=85677),ENSAPLG00000013541(dist=12452)	1	93007596	93008192	0	-	0.8693	2215	.
intergenic	ENSAPLG00000013299(dist=91889),ENSAPLG00000013541(dist=6779)	1	93013808	93013865	0	-	0.5	488	.
intronic	ENSAPLG00000013541	1	93052560	93052875	0	-	0.68	1979	.
intergenic	ENSAPLG00000013541(dist=2103),ENSAPLG00000016681(dist=65445)	1	93093981	93094114	0	-	0.5476	1063	.
intergenic	ENSAPLG00000013541(dist=40916),ENSAPLG00000016681(dist=26722)	1	93132794	93132837	0	-	0.5	0	.
ncRNA_exonic	ENSAPLG00000018452	1	93185809	93185865	0	-	0.7988	0	.
ncRNA_intronic	ENSAPLG00000018452	1	93187452	93187571	AAAGACGTTTAGATGTAGAGCTTAGGGATATGGTTTAGTGGGGACTGTTAGTGTTAGGTTAGAGGTTGGACTCGATGATCTTGAGGTCTCTTCCAACCTAGAAATTCTGTGATTCTGTGA	-	0.8605	1447	.
ncRNA_intronic	ENSAPLG00000029665	1	93421169	93423467	0	-	0.55	1122	.
ncRNA_intronic	ENSAPLG00000029665	1	93429391	93430172	0	-	0.7143	2008	.
intergenic	ENSAPLG00000029665(dist=4937),ENSAPLG00000021125(dist=16755)	1	93450938	93451049	0	-	0.5	341	.
intergenic	ENSAPLG00000021125(dist=52426),ENSAPLG00000030431(dist=6957)	1	93522426	93522472	0	-	0.5851	35	.
intergenic	ENSAPLG00000030431(dist=27294),ENSAPLG00000025857(dist=1799)	1	93566898	93567268	0	-	0.5682	1624	.
ncRNA_intronic	ENSAPLG00000025857	1	93575609	93575702	0	-	0.5	245	.
ncRNA_intronic	ENSAPLG00000017114	1	93645910	93646000	0	-	0.5	279	.
intronic	ENSAPLG00000013802	1	93676382	93676425	0	-	0.5	0	.
ncRNA_intronic	ENSAPLG00000021548	1	93717037	93717078	0	-	0.8333	147	.
intergenic	ENSAPLG00000004420(dist=4706),ENSAPLG00000024996(dist=64358)	1	93852804	93852964	0	-	0.8795	2430	.
intergenic	ENSAPLG00000024996(dist=6559),ENSAPLG00000025825(dist=92491)	1	93924981	93925167	0	-	0.5946	2136	.
intergenic	ENSAPLG00000024996(dist=66674),ENSAPLG00000025825(dist=32526)	1	93985096	93985132	0	-	0.5	0	.
intergenic	ENSAPLG00000025825(dist=9734),ENSAPLG00000004069(dist=8167)	1	94028725	94028980	0	-	0.7785	2127	.
intronic	ENSAPLG00000004185	1	94116055	94116102	0	-	0.5667	0	.
exonic	ENSAPLG00000004185,ENSAPLG00000004703,ENSAPLG00000004746,ENSAPLG00000004966,ENSAPLG00000005444,ENSAPLG00000005512,ENSAPLG00000005711,ENSAPLG00000005778,ENSAPLG00000005929,ENSAPLG00000006438,ENSAPLG00000006451,ENSAPLG00000023230	1	94128790	94653234	0	-	0.5	20	.
intergenic	ENSAPLG00000004746(dist=28767),ENSAPLG00000004966(dist=12801)	1	94230804	94231100	0	-	0.5385	1998	.
[truncated: 24,944 more rows]
