# Supplementary material for: Genome-Wide Structural Variation Analysis and Breed Comparison of Local Domestic Ducks in Shandong Province, China
Source: Animals (Basel). 2024 Dec 18;14(24):3657. doi: 10.3390/ani14243657 (PMC11672513; doi:10.3390/ani14243657)
Supplement: Supplementary file 1 [file animals-14-03657-s001.zip › Table S2. Exon region information.xls]

## Sheet: Sheet1
line4	frameshift deletion	ENSAPLG00000008650:ENSAPLT00000009001:exon13:c.1367_1764del:p.V456fs,ENSAPLG00000008650:ENSAPLT00000009009:exon12:c.1301_1698del:p.V434fs,	1	35750	138451	0	-	0.5	236	.
line11	frameshift deletion	ENSAPLG00000008650:ENSAPLT00000009001:exon13:c.1367_1556del:p.V456fs,ENSAPLG00000008650:ENSAPLT00000009009:exon12:c.1301_1490del:p.V434fs,	1	93368	126538	0	-	0.5	56	.
line23	nonframeshift deletion	ENSAPLG00000019328:ENSAPLT00000046296:exon5:c.736_834del:p.246_278del,ENSAPLG00000019328:ENSAPLT00000031590:exon4:c.631_729del:p.211_243del,ENSAPLG00000019328:ENSAPLT00000041134:exon5:c.736_834del:p.246_278del,ENSAPLG00000019328:ENSAPLT00000010102:exon5:c.736_834del:p.246_278del,	1	322726	323082	GCAGAGCAGGGCTGGAGCCTCGAGCTGCTGTGGGACCGGCAGGGCTGGGTCACGGCGGTTTCGTCCTTGCAGGAGAGGAGTGGGTGCCTGGAGAGCGCGTGGCGGGGTCTGCCCTACATCCTGGCCTGGTAGGTGCCAGCCACCGGCCCCATCCCTGCGGCACTGCCCTGCCCTGGGTGCCCAGCACGCCTTCACCTCCGCCTCTCCCTGCCAAGGCTGCTGCCGGCGCTGACGCTGCTGGGCCAGCTGATTGCCCGCGGCACCTCCCTGACCGACATCGCTCCCAAACCCATCCAGCCCAGCGTGCCGTCCAACCGCTCCAACGAGACCTACAGCCTGTACTGCTCCAGGTGCAGT	-	0.4231	177	.
line24	frameshift deletion	ENSAPLG00000019328:ENSAPLT00000046296:exon10:c.1485_1677del:p.H495fs,ENSAPLG00000019328:ENSAPLT00000031590:exon10:c.1461_1653del:p.H487fs,ENSAPLG00000019328:ENSAPLT00000041134:exon11:c.1566_1758del:p.H522fs,	1	324669	324887	0	-	0.6304	1013	.
line58	frameshift deletion	ENSAPLG00000030146:ENSAPLT00000022364:wholegene,ENSAPLG00000003164:ENSAPLT00000003275:wholegene,ENSAPLG00000005625:ENSAPLT00000005852:exon7:c.1011_1443del:p.R337fs,ENSAPLG00000003164:ENSAPLT00000047126:wholegene,ENSAPLG00000004036:ENSAPLT00000004157:wholegene,ENSAPLG00000007184:ENSAPLT00000007489:wholegene,ENSAPLG00000015897:ENSAPLT00000016614:wholegene,ENSAPLG00000005551:ENSAPLT00000005786:whole…	1	1052571	1552793	0	-	0.5	53	.
line76	frameshift deletion	ENSAPLG00000015897:ENSAPLT00000016614:exon11:c.998_1064del:p.G333fs,	1	1352267	1352685	0	-	0.5364	590	.
line77	frameshift deletion	ENSAPLG00000015897:ENSAPLT00000016614:exon4:c.380_423del:p.G127fs,	1	1360470	1360513	CTAAAAACCCTGCTGGCAGAGGGCTGTCTTTGCCCAGAACTAGG	-	0.7472	2481	.
line85	frameshift deletion	ENSAPLG00000005625:ENSAPLT00000005852:wholegene,ENSAPLG00000016282:ENSAPLT00000017012:wholegene,ENSAPLG00000005618:ENSAPLT00000042299:wholegene,ENSAPLG00000005618:ENSAPLT00000017919:wholegene,ENSAPLG00000021902:ENSAPLT00000033078:wholegene,ENSAPLG00000005618:ENSAPLT00000005804:wholegene,	1	1466273	2399785	0	-	0.5	245	.
line92	frameshift deletion	ENSAPLG00000016282:ENSAPLT00000017012:wholegene,ENSAPLG00000005618:ENSAPLT00000042299:wholegene,ENSAPLG00000005618:ENSAPLT00000017919:wholegene,ENSAPLG00000021902:ENSAPLT00000033078:wholegene,ENSAPLG00000005618:ENSAPLT00000005804:wholegene,	1	1652514	2358409	0	-	0.4783	557	.
line95	frameshift deletion	ENSAPLG00000021902:ENSAPLT00000033078:wholegene,	1	1774283	1775554	0	-	0.8966	2511	.
line117	frameshift deletion	ENSAPLG00000016282:ENSAPLT00000017012:exon9:c.2097_2289del:p.P699fs,	1	2224873	2225129	CCAGCTGCTGCAGGCGGAGAAGATCCTGGTGCCGGTGGAGGTGATCAAGCCCATCACCCTGAAGGCCAAGAACCTGCCCCAGCCACAATCTGGCCAGCGAGGCTATGAATGCATCCTGAACATCCAGGGCAACGAGCAGCGGGTGCCTGCCTTGAGGTTCAACAGCTCCAGCGTGCAGTGCCAGAACACGTCGGTGAGCAAACCCCGCTGCCCTCAGCACCCCCGGGAGAGCTGCAGGGACCAGGGAGGACCATGAG	-	0.6875	1189	.
line154	frameshift deletion	ENSAPLG00000008497:ENSAPLT00000008921:exon10:c.1027_1174del:p.I343fs,ENSAPLG00000008497:ENSAPLT00000029405:exon9:c.940_1087del:p.I314fs,ENSAPLG00000008497:ENSAPLT00000024909:exon10:c.991_1138del:p.I331fs,	1	3676283	3676926	0	-	0.5	1666	.
line188	frameshift deletion	ENSAPLG00000027360:ENSAPLT00000019209:wholegene,ENSAPLG00000010144:ENSAPLT00000039025:wholegene,ENSAPLG00000005323:ENSAPLT00000046776:wholegene,ENSAPLG00000010342:ENSAPLT00000042355:wholegene,ENSAPLG00000005921:ENSAPLT00000006192:wholegene,ENSAPLG00000005616:ENSAPLT00000030638:wholegene,ENSAPLG00000005616:ENSAPLT00000005846:wholegene,ENSAPLG00000010287:ENSAPLT00000010758:wholegene,ENSAPLG00000005…	1	5560329	6165417	0	-	0.5	587	.
line189	frameshift deletion	ENSAPLG00000027360:ENSAPLT00000019209:wholegene,ENSAPLG00000023557:ENSAPLT00000032618:exon2:c.94_2185del:p.M32fs,ENSAPLG00000003830:ENSAPLT00000003948:wholegene,ENSAPLG00000005323:ENSAPLT00000046776:wholegene,ENSAPLG00000003387:ENSAPLT00000046945:wholegene,ENSAPLG00000010342:ENSAPLT00000042355:wholegene,ENSAPLG00000004340:ENSAPLT00000004478:wholegene,ENSAPLG00000003387:ENSAPLT00000041047:wholegen…	1	5610165	6475809	0	-	0.6667	110	.
line197	frameshift deletion	ENSAPLG00000003387:ENSAPLT00000046945:wholegene,ENSAPLG00000003387:ENSAPLT00000041047:wholegene,ENSAPLG00000003387:ENSAPLT00000003486:wholegene,ENSAPLG00000003779:ENSAPLT00000003872:wholegene,	1	6280887	6346378	0	-	0.5	17	.
line200	frameshift deletion	ENSAPLG00000023557:ENSAPLT00000032618:wholegene,ENSAPLG00000002518:ENSAPLT00000002530:wholegene,ENSAPLG00000027867:ENSAPLT00000045859:wholegene,ENSAPLG00000002518:ENSAPLT00000020025:wholegene,	1	6373551	6888740	0	-	0.5	155	.
line210	frameshift deletion	ENSAPLG00000002518:ENSAPLT00000002530:wholegene,ENSAPLG00000027867:ENSAPLT00000045859:wholegene,ENSAPLG00000002518:ENSAPLT00000020025:wholegene,	1	6720458	6868829	0	-	0.5	446	.
line216	frameshift deletion	ENSAPLG00000019450:ENSAPLT00000040392:wholegene,	1	6922717	6924433	0	-	0.869	2540	.
line254	frameshift deletion	ENSAPLG00000013554:ENSAPLT00000019752:wholegene,ENSAPLG00000013554:ENSAPLT00000043687:wholegene,ENSAPLG00000013554:ENSAPLT00000014165:wholegene,	1	8573448	8678160	0	-	0.5	182	.
line315	frameshift deletion	ENSAPLG00000028199:ENSAPLT00000029763:wholegene,	1	11024133	11314975	0	-	0.5	1340	.
line347	frameshift deletion	ENSAPLG00000012129:ENSAPLT00000012624:wholegene,ENSAPLG00000012138:ENSAPLT00000012643:wholegene,ENSAPLG00000012156:ENSAPLT00000040890:wholegene,ENSAPLG00000012236:ENSAPLT00000012752:wholegene,ENSAPLG00000012156:ENSAPLT00000012725:wholegene,ENSAPLG00000012106:ENSAPLT00000012596:wholegene,ENSAPLG00000012156:ENSAPLT00000033268:wholegene,ENSAPLG00000027009:ENSAPLT00000041273:wholegene,ENSAPLG00000012…	1	11897892	12332413	0	-	0.5	173	.
line394	frameshift deletion	ENSAPLG00000007641:ENSAPLT00000007933:exon3:c.168delG:p.M56fs,	1	14230123	14243131	0	-	1	1211	.
line453	frameshift deletion	ENSAPLG00000017844:ENSAPLT00000048450:wholegene,ENSAPLG00000024417:ENSAPLT00000044044:wholegene,	1	17600992	17652573	0	-	0.5	353	.
line454	frameshift deletion	ENSAPLG00000017844:ENSAPLT00000048450:wholegene,ENSAPLG00000024417:ENSAPLT00000044044:wholegene,	1	17624941	17629121	0	-	0.5917	1713	.
line502	frameshift deletion	ENSAPLG00000002798:ENSAPLT00000002846:wholegene,ENSAPLG00000004157:ENSAPLT00000004282:wholegene,ENSAPLG00000004018:ENSAPLT00000004124:wholegene,ENSAPLG00000003085:ENSAPLT00000003155:wholegene,ENSAPLG00000004968:ENSAPLT00000005223:wholegene,ENSAPLG00000004462:ENSAPLT00000004632:wholegene,ENSAPLG00000003180:ENSAPLT00000003259:wholegene,ENSAPLG00000003588:ENSAPLT00000003723:wholegene,	1	20301552	20921053	0	-	0.5	623	.
line540	frameshift deletion	ENSAPLG00000015306:ENSAPLT00000015982:wholegene,ENSAPLG00000015709:ENSAPLT00000046038:wholegene,ENSAPLG00000016011:ENSAPLT00000016726:wholegene,ENSAPLG00000015825:ENSAPLT00000016497:wholegene,ENSAPLG00000015709:ENSAPLT00000016377:wholegene,ENSAPLG00000014812:ENSAPLT00000015451:wholegene,ENSAPLG00000015872:ENSAPLT00000016560:wholegene,ENSAPLG00000014571:ENSAPLT00000018751:wholegene,ENSAPLG00000015…	1	21982916	22641534	0	-	0.25	59	.
line577	frameshift deletion	ENSAPLG00000021328:ENSAPLT00000025044:exon1:c.140_2049del:p.N47fs,	1	24035989	24037988	0	-	0.6839	1240	.
line613	frameshift deletion	ENSAPLG00000010396:ENSAPLT00000010858:wholegene,ENSAPLG00000010396:ENSAPLT00000024222:wholegene,	1	25491608	25546154	0	-	0.5	0	.
line765	frameshift deletion	ENSAPLG00000008222:ENSAPLT00000025094:wholegene,ENSAPLG00000008222:ENSAPLT00000008581:wholegene,ENSAPLG00000008222:ENSAPLT00000040710:wholegene,	1	32566195	33046013	0	-	0.5	278	.
line827	frameshift deletion	ENSAPLG00000029041:ENSAPLT00000035415:wholegene,	1	35472888	35475599	0	-	0.6327	1861	.
line918	frameshift deletion	ENSAPLG00000011934:ENSAPLT00000026406:exon2:c.181_1350del:p.S61fs,ENSAPLG00000011934:ENSAPLT00000027496:exon3:c.421_1056del:p.V141fs,ENSAPLG00000011934:ENSAPLT00000012430:exon2:c.181_1062del:p.S61fs,ENSAPLG00000011934:ENSAPLT00000025845:exon2:c.181_1035del:p.S61fs,	1	39068441	39077246	0	-	0.5	1459	.
line960	frameshift deletion	ENSAPLG00000027740:ENSAPLT00000047270:exon3:c.241_275del:p.D81fs,	1	41033337	41055082	0	-	0.5056	1229	.
line981	frameshift deletion	ENSAPLG00000002254:ENSAPLT00000002253:exon3:c.941_1047del:p.P314fs,	1	41576667	41576773	0	-	1	590	.
line1060	frameshift deletion	ENSAPLG00000016247:ENSAPLT00000016970:wholegene,	1	45381226	45548314	0	-	0.5	209	.
line1088	frameshift deletion	ENSAPLG00000006253:ENSAPLT00000046922:wholegene,ENSAPLG00000031124:ENSAPLT00000021086:wholegene,ENSAPLG00000015463:ENSAPLT00000016113:wholegene,ENSAPLG00000005408:ENSAPLT00000023238:wholegene,ENSAPLG00000015114:ENSAPLT00000015790:wholegene,ENSAPLG00000005408:ENSAPLT00000046302:wholegene,ENSAPLG00000015453:ENSAPLT00000031019:wholegene,ENSAPLG00000014424:ENSAPLT00000015022:wholegene,ENSAPLG00000014…	1	46120309	47008744	0	-	0.5	137	.
line1156	frameshift deletion	ENSAPLG00000021214:ENSAPLT00000041131:wholegene,ENSAPLG00000015250:ENSAPLT00000015900:wholegene,ENSAPLG00000024557:ENSAPLT00000036136:wholegene,ENSAPLG00000001231:ENSAPLT00000001229:wholegene,ENSAPLG00000002108:ENSAPLT00000002107:wholegene,ENSAPLG00000018978:ENSAPLT00000047915:wholegene,ENSAPLG00000001547:ENSAPLT00000001541:wholegene,ENSAPLG00000021214:ENSAPLT00000022278:wholegene,ENSAPLG00000000…	1	49347219	50318922	0	-	0.5	233	.
line1167	frameshift deletion	ENSAPLG00000001231:ENSAPLT00000001229:wholegene,ENSAPLG00000000574:ENSAPLT00000032277:exon18:c.3661_5559del:p.A1221fs,ENSAPLG00000000574:ENSAPLT00000022292:exon18:c.3661_4727del:p.A1221fs,ENSAPLG00000000574:ENSAPLT00000022146:exon18:c.3661_5642del:p.A1221fs,	1	49884832	50064703	0	-	0.5	0	.
line1180	frameshift deletion	ENSAPLG00000018511:ENSAPLT00000029098:wholegene,	1	50724371	50815815	0	-	0.5	260	.
line1202	frameshift deletion	ENSAPLG00000016884:ENSAPLT00000028780:exon1:c.14_1251del:p.F5fs,	1	51571637	51572956	0	-	0.8081	2540	.
line1210	nonframeshift deletion	ENSAPLG00000005353:ENSAPLT00000031657:exon26:c.3332_3643del:p.1111_1215del,ENSAPLG00000005353:ENSAPLT00000040788:exon27:c.3419_3730del:p.1140_1244del,ENSAPLG00000005353:ENSAPLT00000020926:exon28:c.3482_3793del:p.1161_1265del,ENSAPLG00000005353:ENSAPLT00000040913:exon28:c.3482_3793del:p.1161_1265del,ENSAPLG00000005353:ENSAPLT00000019874:exon27:c.3395_3706del:p.1132_1236del,ENSAPLG00000005353:ENSAP…	1	51835406	51837504	0	-	0.5	1720	.
line1219	nonframeshift deletion	ENSAPLG00000010504:ENSAPLT00000010961:exon9:c.1609_7068del:p.537_2356del,	1	51951317	51994025	0	-	0.5393	821	.
line1249	frameshift deletion	ENSAPLG00000015707:ENSAPLT00000023283:exon8:c.966_1012del:p.L322fs,	1	53452746	53452792	0	-	0.7045	0	.
line1457	frameshift deletion	ENSAPLG00000018318:ENSAPLT00000031526:wholegene,ENSAPLG00000003795:ENSAPLT00000003930:wholegene,ENSAPLG00000003787:ENSAPLT00000003868:wholegene,	1	60694770	60953619	0	-	0.5	233	.
line1479	frameshift deletion	ENSAPLG00000004982:ENSAPLT00000024280:exon1:c.67_101del:p.P23fs,ENSAPLG00000004982:ENSAPLT00000020808:exon1:c.67_101del:p.P23fs,	1	61302095	61302563	0	-	0.5114	1093	.
line1481	frameshift deletion	ENSAPLG00000020687:ENSAPLT00000019811:wholegene,	1	61350234	61352518	0	-	0.5	395	.
line1534	frameshift deletion	ENSAPLG00000006235:ENSAPLT00000006530:wholegene,ENSAPLG00000012627:ENSAPLT00000013186:wholegene,ENSAPLG00000006235:ENSAPLT00000032884:wholegene,ENSAPLG00000007993:ENSAPLT00000023040:wholegene,ENSAPLG00000028255:ENSAPLT00000026346:wholegene,ENSAPLG00000012627:ENSAPLT00000044383:wholegene,ENSAPLG00000012627:ENSAPLT00000027953:wholegene,ENSAPLG00000007508:ENSAPLT00000007808:wholegene,ENSAPLG00000007…	1	64106145	64638125	0	-	0.6	104	.
line1539	frameshift deletion	ENSAPLG00000007993:ENSAPLT00000023040:wholegene,ENSAPLG00000007993:ENSAPLT00000034421:wholegene,ENSAPLG00000007993:ENSAPLT00000017265:wholegene,ENSAPLG00000007993:ENSAPLT00000020396:wholegene,ENSAPLG00000008978:ENSAPLT00000009330:exon7:c.760_1855del:p.G254fs,ENSAPLG00000007993:ENSAPLT00000032344:wholegene,ENSAPLG00000008971:ENSAPLT00000009326:wholegene,ENSAPLG00000007993:ENSAPLT00000024635:wholeg…	1	64305726	64482686	0	-	0.5128	317	.
line1541	frameshift deletion	ENSAPLG00000007864:ENSAPLT00000008178:wholegene,	1	64521338	64536340	0	-	0.5	737	.
line1543	frameshift deletion	ENSAPLG00000006235:ENSAPLT00000006530:wholegene,ENSAPLG00000006235:ENSAPLT00000032884:wholegene,ENSAPLG00000028255:ENSAPLT00000026346:exon6:c.657_951del:p.P219fs,ENSAPLG00000028255:ENSAPLT00000033842:exon6:c.657_1345del:p.P219fs,	1	64583062	64615136	0	-	0.5	281	.
line1544	frameshift deletion	ENSAPLG00000006235:ENSAPLT00000006530:wholegene,ENSAPLG00000006235:ENSAPLT00000032884:wholegene,	1	64588727	64611204	0	-	0.662	590	.
line1556	frameshift deletion	ENSAPLG00000020980:ENSAPLT00000021204:wholegene,	1	64944602	64945743	0	-	0.9213	2304	.
line1612	nonframeshift deletion	ENSAPLG00000013310:ENSAPLT00000025318:exon5:c.157_186del:p.53_62del,ENSAPLG00000013310:ENSAPLT00000013906:exon4:c.262_291del:p.88_97del,	1	71610741	71610942	CACCTACTCTGCGCAATGCAAAATACTTCTCAGACTTCAAATGGTGACCCACACAGCCTGTACTGTCTTAGAGAAGAATACTGCCTCAACAGACAGTGTGTACTTGTAACTAAATGTCTTTCCTAGGAACCATACTACAATGAAATTAACTGGTTTACTGAGGAACTTTAAGTGATAAGTGAATGTCTGAAGTCCACTGGAA	-	0.7468	2422	.
line1622	nonframeshift deletion	ENSAPLG00000013297:ENSAPLT00000032695:exon6:c.602_808del:p.201_270del,ENSAPLG00000013297:ENSAPLT00000019506:exon6:c.602_718del:p.201_240del,ENSAPLG00000013297:ENSAPLT00000013895:exon6:c.602_718del:p.201_240del,	1	72804173	72819326	0	-	0.5	44	.
line1678	frameshift deletion	ENSAPLG00000008400:ENSAPLT00000008721:wholegene,ENSAPLG00000013392:ENSAPLT00000013959:wholegene,ENSAPLG00000013634:ENSAPLT00000014221:wholegene,ENSAPLG00000018032:ENSAPLT00000047972:wholegene,ENSAPLG00000014443:ENSAPLT00000015239:wholegene,ENSAPLG00000019724:ENSAPLT00000017209:wholegene,ENSAPLG00000002713:ENSAPLT00000002782:wholegene,ENSAPLG00000003212:ENSAPLT00000003266:wholegene,ENSAPLG00000021…	1	78396391	79109057	0	-	0.5429	146	.
line1707	frameshift deletion	ENSAPLG00000005553:ENSAPLT00000026735:exon6:c.1219_1315del:p.C407fs,ENSAPLG00000005553:ENSAPLT00000005735:exon7:c.1858_1954del:p.C620fs,	1	80126269	80127319	0	-	0.5	803	.
line1713	frameshift deletion	ENSAPLG00000006224:ENSAPLT00000040082:exon2:c.132_2281del:p.R44fs,ENSAPLG00000006224:ENSAPLT00000030041:exon2:c.132_2221del:p.R44fs,ENSAPLG00000006224:ENSAPLT00000006477:exon3:c.132_2368del:p.R44fs,ENSAPLG00000006224:ENSAPLT00000027307:exon2:c.132_2368del:p.R44fs,	1	80248868	80279697	0	-	0.1667	47	.
line1738	frameshift deletion	ENSAPLG00000011974:ENSAPLT00000012453:exon2:c.11_198del:p.D4fs,	1	81113903	81115138	0	-	0.5	956	.
line1750	frameshift deletion	ENSAPLG00000009354:ENSAPLT00000009729:exon2:c.155_1251del:p.N52fs,ENSAPLG00000009354:ENSAPLT00000002049:exon4:c.155_1134del:p.R52fs,	1	81490739	81501570	0	-	0.4762	491	.
line1765	frameshift deletion	ENSAPLG00000007209:ENSAPLT00000007493:wholegene,ENSAPLG00000009356:ENSAPLT00000009749:wholegene,ENSAPLG00000015439:ENSAPLT00000048056:wholegene,ENSAPLG00000022769:ENSAPLT00000040106:wholegene,ENSAPLG00000006481:ENSAPLT00000043750:wholegene,ENSAPLG00000015426:ENSAPLT00000016068:wholegene,ENSAPLG00000023661:ENSAPLT00000031221:wholegene,ENSAPLG00000015439:ENSAPLT00000035345:wholegene,ENSAPLG00000006…	1	81964221	82790921	0	-	0.5	860	.
line1780	frameshift deletion	ENSAPLG00000015439:ENSAPLT00000048056:wholegene,ENSAPLG00000015426:ENSAPLT00000016068:wholegene,ENSAPLG00000015439:ENSAPLT00000035345:wholegene,ENSAPLG00000015439:ENSAPLT00000036915:wholegene,ENSAPLG00000015615:ENSAPLT00000016271:wholegene,ENSAPLG00000023741:ENSAPLT00000045771:wholegene,ENSAPLG00000020074:ENSAPLT00000020818:wholegene,ENSAPLG00000014869:ENSAPLT00000015507:wholegene,ENSAPLG00000015…	1	82299666	82438285	0	-	0.5	2089	.
line1796	frameshift deletion	ENSAPLG00000011249:ENSAPLT00000028873:wholegene,ENSAPLG00000011097:ENSAPLT00000011542:wholegene,ENSAPLG00000007990:ENSAPLT00000032398:wholegene,ENSAPLG00000007990:ENSAPLT00000040118:wholegene,ENSAPLG00000011017:ENSAPLT00000011469:wholegene,ENSAPLG00000007990:ENSAPLT00000041100:wholegene,ENSAPLG00000011249:ENSAPLT00000030263:wholegene,ENSAPLG00000011249:ENSAPLT00000029608:wholegene,ENSAPLG00000011…	1	82927461	83141682	0	-	0.5	602	.
line1797	frameshift deletion	ENSAPLG00000007990:ENSAPLT00000035357:wholegene,	1	82948771	82949323	0	-	0.5	1299	.
line1826	frameshift deletion	ENSAPLG00000010325:ENSAPLT00000043094:exon3:c.180_538del:p.R60fs,ENSAPLG00000010325:ENSAPLT00000010753:exon3:c.150_508del:p.R50fs,ENSAPLG00000010325:ENSAPLT00000030660:exon3:c.183_541del:p.R61fs,ENSAPLG00000010325:ENSAPLT00000041993:exon3:c.180_538del:p.R60fs,	1	84888674	85006356	0	-	0.4571	344	.
line1842	frameshift deletion	ENSAPLG00000009443:ENSAPLT00000009835:exon1:c.58_563del:p.A20fs,	1	86166969	86168313	0	-	0.5	710	.
line1844	frameshift deletion	ENSAPLG00000015329:ENSAPLT00000015967:exon2:c.147_723del:p.A49fs,ENSAPLG00000028247:ENSAPLT00000023428:wholegene,ENSAPLG00000028247:ENSAPLT00000027957:wholegene,	1	86172850	86214781	0	-	0.4643	182	.
line1846	frameshift deletion	ENSAPLG00000015329:ENSAPLT00000015967:exon3:c.687_723del:p.C229fs,ENSAPLG00000028247:ENSAPLT00000023428:wholegene,ENSAPLG00000028247:ENSAPLT00000027957:wholegene,	1	86174150	86216140	0	-	0.5	233	.
line1875	frameshift deletion	ENSAPLG00000012259:ENSAPLT00000028115:exon1:c.140delG:p.G47fs,	1	87712498	87714429	0	-	0.5	569	.
line1877	frameshift deletion	ENSAPLG00000012259:ENSAPLT00000034116:exon2:c.184delG:p.D62fs,ENSAPLG00000012259:ENSAPLT00000012792:exon2:c.184delG:p.D62fs,ENSAPLG00000012259:ENSAPLT00000028115:exon2:c.349delG:p.D117fs,	1	87718164	87721051	0	-	0.5	365	.
line1878	frameshift deletion	ENSAPLG00000012259:ENSAPLT00000034116:exon3:c.268delG:p.V90fs,ENSAPLG00000012259:ENSAPLT00000012792:exon3:c.268delG:p.V90fs,ENSAPLG00000012259:ENSAPLT00000028115:exon3:c.433delG:p.V145fs,	1	87721137	87722050	0	-	0.5	269	.
line1879	frameshift deletion	ENSAPLG00000012259:ENSAPLT00000034116:exon4:c.415delG:p.D139fs,ENSAPLG00000012259:ENSAPLT00000012792:exon4:c.415delG:p.D139fs,ENSAPLG00000012259:ENSAPLT00000028115:exon4:c.580delG:p.D194fs,	1	87722198	87723257	0	-	0.5	662	.
line1882	frameshift deletion	ENSAPLG00000012259:ENSAPLT00000012792:exon7:c.820delG:p.A274fs,ENSAPLG00000012259:ENSAPLT00000028115:exon7:c.985delG:p.A329fs,	1	87729294	87731678	0	-	0.5	230	.
line1887	frameshift deletion	ENSAPLG00000002660:ENSAPLT00000002709:wholegene,ENSAPLG00000023880:ENSAPLT00000038986:wholegene,ENSAPLG00000003001:ENSAPLT00000003034:wholegene,ENSAPLG00000028828:ENSAPLT00000018251:wholegene,ENSAPLG00000013567:ENSAPLT00000014122:wholegene,ENSAPLG00000011561:ENSAPLT00000012026:wholegene,ENSAPLG00000011555:ENSAPLT00000012019:wholegene,ENSAPLG00000027879:ENSAPLT00000018876:wholegene,ENSAPLG00000024…	1	87830309	88135465	0	-	0.5	104	.
line1888	frameshift deletion	ENSAPLG00000002660:ENSAPLT00000002709:wholegene,ENSAPLG00000023880:ENSAPLT00000038986:wholegene,ENSAPLG00000003001:ENSAPLT00000003034:wholegene,ENSAPLG00000028828:ENSAPLT00000018251:wholegene,ENSAPLG00000013567:ENSAPLT00000014122:wholegene,ENSAPLG00000011561:ENSAPLT00000012026:wholegene,ENSAPLG00000011555:ENSAPLT00000012019:wholegene,ENSAPLG00000027879:ENSAPLT00000018876:wholegene,ENSAPLG00000024…	1	87836327	88140903	0	-	0.5	532	.
line1911	frameshift deletion	ENSAPLG00000005336:ENSAPLT00000005542:wholegene,ENSAPLG00000005336:ENSAPLT00000026161:wholegene,ENSAPLG00000005336:ENSAPLT00000019267:wholegene,ENSAPLG00000005336:ENSAPLT00000034025:wholegene,ENSAPLG00000005336:ENSAPLT00000037991:wholegene,ENSAPLG00000005336:ENSAPLT00000034378:wholegene,ENSAPLG00000005336:ENSAPLT00000034554:wholegene,ENSAPLG00000005336:ENSAPLT00000022901:wholegene,ENSAPLG00000005…	1	89976091	90151585	0	-	0.5	83	.
line1927	frameshift deletion	ENSAPLG00000025582:ENSAPLT00000019334:wholegene,	1	90600334	90690037	0	-	0.5	68	.
line1956	frameshift deletion	ENSAPLG00000026876:ENSAPLT00000039340:wholegene,	1	91854870	91856153	0	-	0.5208	1743	.
line1973	frameshift deletion	ENSAPLG00000003490:ENSAPLT00000003551:wholegene,	1	92555658	92556373	0	-	0.5	731	.
line1999	frameshift deletion	ENSAPLG00000004703:ENSAPLT00000004851:wholegene,ENSAPLG00000004966:ENSAPLT00000042652:wholegene,ENSAPLG00000005929:ENSAPLT00000006227:wholegene,ENSAPLG00000005778:ENSAPLT00000005982:wholegene,ENSAPLG00000004966:ENSAPLT00000005181:wholegene,ENSAPLG00000004966:ENSAPLT00000042304:wholegene,ENSAPLG00000005929:ENSAPLT00000025603:wholegene,ENSAPLG00000005929:ENSAPLT00000034796:wholegene,ENSAPLG00000004…	1	94128790	94653234	0	-	0.5	20	.
line2013	frameshift deletion	ENSAPLG00000023230:ENSAPLT00000025476:wholegene,	1	94518870	94520212	0	-	0.9775	2452	.
line2022	frameshift deletion	ENSAPLG00000007123:ENSAPLT00000007392:wholegene,ENSAPLG00000007123:ENSAPLT00000039703:wholegene,ENSAPLG00000007123:ENSAPLT00000039951:wholegene,	1	95011817	95045594	0	-	0.4936	824	.
line2050	frameshift deletion	ENSAPLG00000018475:ENSAPLT00000031172:wholegene,	1	96045406	96045511	CATCGAGGTGCTTGAGCGGGTCCAGAGAAGGGCGACGAAGCTGGTGAGGGGCCTGGAGAACAAGTCCTACGAGGAGCGGCTGAGGGAGCTGGGCTTGTTCAGCCTG	-	0.8352	2481	.
line2062	frameshift deletion	ENSAPLG00000023578:ENSAPLT00000023463:wholegene,	1	97124066	97125313	0	-	0	0	.
line2081	frameshift deletion	ENSAPLG00000018572:ENSAPLT00000026374:wholegene,	1	98205654	98292647	0	-	0.25	47	.
line2126	frameshift deletion	ENSAPLG00000010203:ENSAPLT00000010651:wholegene,ENSAPLG00000010203:ENSAPLT00000024021:wholegene,ENSAPLG00000024029:ENSAPLT00000048512:wholegene,ENSAPLG00000029502:ENSAPLT00000046678:wholegene,	1	100469456	101117885	0	-	0.5	104	.
line2172	frameshift deletion	ENSAPLG00000020709:ENSAPLT00000020875:wholegene,	1	103417310	103418939	0	-	0.5714	1506	.
line2232	frameshift deletion	ENSAPLG00000017984:ENSAPLT00000043016:wholegene,	1	105993122	106081452	0	-	0.5	167	.
line2273	frameshift deletion	ENSAPLG00000018969:ENSAPLT00000029794:wholegene,	1	108257348	108258683	0	-	0.5	3456	.
line2312	frameshift deletion	ENSAPLG00000011951:ENSAPLT00000012462:exon8:c.848_924del:p.C283fs,	1	110364248	110364472	0	-	0.5556	1437	.
line2345	frameshift deletion	ENSAPLG00000001483:ENSAPLT00000001473:wholegene,	1	113405136	113409180	0	-	0.7027	2747	.
line2410	frameshift deletion	ENSAPLG00000025069:ENSAPLT00000024179:wholegene,	1	116368034	116370158	0	-	0.7436	2127	.
line2457	frameshift deletion	ENSAPLG00000027765:ENSAPLT00000047248:wholegene,	1	120471340	120472510	0	-	0.5667	1683	.
line2482	frameshift deletion	ENSAPLG00000013996:ENSAPLT00000020708:exon2:c.60_2954del:p.K20fs,ENSAPLG00000019460:ENSAPLT00000046951:wholegene,ENSAPLG00000013996:ENSAPLT00000019277:exon2:c.60_2930del:p.K20fs,ENSAPLG00000013996:ENSAPLT00000040728:exon2:c.60_3035del:p.K20fs,ENSAPLG00000002105:ENSAPLT00000002101:wholegene,ENSAPLG00000013996:ENSAPLT00000043412:exon2:c.60_2999del:p.K20fs,ENSAPLG00000014240:ENSAPLT00000014911:whole…	1	121432737	121743483	0	-	0.5	1442	.
line2501	frameshift deletion	ENSAPLG00000010917:ENSAPLT00000011366:wholegene,ENSAPLG00000030151:ENSAPLT00000040258:wholegene,ENSAPLG00000012158:ENSAPLT00000028663:wholegene,ENSAPLG00000012540:ENSAPLT00000013117:wholegene,ENSAPLG00000027576:ENSAPLT00000035604:wholegene,ENSAPLG00000012158:ENSAPLT00000045116:wholegene,ENSAPLG00000013230:ENSAPLT00000018818:wholegene,ENSAPLG00000027576:ENSAPLT00000029539:wholegene,ENSAPLG00000011…	1	122090652	122804030	0	-	0.5	428	.
line2559	frameshift deletion	ENSAPLG00000007164:ENSAPLT00000007449:wholegene,ENSAPLG00000007164:ENSAPLT00000007452:wholegene,ENSAPLG00000007164:ENSAPLT00000029641:exon2:c.5_162del:p.V2fs,	1	124793161	124808729	0	-	0.6429	284	.
line2564	frameshift deletion	ENSAPLG00000010725:ENSAPLT00000036153:wholegene,ENSAPLG00000010522:ENSAPLT00000010946:wholegene,ENSAPLG00000007410:ENSAPLT00000007776:wholegene,ENSAPLG00000008909:ENSAPLT00000009316:wholegene,ENSAPLG00000009522:ENSAPLT00000009964:wholegene,ENSAPLG00000008909:ENSAPLT00000029271:wholegene,ENSAPLG00000007410:ENSAPLT00000026199:wholegene,ENSAPLG00000008450:ENSAPLT00000041039:wholegene,ENSAPLG00000010…	1	124983193	125503300	0	-	0.625	143	.
line2762	frameshift deletion	ENSAPLG00000026964:ENSAPLT00000017911:wholegene,	1	132606628	132611056	0	-	0.5	1073	.
line2763	frameshift deletion	ENSAPLG00000009880:ENSAPLT00000010288:wholegene,	1	132649332	132781071	0	-	0.25	0	.
line2784	frameshift deletion	ENSAPLG00000008375:ENSAPLT00000008789:wholegene,ENSAPLG00000008375:ENSAPLT00000032010:wholegene,ENSAPLG00000008281:ENSAPLT00000008622:wholegene,	1	133766368	133766507	AATAGTTGCAGGGTGATGCACAGTTGTAATGCAATGCTCACTGGTAGGTTGATACACAGTTTTAGTGTGCTGGGTAGTTTTAGGGCGATACTCAGTTTTGGGGTGCTGTGCAGTTGTAGGACAATGTGCAGCTTCAAGAC	-	0.5	347	.
line2801	frameshift deletion	ENSAPLG00000011885:ENSAPLT00000012364:wholegene,ENSAPLG00000012015:ENSAPLT00000027118:wholegene,ENSAPLG00000018868:ENSAPLT00000044434:wholegene,ENSAPLG00000012015:ENSAPLT00000024069:wholegene,ENSAPLG00000012015:ENSAPLT00000012651:wholegene,ENSAPLG00000011957:ENSAPLT00000012438:wholegene,ENSAPLG00000028324:ENSAPLT00000030713:wholegene,ENSAPLG00000011957:ENSAPLT00000032931:wholegene,	1	134713681	135101504	0	-	0.3333	35	.
line2815	frameshift deletion	ENSAPLG00000016270:ENSAPLT00000016976:wholegene,ENSAPLG00000019183:ENSAPLT00000036741:wholegene,ENSAPLG00000019183:ENSAPLT00000033053:wholegene,ENSAPLG00000016072:ENSAPLT00000016775:exon13:c.2287_3109del:p.L763fs,ENSAPLG00000019183:ENSAPLT00000036887:wholegene,ENSAPLG00000019183:ENSAPLT00000021151:wholegene,	1	135293742	135549701	0	-	0.5	386	.
line2847	frameshift deletion	ENSAPLG00000006675:ENSAPLT00000047039:wholegene,ENSAPLG00000006246:ENSAPLT00000045894:wholegene,ENSAPLG00000002489:ENSAPLT00000038763:exon5:c.463_1649del:p.E155fs,ENSAPLG00000002489:ENSAPLT00000002519:exon6:c.625_1811del:p.E209fs,ENSAPLG00000006675:ENSAPLT00000045795:wholegene,ENSAPLG00000000747:ENSAPLT00000000728:wholegene,ENSAPLG00000006246:ENSAPLT00000006493:wholegene,ENSAPLG00000018803:ENSAPL…	1	137129955	137507176	0	-	0.5	32	.
line2850	frameshift deletion	ENSAPLG00000006675:ENSAPLT00000045795:exon10:c.1520_3516del:p.G507fs,ENSAPLG00000006675:ENSAPLT00000006992:exon12:c.1787_3783del:p.G596fs,	1	137329330	137383097	0	-	0.5	773	.
line2853	frameshift deletion	ENSAPLG00000000747:ENSAPLT00000000728:wholegene,	1	137440587	137461149	0	-	0.5	179	.
line2854	frameshift deletion	ENSAPLG00000002720:ENSAPLT00000002830:exon19:c.1686_1836del:p.I562fs,	1	137571974	137572465	0	-	0.8667	2127	.
line2855	frameshift deletion	ENSAPLG00000022054:ENSAPLT00000043801:wholegene,	1	137594432	137595885	0	-	0.7745	2333	.
line2859	frameshift deletion	ENSAPLG00000016835:ENSAPLT00000022354:exon1:c.48_1230del:p.K16fs,	1	137912564	137913847	0	-	0.75	2481	.
line2873	frameshift deletion	ENSAPLG00000013344:ENSAPLT00000013888:wholegene,	1	138567548	138577086	0	-	0.4	29	.
line2880	frameshift deletion	ENSAPLG00000020789:ENSAPLT00000018834:wholegene,	1	138684926	138686435	0	-	0.6125	2127	.
line2901	nonframeshift deletion	ENSAPLG00000009563:ENSAPLT00000023946:exon14:c.1306_3015del:p.436_1005del,ENSAPLG00000009563:ENSAPLT00000047493:exon18:c.1564_3273del:p.522_1091del,ENSAPLG00000009563:ENSAPLT00000018501:exon18:c.1564_3273del:p.522_1091del,ENSAPLG00000009563:ENSAPLT00000009982:exon17:c.1477_3186del:p.493_1062del,ENSAPLG00000009563:ENSAPLT00000045064:exon18:c.1525_3234del:p.509_1078del,	1	139571372	139726095	0	-	0.5	812	.
line2916	frameshift deletion	ENSAPLG00000005359:ENSAPLT00000005546:exon6:c.639_960del:p.R213fs,	1	140133126	140144823	0	-	1	152	.
line2932	frameshift deletion	ENSAPLG00000005989:ENSAPLT00000037706:exon18:c.2244_2374del:p.R748fs,	1	140476198	140480930	0	-	1	65	.
line2933	frameshift deletion	ENSAPLG00000005989:ENSAPLT00000037706:exon17:c.2090_2243del:p.G697fs,	1	140477678	140482460	0	-	0.5	137	.
line2949	frameshift deletion	ENSAPLG00000020134:ENSAPLT00000034536:wholegene,	1	141114907	141160982	0	-	0.4286	158	.
line2951	frameshift deletion	ENSAPLG00000030014:ENSAPLT00000018889:exon7:c.778_961del:p.E260fs,ENSAPLG00000030014:ENSAPLT00000021867:exon9:c.682_865del:p.E228fs,	1	141301499	141301927	0	-	0.5	1595	.
line2965	frameshift deletion	ENSAPLG00000006519:ENSAPLT00000037869:wholegene,ENSAPLG00000006519:ENSAPLT00000006897:wholegene,ENSAPLG00000006519:ENSAPLT00000035992:wholegene,	1	141720177	141828083	0	-	0.5	167	.
line3069	frameshift deletion	ENSAPLG00000015401:ENSAPLT00000025775:wholegene,ENSAPLG00000015401:ENSAPLT00000016092:wholegene,ENSAPLG00000015401:ENSAPLT00000028268:wholegene,ENSAPLG00000029632:ENSAPLT00000025438:exon2:c.35_348del:p.T12fs,	1	145599923	145602401	0	-	0.5	1181	.
line3093	frameshift deletion	ENSAPLG00000020267:ENSAPLT00000033253:wholegene,	1	146228685	146230506	0	-	0.9767	1624	.
line3153	frameshift deletion	ENSAPLG00000005609:ENSAPLT00000005800:wholegene,ENSAPLG00000005624:ENSAPLT00000005831:exon5:c.695_900del:p.G232fs,ENSAPLG00000005622:ENSAPLT00000005803:wholegene,	1	148124739	148177919	0	-	0.5	317	.
line3154	frameshift deletion	ENSAPLG00000012938:ENSAPLT00000013462:wholegene,ENSAPLG00000005550:ENSAPLT00000013826:wholegene,ENSAPLG00000012949:ENSAPLT00000013503:wholegene,ENSAPLG00000004692:ENSAPLT00000004823:wholegene,ENSAPLG00000005592:ENSAPLT00000005784:wholegene,ENSAPLG00000030883:ENSAPLT00000025738:wholegene,ENSAPLG00000030883:ENSAPLT00000029413:wholegene,ENSAPLG00000004683:ENSAPLT00000026931:wholegene,ENSAPLG00000004…	1	148177706	149143646	0	-	0.5	295	.
line3178	nonframeshift deletion	ENSAPLG00000010447:ENSAPLT00000010893:exon7:c.707_829del:p.236_277del,	1	149292096	149292929	0	-	0.5	1627	.
line3179	frameshift deletion	ENSAPLG00000010447:ENSAPLT00000010893:exon8:c.950_1321del:p.E317fs,	1	149293279	149304774	0	-	0.7419	203	.
line3213	nonframeshift deletion	ENSAPLG00000003090:ENSAPLT00000029184:exon2:c.43_273del:p.15_91del,	1	150571058	150594977	0	-	0.5	113	.
line3219	frameshift deletion	ENSAPLG00000002862:ENSAPLT00000031839:wholegene,ENSAPLG00000002862:ENSAPLT00000031834:wholegene,	1	150753360	150790628	0	-	0.5	1163	.
line3232	nonframeshift deletion	ENSAPLG00000002609:ENSAPLT00000002674:exon5:c.250_417del:p.84_139del,ENSAPLG00000002609:ENSAPLT00000030060:exon4:c.259_426del:p.87_142del,ENSAPLG00000002609:ENSAPLT00000002680:exon4:c.259_426del:p.87_142del,ENSAPLG00000002609:ENSAPLT00000022973:exon4:c.259_426del:p.87_142del,ENSAPLG00000002609:ENSAPLT00000047183:exon4:c.259_426del:p.87_142del,ENSAPLG00000002609:ENSAPLT00000029533:exon4:c.259_426d…	1	151227870	151268263	0	-	0.5	731	.
line3385	frameshift deletion	ENSAPLG00000021889:ENSAPLT00000024068:exon1:c.47_1797del:p.Y16fs,	1	157100400	157102891	0	-	0.8721	1831	.
line3415	frameshift deletion	ENSAPLG00000021170:ENSAPLT00000017344:wholegene,ENSAPLG00000016231:ENSAPLT00000030243:wholegene,ENSAPLG00000002544:ENSAPLT00000002590:wholegene,ENSAPLG00000001201:ENSAPLT00000034357:wholegene,ENSAPLG00000008836:ENSAPLT00000039604:wholegene,ENSAPLG00000001201:ENSAPLT00000001455:wholegene,ENSAPLG00000014778:ENSAPLT00000015416:wholegene,ENSAPLG00000015320:ENSAPLT00000015970:wholegene,ENSAPLG00000021…	1	157757218	158488407	0	-	0.5	227	.
line3449	nonframeshift deletion	ENSAPLG00000020477:ENSAPLT00000030067:exon3:c.361_396del:p.121_132del,	1	159381222	159381277	0	-	0.1071	0	.
line3450	frameshift deletion	ENSAPLG00000020477:ENSAPLT00000030067:wholegene,ENSAPLG00000020652:ENSAPLT00000021508:wholegene,ENSAPLG00000030872:ENSAPLT00000039393:wholegene,ENSAPLG00000023306:ENSAPLT00000030878:wholegene,	1	159385691	159397530	0	-	0.5225	14293	.
line3451	frameshift deletion	ENSAPLG00000020652:ENSAPLT00000021508:exon3:c.623_648del:p.D208fs,	1	159387989	159388424	0	-	1	37128	.
line3452	frameshift deletion	ENSAPLG00000020652:ENSAPLT00000021508:wholegene,ENSAPLG00000030872:ENSAPLT00000039393:wholegene,ENSAPLG00000023306:ENSAPLT00000030878:wholegene,	1	159388067	159400835	0	-	0.5	52067	.
line3453	frameshift deletion	ENSAPLG00000027999:ENSAPLT00000020594:exon2:c.90_123del:p.S30fs,ENSAPLG00000009313:ENSAPLT00000038098:exon12:c.1085_1902del:p.G362fs,	1	159401094	159405023	0	-	0.5	45744	.
line3461	frameshift deletion	ENSAPLG00000008721:ENSAPLT00000019505:wholegene,ENSAPLG00000008721:ENSAPLT00000009077:wholegene,	1	159607253	159757715	0	-	0.5	278	.
line3512	frameshift deletion	ENSAPLG00000005908:ENSAPLT00000006111:exon2:c.88_349del:p.D30fs,	1	161732335	161737022	0	-	0.5	512	.
line3517	frameshift deletion	ENSAPLG00000005368:ENSAPLT00000005535:exon2:c.429_729del:p.L143fs,	1	161830105	161831272	0	-	0.5	734	.
line3530	nonframeshift deletion	ENSAPLG00000003218:ENSAPLT00000038301:exon25:c.3194_3328del:p.1065_1110del,ENSAPLG00000003218:ENSAPLT00000036557:exon25:c.3050_3184del:p.1017_1062del,ENSAPLG00000003218:ENSAPLT00000003379:exon27:c.3401_3535del:p.1134_1179del,ENSAPLG00000003218:ENSAPLT00000025761:exon26:c.3209_3343del:p.1070_1115del,ENSAPLG00000003218:ENSAPLT00000046859:exon26:c.3281_3415del:p.1094_1139del,ENSAPLG00000003218:ENSAP…	1	162072192	162073682	0	-	0.5	464	.
line3571	frameshift deletion	ENSAPLG00000014108:ENSAPLT00000014690:wholegene,	1	163646134	163896450	0	-	0.5	518	.
line3671	frameshift deletion	ENSAPLG00000027660:ENSAPLT00000041337:wholegene,	1	169332223	169428603	0	-	0.5	101	.
line3688	frameshift deletion	ENSAPLG00000013194:ENSAPLT00000037828:wholegene,	1	170795842	170815583	0	-	0.5127	857	.
line3714	frameshift deletion	ENSAPLG00000003440:ENSAPLT00000046938:wholegene,ENSAPLG00000003440:ENSAPLT00000003525:wholegene,ENSAPLG00000003717:ENSAPLT00000003810:wholegene,ENSAPLG00000025860:ENSAPLT00000029140:wholegene,ENSAPLG00000004519:ENSAPLT00000004636:wholegene,ENSAPLG00000004052:ENSAPLT00000004228:wholegene,ENSAPLG00000003812:ENSAPLT00000003939:wholegene,ENSAPLG00000003440:ENSAPLT00000036246:wholegene,ENSAPLG00000004…	1	172059532	172690017	0	-	0.5	113	.
line3720	frameshift deletion	ENSAPLG00000004052:ENSAPLT00000004228:wholegene,	1	172388571	172419713	0	-	0.5	608	.
line3727	frameshift deletion	ENSAPLG00000002742:ENSAPLT00000035646:wholegene,ENSAPLG00000002742:ENSAPLT00000047476:wholegene,ENSAPLG00000002742:ENSAPLT00000002791:wholegene,	1	172768249	172791861	0	-	0.5	461	.
line3801	frameshift deletion	ENSAPLG00000024135:ENSAPLT00000033667:exon2:c.220_3587del:p.L74fs,ENSAPLG00000024135:ENSAPLT00000028724:exon4:c.67_3434del:p.L23fs,ENSAPLG00000024135:ENSAPLT00000029951:exon4:c.136_3503del:p.L46fs,	1	175845134	175849006	0	-	0.5	886	.
line3802	frameshift deletion	ENSAPLG00000024135:ENSAPLT00000033667:exon2:c.220_2667del:p.L74fs,ENSAPLG00000024135:ENSAPLT00000028724:exon4:c.67_2514del:p.L23fs,ENSAPLG00000024135:ENSAPLT00000029951:exon4:c.136_2583del:p.L46fs,	1	175846559	175849006	0	-	0.9602	2274	.
line3809	frameshift deletion	ENSAPLG00000020776:ENSAPLT00000018358:wholegene,	1	176111180	176112650	0	-	0.7595	2363	.
line3874	frameshift deletion	ENSAPLG00000022118:ENSAPLT00000021426:wholegene,	1	179245602	179247248	0	-	0.8678	1802	.
line3940	frameshift deletion	ENSAPLG00000025751:ENSAPLT00000031201:wholegene,	1	182487979	182492763	0	-	0.9302	2215	.
line4029	frameshift deletion	ENSAPLG00000014071:ENSAPLT00000014655:wholegene,ENSAPLG00000014071:ENSAPLT00000035375:wholegene,ENSAPLG00000024312:ENSAPLT00000025903:wholegene,	1	185900839	186364309	0	-	0.5	380	.
line4119	nonframeshift deletion	ENSAPLG00000001157:ENSAPLT00000041291:exon2:c.3037_3045del:p.1013_1015del,	1	190583641	190602627	0	-	0.5	65	.
line4162	frameshift deletion	ENSAPLG00000000875:ENSAPLT00000000852:wholegene,ENSAPLG00000009061:ENSAPLT00000009424:wholegene,ENSAPLG00000008210:ENSAPLT00000008537:wholegene,ENSAPLG00000007415:ENSAPLT00000007728:wholegene,ENSAPLG00000008269:ENSAPLT00000008580:wholegene,ENSAPLG00000008303:ENSAPLT00000034204:wholegene,ENSAPLG00000008303:ENSAPLT00000018346:wholegene,ENSAPLG00000008303:ENSAPLT00000042617:wholegene,ENSAPLG00000008…	1	192850156	193700711	0	-	0.5	269	.
line4167	frameshift deletion	ENSAPLG00000009061:ENSAPLT00000009424:wholegene,ENSAPLG00000007415:ENSAPLT00000007728:wholegene,ENSAPLG00000008269:ENSAPLT00000008580:wholegene,ENSAPLG00000008303:ENSAPLT00000034204:wholegene,ENSAPLG00000008303:ENSAPLT00000018346:wholegene,ENSAPLG00000008303:ENSAPLT00000042617:wholegene,ENSAPLG00000008888:ENSAPLT00000009249:wholegene,ENSAPLG00000007415:ENSAPLT00000021966:wholegene,ENSAPLG00000007…	1	192889172	193326700	0	-	0.5	137	.
line4177	frameshift deletion	ENSAPLG00000000875:ENSAPLT00000000852:wholegene,ENSAPLG00000008210:ENSAPLT00000008537:wholegene,ENSAPLG00000007415:ENSAPLT00000007728:wholegene,ENSAPLG00000007415:ENSAPLT00000021966:wholegene,ENSAPLG00000007415:ENSAPLT00000031950:wholegene,ENSAPLG00000007415:ENSAPLT00000033210:wholegene,ENSAPLG00000008395:ENSAPLT00000022484:wholegene,ENSAPLG00000009605:ENSAPLT00000034178:wholegene,ENSAPLG00000009…	1	193060045	193592278	0	-	0.9286	140	.
line4184	frameshift deletion	ENSAPLG00000023867:ENSAPLT00000019593:wholegene,	1	193592415	193700636	0	-	0.3333	71	.
line4197	frameshift deletion	ENSAPLG00000002595:ENSAPLT00000002621:wholegene,ENSAPLG00000027871:ENSAPLT00000017808:wholegene,ENSAPLG00000014780:ENSAPLT00000018395:wholegene,ENSAPLG00000015418:ENSAPLT00000020620:wholegene,ENSAPLG00000020494:ENSAPLT00000017229:wholegene,ENSAPLG00000015418:ENSAPLT00000038214:wholegene,ENSAPLG00000000777:ENSAPLT00000000753:wholegene,ENSAPLG00000011120:ENSAPLT00000011601:wholegene,ENSAPLG00000002…	1	193930140	194503390	0	-	0.5	179	.
line4211	frameshift deletion	ENSAPLG00000027871:ENSAPLT00000017808:exon8:c.715_974del:p.E239fs,ENSAPLG00000027871:ENSAPLT00000018904:exon8:c.973_1232del:p.E325fs,ENSAPLG00000027871:ENSAPLT00000020226:exon6:c.826_1085del:p.E276fs,	1	194327241	194328089	0	-	0.5	242	.
line4227	nonframeshift deletion	ENSAPLG00000005173:ENSAPLT00000005340:exon2:c.115_630del:p.39_210del,	1	194939480	194942463	0	-	0.5	515	.
line4331	nonframeshift deletion	ENSAPLG00000007675:ENSAPLT00000008029:exon40:c.5731_5778del:p.1911_1926del,	1	199073900	199074003	CTGAAGTCCTCCGAAGGCTTCAGCCTCTTCGTCAAAATCTCTGACAAGGTGAGTGGCCCACACAGATGGTGCCAAAGCACTCGGTTCTTCAGAGCAATCATCTT	-	0.9375	0	.
line4341	frameshift deletion	ENSAPLG00000029259:ENSAPLT00000041155:wholegene,	1	199312767	199314382	0	-	0.5294	1565	.
line4347	frameshift deletion	ENSAPLG00000005256:ENSAPLT00000005471:exon14:c.1353_1404del:p.W451fs,	1	199503227	199506659	0	-	0.5588	1595	.
line4455	frameshift deletion	ENSAPLG00000023002:ENSAPLT00000028990:wholegene,ENSAPLG00000000823:ENSAPLT00000000797:wholegene,ENSAPLG00000023947:ENSAPLT00000029687:wholegene,ENSAPLG00000003503:ENSAPLT00000048250:wholegene,ENSAPLG00000021238:ENSAPLT00000027721:wholegene,ENSAPLG00000003503:ENSAPLT00000038577:wholegene,ENSAPLG00000010997:ENSAPLT00000019886:wholegene,ENSAPLG00000010997:ENSAPLT00000026347:wholegene,ENSAPLG00000010…	1	202022098	202212396	0	-	0.6974	254	.
line4458	frameshift deletion	ENSAPLG00000023947:ENSAPLT00000029687:exon1:c.369_665del:p.K123fs,ENSAPLG00000022038:ENSAPLT00000047771:wholegene,ENSAPLG00000022038:ENSAPLT00000031586:wholegene,ENSAPLG00000022404:ENSAPLT00000027394:exon2:c.155_414del:p.H52fs,	1	202050078	202053288	0	-	0.3333	14	.
line4468	frameshift deletion	ENSAPLG00000010069:ENSAPLT00000010495:wholegene,	1	202359346	202387309	0	-	0.5	167	.
line4556	frameshift deletion	ENSAPLG00000014937:ENSAPLT00000046273:exon17:c.1686_1953del:p.R562fs,ENSAPLG00000014937:ENSAPLT00000025065:exon13:c.1340_1953del:p.D447fs,ENSAPLG00000014937:ENSAPLT00000045670:exon12:c.1280_1953del:p.V427fs,ENSAPLG00000014937:ENSAPLT00000017188:exon11:c.1155_1953del:p.G385fs,ENSAPLG00000014937:ENSAPLT00000038362:exon15:c.1500_1953del:p.C500fs,ENSAPLG00000014937:ENSAPLT00000015679:exon16:c.1572_19…	2	1550077	1671428	0	-	0.5	71	.
line4557	frameshift deletion	ENSAPLG00000014937:ENSAPLT00000035479:exon14:c.1378_1571del:p.E460fs,ENSAPLG00000014937:ENSAPLT00000025065:exon13:c.1340_1571del:p.D447fs,ENSAPLG00000014937:ENSAPLT00000030423:exon16:c.1572_1839del:p.I524fs,ENSAPLG00000014937:ENSAPLT00000038184:exon9:c.910_1571del:p.V304fs,ENSAPLG00000014937:ENSAPLT00000045670:exon12:c.1280_1571del:p.V427fs,ENSAPLG00000014937:ENSAPLT00000017626:exon10:c.1036_1571…	2	1552599	1673744	0	-	0.5	158	.
line4558	frameshift deletion	ENSAPLG00000014937:ENSAPLT00000035479:exon14:c.1378_1571del:p.E460fs,ENSAPLG00000014937:ENSAPLT00000025065:exon13:c.1340_1571del:p.D447fs,ENSAPLG00000014937:ENSAPLT00000030423:exon16:c.1572_1839del:p.I524fs,ENSAPLG00000014937:ENSAPLT00000038184:exon9:c.910_1571del:p.V304fs,ENSAPLG00000014937:ENSAPLT00000045670:exon12:c.1280_1571del:p.V427fs,ENSAPLG00000014937:ENSAPLT00000017626:exon10:c.1036_1571…	2	1554544	1675887	0	-	0.7857	125	.
line4598	frameshift deletion	ENSAPLG00000026129:ENSAPLT00000047142:wholegene,ENSAPLG00000031005:ENSAPLT00000044275:wholegene,	2	2623954	2634456	0	-	0.5	131	.
line4599	frameshift deletion	ENSAPLG00000026129:ENSAPLT00000047142:exon2:c.360_507del:p.Q120fs,ENSAPLG00000031005:ENSAPLT00000044275:wholegene,	2	2631078	2633185	0	-	0.5	137	.
line4605	frameshift deletion	ENSAPLG00000013163:ENSAPLT00000013722:exon3:c.126_162del:p.P42fs,	2	2833432	2833468	0	-	0.6923	118	.
line4653	frameshift deletion	ENSAPLG00000007299:ENSAPLT00000023534:wholegene,ENSAPLG00000030602:ENSAPLT00000023072:exon2:c.89_1909del:p.V30fs,ENSAPLG00000006960:ENSAPLT00000007244:wholegene,ENSAPLG00000030602:ENSAPLT00000017425:exon2:c.26_1858del:p.V9fs,ENSAPLG00000030602:ENSAPLT00000010273:exon2:c.17_1849del:p.V6fs,ENSAPLG00000005608:ENSAPLT00000045850:wholegene,ENSAPLG00000005271:ENSAPLT00000005459:wholegene,ENSAPLG0000000…	2	4557290	4881875	0	-	0.5	107	.
line4654	frameshift deletion	ENSAPLG00000007299:ENSAPLT00000023534:wholegene,ENSAPLG00000006960:ENSAPLT00000007244:wholegene,ENSAPLG00000003878:ENSAPLT00000004054:wholegene,ENSAPLG00000003878:ENSAPLT00000040626:wholegene,ENSAPLG00000005608:ENSAPLT00000045850:wholegene,ENSAPLG00000005271:ENSAPLT00000005459:wholegene,ENSAPLG00000006202:ENSAPLT00000006464:wholegene,ENSAPLG00000007299:ENSAPLT00000007635:wholegene,ENSAPLG00000005…	2	4623171	4931221	0	-	0.5	32	.
line4665	frameshift deletion	ENSAPLG00000009692:ENSAPLT00000010095:wholegene,ENSAPLG00000012693:ENSAPLT00000013224:wholegene,ENSAPLG00000026377:ENSAPLT00000040731:wholegene,ENSAPLG00000000980:ENSAPLT00000039591:wholegene,ENSAPLG00000009789:ENSAPLT00000010509:wholegene,ENSAPLG00000000980:ENSAPLT00000018217:wholegene,ENSAPLG00000009692:ENSAPLT00000024623:wholegene,ENSAPLG00000012688:ENSAPLT00000013201:wholegene,ENSAPLG00000003…	2	4881922	5716273	0	-	0.5	679	.
line4688	frameshift deletion	ENSAPLG00000012223:ENSAPLT00000012770:wholegene,ENSAPLG00000012196:ENSAPLT00000012712:wholegene,	2	5716195	6058518	0	-	0.6216	374	.
line4697	frameshift deletion	ENSAPLG00000012716:ENSAPLT00000018671:wholegene,ENSAPLG00000013707:ENSAPLT00000014270:wholegene,ENSAPLG00000004562:ENSAPLT00000004758:exon4:c.461_1704del:p.T154fs,ENSAPLG00000013788:ENSAPLT00000014357:wholegene,ENSAPLG00000013188:ENSAPLT00000013726:wholegene,ENSAPLG00000012716:ENSAPLT00000013278:wholegene,ENSAPLG00000013255:ENSAPLT00000013835:wholegene,ENSAPLG00000012716:ENSAPLT00000026867:wholeg…	2	6246150	6455263	0	-	0.5	1097	.
line4702	frameshift deletion	ENSAPLG00000004562:ENSAPLT00000004758:exon4:c.461_858del:p.T154fs,	2	6406222	6468237	0	-	0.5	206	.
line4804	nonsynonymous SNV	ENSAPLG00000012725:ENSAPLT00000019163:exon19:c.A2014C:p.I672L,ENSAPLG00000012725:ENSAPLT00000013324:exon18:c.A1861C:p.I621L,ENSAPLG00000012725:ENSAPLT00000036034:exon18:c.A1861C:p.I621L,	2	12024941	12024941	0	C	0.5488	1703	.
line4936	frameshift deletion	ENSAPLG00000017151:ENSAPLT00000034323:wholegene,	2	19859670	19860800	0	-	0.8393	2392	.
line4990	frameshift deletion	ENSAPLG00000014281:ENSAPLT00000027414:exon16:c.1719_1777del:p.R573fs,	2	21959971	22003288	0	-	0.5	812	.
line4999	frameshift deletion	ENSAPLG00000029327:ENSAPLT00000026775:wholegene,	2	22119907	22124129	0	-	0.5	71	.
line5082	frameshift deletion	ENSAPLG00000017562:ENSAPLT00000046042:wholegene,ENSAPLG00000022424:ENSAPLT00000024401:wholegene,ENSAPLG00000017562:ENSAPLT00000018144:wholegene,ENSAPLG00000010896:ENSAPLT00000011352:wholegene,ENSAPLG00000021155:ENSAPLT00000044232:wholegene,ENSAPLG00000022424:ENSAPLT00000027688:wholegene,ENSAPLG00000017562:ENSAPLT00000048455:wholegene,ENSAPLG00000017562:ENSAPLT00000017933:wholegene,	2	24827360	24988547	0	-	0.25	53	.
line5104	frameshift deletion	ENSAPLG00000031095:ENSAPLT00000041168:exon1:c.38_1458del:p.N13fs,	2	25549502	25551006	0	-	0.8924	2156	.
line5122	frameshift deletion	ENSAPLG00000031039:ENSAPLT00000017895:exon2:c.215_570del:p.K72fs,	2	26394456	26395210	0	-	0.5	1040	.
line5170	nonframeshift deletion	ENSAPLG00000005027:ENSAPLT00000005201:exon9:c.1880_2659del:p.627_887del,	2	28226309	28274279	0	-	0.5	185	.
line5171	nonframeshift deletion	ENSAPLG00000005027:ENSAPLT00000005201:exon9:c.1880_2659del:p.627_887del,	2	28228248	28276264	0	-	0.4615	128	.
line5351	nonframeshift deletion	ENSAPLG00000007977:ENSAPLT00000017192:exon1:c.11_49del:p.4_17del,	2	36711103	36711141	0	-	0.5	0	.
line5525	nonframeshift deletion	ENSAPLG00000011128:ENSAPLT00000011607:exon11:c.856_1005del:p.286_335del,	2	44318537	44343296	0	-	0.5	9	.
line5540	frameshift deletion	ENSAPLG00000019717:ENSAPLT00000042667:wholegene,ENSAPLG00000001210:ENSAPLT00000001349:wholegene,ENSAPLG00000025394:ENSAPLT00000031790:wholegene,ENSAPLG00000004094:ENSAPLT00000004256:exon7:c.453_1173del:p.S151fs,ENSAPLG00000001210:ENSAPLT00000048446:wholegene,ENSAPLG00000003739:ENSAPLT00000003855:wholegene,ENSAPLG00000001054:ENSAPLT00000001082:wholegene,ENSAPLG00000010008:ENSAPLT00000010443:wholeg…	2	44827832	45174059	0	-	0.6	695	.
line5552	frameshift deletion	ENSAPLG00000001960:ENSAPLT00000001961:exon2:c.663_1044del:p.L221fs,	2	45169523	45184282	0	-	0.8523	374	.
line5558	frameshift deletion	ENSAPLG00000019856:ENSAPLT00000025722:exon4:c.180_282del:p.K60fs,	2	45355783	45356215	0	-	0.5	2452	.
line5560	frameshift deletion	ENSAPLG00000013338:ENSAPLT00000023130:exon11:c.1297_1580del:p.F433fs,ENSAPLG00000013338:ENSAPLT00000032347:exon10:c.1207_1490del:p.F403fs,	2	45445190	45447784	0	-	1	817	.
line5592	frameshift deletion	ENSAPLG00000015168:ENSAPLT00000015812:wholegene,ENSAPLG00000015327:ENSAPLT00000015965:wholegene,ENSAPLG00000013017:ENSAPLT00000046870:wholegene,ENSAPLG00000013079:ENSAPLT00000027022:exon2:c.216_3498del:p.S72fs,ENSAPLG00000013079:ENSAPLT00000037135:exon2:c.216_3465del:p.S72fs,ENSAPLG00000013017:ENSAPLT00000047354:wholegene,ENSAPLG00000014757:ENSAPLT00000038873:wholegene,ENSAPLG00000013017:ENSAPLT0…	2	46757740	47460127	0	-	0.5	89	.
line5605	frameshift deletion	ENSAPLG00000014757:ENSAPLT00000038873:wholegene,ENSAPLG00000014757:ENSAPLT00000015393:wholegene,ENSAPLG00000014757:ENSAPLT00000023618:wholegene,	2	47088208	47088354	ATTCACAGAATCACACAGAATCACAGAATTTCTAGGTTGGAAGAGACCTCAAGATCATCGAGTCCAACCTCTAACCTAACACTAACAGTCCCCACTAAACCATATCCCTAAGCTCTACATCTAAACGTCTTTTAAAGACTTCCAGGG	-	0.5833	638	.
line5768	frameshift deletion	ENSAPLG00000001037:ENSAPLT00000048379:exon6:c.1179_1320del:p.T393fs,ENSAPLG00000001037:ENSAPLT00000022791:exon6:c.1188_1329del:p.G396fs,ENSAPLG00000001037:ENSAPLT00000001092:exon7:c.1338_1479del:p.G446fs,	2	54142511	54151667	0	-	0.6846	275	.
line5797	frameshift deletion	ENSAPLG00000022224:ENSAPLT00000029059:wholegene,	2	54990750	55755276	0	-	0.2778	86	.
line5813	frameshift deletion	ENSAPLG00000022224:ENSAPLT00000029059:wholegene,	2	55644179	55645538	0	-	0.7394	2274	.
line5858	frameshift deletion	ENSAPLG00000029678:ENSAPLT00000036862:wholegene,	2	57811513	57813011	0	-	0.76	1949	.
line5859	frameshift deletion	ENSAPLG00000028375:ENSAPLT00000044874:wholegene,	2	57844791	57846311	0	-	0.76	1772	.
line5890	frameshift deletion	ENSAPLG00000023731:ENSAPLT00000020721:exon1:c.169_209del:p.R57fs,	2	61676792	61679863	0	-	1	1270	.
line5905	frameshift deletion	ENSAPLG00000021686:ENSAPLT00000024325:wholegene,	2	63242828	63244338	0	-	0.6316	1890	.
line5913	frameshift deletion	ENSAPLG00000015901:ENSAPLT00000016580:wholegene,	2	64362902	64386694	0	-	0.5	668	.
line5921	frameshift deletion	ENSAPLG00000001903:ENSAPLT00000044039:wholegene,ENSAPLG00000001903:ENSAPLT00000019920:wholegene,ENSAPLG00000001335:ENSAPLT00000001331:wholegene,ENSAPLG00000001019:ENSAPLT00000046341:wholegene,ENSAPLG00000001472:ENSAPLT00000019938:wholegene,ENSAPLG00000001209:ENSAPLT00000001196:wholegene,ENSAPLG00000020944:ENSAPLT00000030058:wholegene,ENSAPLG00000001205:ENSAPLT00000001191:wholegene,ENSAPLG00000001…	2	64837157	65298267	0	-	0.5	98	.
line5945	frameshift deletion	ENSAPLG00000011790:ENSAPLT00000037835:wholegene,ENSAPLG00000011790:ENSAPLT00000043314:wholegene,ENSAPLG00000011790:ENSAPLT00000012376:exon2:c.114_2538del:p.R38fs,	2	66700751	66753740	0	-	0.5	380	.
line5962	frameshift deletion	ENSAPLG00000027225:ENSAPLT00000020274:wholegene,	2	67112971	67119582	0	-	0.6667	323	.
line5985	frameshift deletion	ENSAPLG00000019206:ENSAPLT00000041483:wholegene,	2	68496395	68499891	0	-	0.6545	2452	.
line6003	frameshift deletion	ENSAPLG00000024792:ENSAPLT00000022049:wholegene,	2	69485267	69485456	0	-	0.8134	1870	.
line6049	frameshift deletion	ENSAPLG00000007153:ENSAPLT00000025444:wholegene,	2	70542763	70542895	0	-	0.8171	620	.
line6085	frameshift deletion	ENSAPLG00000024985:ENSAPLT00000021738:wholegene,	2	72150868	72754989	0	-	0.5	0	.
line6112	frameshift deletion	ENSAPLG00000014337:ENSAPLT00000014996:wholegene,	2	73104067	73167447	0	-	0.5	164	.
line6145	frameshift deletion	ENSAPLG00000003386:ENSAPLT00000003480:wholegene,	2	74459637	74460038	0	-	0.5227	1122	.
line6165	frameshift deletion	ENSAPLG00000029186:ENSAPLT00000022203:wholegene,	2	75373147	75378024	0	-	0.5526	1358	.
line6198	nonframeshift deletion	ENSAPLG00000017576:ENSAPLT00000045524:exon1:c.55_2622del:p.19_874del,	2	76665486	76668135	0	-	0.5	812	.
line6221	frameshift deletion	ENSAPLG00000018519:ENSAPLT00000042372:wholegene,	2	77226159	77233380	0	-	0.6923	2215	.
line6272	frameshift deletion	ENSAPLG00000026009:ENSAPLT00000031534:exon1:c.48_1308del:p.D16fs,	2	79630031	79631390	0	-	1	147	.
line6313	frameshift deletion	ENSAPLG00000026688:ENSAPLT00000020656:wholegene,	2	81882480	81887417	0	-	0.5882	1890	.
line6354	frameshift deletion	ENSAPLG00000027625:ENSAPLT00000038951:exon1:c.35_2541del:p.C12fs,	2	83244141	83246734	0	-	0.858	3042	.
line6467	frameshift deletion	ENSAPLG00000021550:ENSAPLT00000045654:wholegene,	2	87675167	87680102	0	-	0.5455	1270	.
line6516	frameshift deletion	ENSAPLG00000009931:ENSAPLT00000010393:wholegene,ENSAPLG00000011064:ENSAPLT00000026693:wholegene,ENSAPLG00000009898:ENSAPLT00000010308:wholegene,ENSAPLG00000009898:ENSAPLT00000010313:wholegene,ENSAPLG00000011064:ENSAPLT00000011539:wholegene,ENSAPLG00000009898:ENSAPLT00000017617:wholegene,ENSAPLG00000011064:ENSAPLT00000043334:wholegene,ENSAPLG00000009931:ENSAPLT00000043217:wholegene,ENSAPLG00000009…	2	89464623	90456975	0	-	0.5667	230	.
line6534	frameshift deletion	ENSAPLG00000009898:ENSAPLT00000010308:wholegene,ENSAPLG00000009898:ENSAPLT00000010313:wholegene,ENSAPLG00000009898:ENSAPLT00000017617:wholegene,ENSAPLG00000009898:ENSAPLT00000041350:wholegene,	2	89860354	90055738	0	-	0.4722	254	.
line6536	frameshift deletion	ENSAPLG00000018901:ENSAPLT00000018670:wholegene,ENSAPLG00000009898:ENSAPLT00000010308:wholegene,ENSAPLG00000009898:ENSAPLT00000010313:wholegene,ENSAPLG00000008951:ENSAPLT00000009362:wholegene,ENSAPLG00000007736:ENSAPLT00000008043:wholegene,ENSAPLG00000008531:ENSAPLT00000033928:wholegene,ENSAPLG00000007736:ENSAPLT00000034711:wholegene,ENSAPLG00000017556:ENSAPLT00000029713:wholegene,ENSAPLG00000008…	2	89918850	90721696	0	-	0.5	8149	.
line6537	frameshift deletion	ENSAPLG00000018901:ENSAPLT00000018670:wholegene,ENSAPLG00000009898:ENSAPLT00000010308:wholegene,ENSAPLG00000009898:ENSAPLT00000010313:wholegene,ENSAPLG00000008951:ENSAPLT00000009362:wholegene,ENSAPLG00000007736:ENSAPLT00000008043:wholegene,ENSAPLG00000008531:ENSAPLT00000033928:wholegene,ENSAPLG00000007736:ENSAPLT00000034711:wholegene,ENSAPLG00000017556:ENSAPLT00000029713:wholegene,ENSAPLG00000008…	2	89920274	90723245	0	-	0.5	0	.
line6571	frameshift deletion	ENSAPLG00000003565:ENSAPLT00000003688:exon3:c.261_475del:p.K87fs,	2	90929571	90931363	0	-	0.5	392	.
line6600	frameshift deletion	ENSAPLG00000021490:ENSAPLT00000044509:wholegene,ENSAPLG00000021490:ENSAPLT00000042352:wholegene,ENSAPLG00000021490:ENSAPLT00000039323:wholegene,	2	92200821	92654026	0	-	0.5	154	.
line6623	frameshift deletion	ENSAPLG00000025947:ENSAPLT00000025209:exon1:c.90_1110del:p.I30fs,	2	93118904	93120017	0	-	0.8471	2215	.
line6652	frameshift deletion	ENSAPLG00000019691:ENSAPLT00000026076:wholegene,	2	93971320	93973945	0	-	0.6667	1211	.
line6731	frameshift deletion	ENSAPLG00000020727:ENSAPLT00000019333:wholegene,	2	96775234	96782738	0	-	0.9944	2401	.
line6732	nonframeshift deletion	ENSAPLG00000020727:ENSAPLT00000019333:exon1:c.2431_2469del:p.811_823del,	2	96779221	96779595	CTGTTGCTTTTTCGGCATCCTCATCTTCCTCCTCCTGAATCCTTGATGGCCCAGCGTCGTCATCATCTTCGTCATCTCTATACTTAGTTTTGGCAGAAGCCTTACCTGGATTGGCAGAAGACTCTCTGCGTTCTAAACGACTTGAATTTCTGTACCATATTTTCACCTTCTCTACAGGGGCAGCTTGCACTGCTACTGCTCGTTTCTCTGACTTTGTTACAGGGTCTGCCACAGGGATTGGAATACCCTCTGCAGGGTCAACTTGCACTGCTACAGCTCGTTTCTCTGACACGGCCACAGGAGCTGGAGCGGCTGCAGGAGCTGGAGCAGTTGCAGGAACCGGAGCTGTAGCGGCTACAGGAGCTGGAGCTGGAG	-	0	0	.
line6733	frameshift deletion	ENSAPLG00000020727:ENSAPLT00000019333:exon1:c.709_1150del:p.S237fs,	2	96780876	96781317	GAGCTGGGGCGGCTGCAGGAACCGGATCTGGAGCGGCTGCAGGAGCTGGGACTGGAGCGGCTGCAGGAGCTGGAACTGGAGCGGCTGCAGGAGCTGGAACTGGGGCGGCTGCAGGAGCTGGAGCTGGGGCGGCTGCAGGAACCGGATCTGGAGCGGCTGCAGGAACCGGATCTGGAGCGGCTGCCGAGTCCACCGTAGGGGTCACAGTGGCCGTTGGATCTGTCACAGGGCTTGGAGTGGCCGCAGGGTCTGTCACTAAGTTGATAGCAGTATCAATGGCAGCTCGATAGGCATGAGCCAGGCCCCAGCACGTTACAATGATTTGTGTTACTTTAGAACTGCCAGAATCATGACACCTTTTTTTCAAGCATTCTGCCAGTTTTTGAGGATTTTGCCATT…	-	0.01351	5309	.
line6774	frameshift deletion	ENSAPLG00000030542:ENSAPLT00000034196:wholegene,	2	98266635	98268035	0	-	0.9607	2363	.
line6940	frameshift deletion	ENSAPLG00000013237:ENSAPLT00000035642:wholegene,ENSAPLG00000013237:ENSAPLT00000013890:wholegene,ENSAPLG00000013210:ENSAPLT00000037350:wholegene,ENSAPLG00000013237:ENSAPLT00000030989:wholegene,ENSAPLG00000013237:ENSAPLT00000048156:wholegene,ENSAPLG00000013210:ENSAPLT00000013753:wholegene,ENSAPLG00000013237:ENSAPLT00000022243:wholegene,	2	104948820	105071719	0	-	0.4457	419	.
line7014	frameshift deletion	ENSAPLG00000008518:ENSAPLT00000038143:exon2:c.74_657del:p.G25fs,ENSAPLG00000008518:ENSAPLT00000045800:exon2:c.74_657del:p.G25fs,ENSAPLG00000008518:ENSAPLT00000009028:exon2:c.74_657del:p.G25fs,ENSAPLG00000008518:ENSAPLT00000029550:exon2:c.74_657del:p.G25fs,ENSAPLG00000008518:ENSAPLT00000033580:exon2:c.74_657del:p.G25fs,ENSAPLG00000008518:ENSAPLT00000020518:exon2:c.74_657del:p.G25fs,ENSAPLG00000008…	2	106858193	106958780	0	-	0.5	12	.
line7071	frameshift deletion	ENSAPLG00000026911:ENSAPLT00000018672:wholegene,	2	108630896	108633136	0	-	0.5	719	.
line7096	frameshift deletion	ENSAPLG00000003339:ENSAPLT00000003463:exon15:c.4044_4045del:p.K1348fs,ENSAPLG00000016796:ENSAPLT00000022776:wholegene,	2	109413008	109413460	0	-	0.5	1536	.
line7121	frameshift deletion	ENSAPLG00000003975:ENSAPLT00000037281:wholegene,ENSAPLG00000003975:ENSAPLT00000048525:wholegene,ENSAPLG00000003975:ENSAPLT00000040957:exon3:c.163_638del:p.E55fs,ENSAPLG00000003975:ENSAPLT00000032131:exon2:c.55_572del:p.E19fs,ENSAPLG00000003975:ENSAPLT00000035887:exon3:c.178_737del:p.E60fs,ENSAPLG00000003975:ENSAPLT00000004086:exon3:c.163_722del:p.E55fs,	2	110409660	110453990	0	-	0.5	362	.
line7160	frameshift deletion	ENSAPLG00000006341:ENSAPLT00000006577:wholegene,ENSAPLG00000025789:ENSAPLT00000034060:wholegene,ENSAPLG00000006341:ENSAPLT00000026933:wholegene,ENSAPLG00000006341:ENSAPLT00000019073:wholegene,	2	112150381	112458021	0	-	1	223298	.
line7162	frameshift deletion	ENSAPLG00000025789:ENSAPLT00000034060:wholegene,	2	112236464	112239725	0	-	0.9253	2954	.
line7268	frameshift deletion	ENSAPLG00000022835:ENSAPLT00000033245:wholegene,	2	116437899	116439296	0	-	0.5	479	.
line7308	frameshift deletion	ENSAPLG00000027618:ENSAPLT00000043556:wholegene,	2	117503430	117505448	0	-	0.6111	2245	.
line7342	frameshift deletion	ENSAPLG00000020614:ENSAPLT00000033336:wholegene,	2	118694840	118698159	0	-	0.7417	1861	.
line7350	frameshift deletion	ENSAPLG00000019251:ENSAPLT00000033748:wholegene,	2	118907684	118909174	0	-	1	2274	.
line7417	nonframeshift deletion	ENSAPLG00000001310:ENSAPLT00000001894:exon18:c.2531_2554del:p.844_852del,	2	121998477	121998541	0	-	0.5	569	.
line7449	frameshift deletion	ENSAPLG00000008064:ENSAPLT00000008367:exon8:c.940_950del:p.G314fs,	2	123129242	123129286	0	-	0.6667	0	.
line7501	nonframeshift deletion	ENSAPLG00000026962:ENSAPLT00000034596:exon1:c.1084_1098del:p.362_366del,	2	125043095	125108643	0	-	0.4615	161	.
line7524	frameshift deletion	ENSAPLG00000027946:ENSAPLT00000043740:wholegene,ENSAPLG00000001946:ENSAPLT00000001942:wholegene,ENSAPLG00000012910:ENSAPLT00000036281:wholegene,ENSAPLG00000012910:ENSAPLT00000013439:wholegene,ENSAPLG00000024962:ENSAPLT00000032548:wholegene,ENSAPLG00000030611:ENSAPLT00000048362:wholegene,	2	126001554	126546037	0	-	0.5	200	.
line7556	nonframeshift deletion	ENSAPLG00000016560:ENSAPLT00000047380:exon1:c.287_391del:p.96_131del,	2	127746466	127746570	0	-	0.5	77	.
line7617	frameshift deletion	ENSAPLG00000015574:ENSAPLT00000046334:wholegene,ENSAPLG00000015574:ENSAPLT00000016243:wholegene,ENSAPLG00000015574:ENSAPLT00000016241:wholegene,ENSAPLG00000015574:ENSAPLT00000021682:wholegene,ENSAPLG00000015574:ENSAPLT00000023966:wholegene,ENSAPLG00000015574:ENSAPLT00000022319:wholegene,ENSAPLG00000015574:ENSAPLT00000044033:wholegene,	2	129291727	129564783	0	-	0.5	95	.
line7712	frameshift deletion	ENSAPLG00000029680:ENSAPLT00000037493:wholegene,	2	133117652	133228915	0	-	0.6	95	.
line7745	frameshift deletion	ENSAPLG00000006617:ENSAPLT00000048091:wholegene,ENSAPLG00000007280:ENSAPLT00000007550:wholegene,ENSAPLG00000006091:ENSAPLT00000006359:wholegene,ENSAPLG00000007280:ENSAPLT00000034935:wholegene,ENSAPLG00000007280:ENSAPLT00000019396:wholegene,ENSAPLG00000007280:ENSAPLT00000041064:wholegene,ENSAPLG00000006945:ENSAPLT00000007198:wholegene,ENSAPLG00000006617:ENSAPLT00000006907:wholegene,	2	134683515	135111170	0	-	0.5	71	.
line7753	nonframeshift deletion	ENSAPLG00000006091:ENSAPLT00000006359:exon6:c.472_597del:p.158_199del,	2	134964649	134967916	0	-	0.5	1120	.
line7754	frameshift deletion	ENSAPLG00000006091:ENSAPLT00000006359:exon6:c.597_598del:p.N199fs,	2	134966406	134967917	0	-	0.5	3951	.
line7756	frameshift deletion	ENSAPLG00000006091:ENSAPLT00000006359:exon8:c.723_849del:p.Q241fs,	2	134968045	134970671	0	-	0.5	3639	.
line7757	frameshift deletion	ENSAPLG00000006091:ENSAPLT00000006359:exon8:c.723_952del:p.Q241fs,	2	134968045	134971738	0	-	0.5	1939	.
line7759	frameshift deletion	ENSAPLG00000006091:ENSAPLT00000006359:exon10:c.952_1061del:p.V318fs,	2	134970777	134976710	0	-	0.5	2191	.
line7760	frameshift deletion	ENSAPLG00000006091:ENSAPLT00000006359:exon10:c.1061delG:p.G354fs,	2	134971847	134976710	0	-	0.5	4389	.
line7761	nonframeshift deletion	ENSAPLG00000006091:ENSAPLT00000006359:exon10:c.1060_1299del:p.354_433del,	2	134971846	134978268	0	-	0.5	1585	.
line7763	nonframeshift deletion	ENSAPLG00000006091:ENSAPLT00000006359:exon12:c.1165_1299del:p.389_433del,	2	134976816	134978269	0	-	0.5	5193	.
line7811	frameshift deletion	ENSAPLG00000022331:ENSAPLT00000046556:wholegene,ENSAPLG00000004191:ENSAPLT00000036567:wholegene,ENSAPLG00000005483:ENSAPLT00000039190:wholegene,ENSAPLG00000003354:ENSAPLT00000023847:wholegene,ENSAPLG00000005483:ENSAPLT00000005673:wholegene,ENSAPLG00000003774:ENSAPLT00000029379:wholegene,ENSAPLG00000002811:ENSAPLT00000002864:wholegene,ENSAPLG00000001670:ENSAPLT00000001663:wholegene,ENSAPLG00000003…	2	137082077	137961933	0	-	0.5	203	.
line7825	frameshift deletion	ENSAPLG00000022331:ENSAPLT00000046556:wholegene,	2	137943079	137958993	0	-	0.4167	113	.
line7856	frameshift deletion	ENSAPLG00000012602:ENSAPLT00000013124:wholegene,	2	139914480	140252805	0	-	0.5	62	.
line7870	frameshift deletion	ENSAPLG00000001130:ENSAPLT00000001117:wholegene,ENSAPLG00000014267:ENSAPLT00000027878:wholegene,ENSAPLG00000014267:ENSAPLT00000035201:wholegene,ENSAPLG00000014490:ENSAPLT00000015110:wholegene,ENSAPLG00000014890:ENSAPLT00000028979:wholegene,ENSAPLG00000014267:ENSAPLT00000022727:wholegene,ENSAPLG00000001130:ENSAPLT00000021369:wholegene,ENSAPLG00000013868:ENSAPLT00000014482:wholegene,ENSAPLG00000014…	2	140487164	140818037	0	-	0.5	65	.
line7871	frameshift deletion	ENSAPLG00000001130:ENSAPLT00000001117:wholegene,ENSAPLG00000014267:ENSAPLT00000027878:wholegene,ENSAPLG00000014267:ENSAPLT00000035201:wholegene,ENSAPLG00000001214:ENSAPLT00000001287:exon2:c.476_3261del:p.G159fs,ENSAPLG00000014490:ENSAPLT00000015110:wholegene,ENSAPLG00000014890:ENSAPLT00000028979:wholegene,ENSAPLG00000014267:ENSAPLT00000022727:wholegene,ENSAPLG00000001130:ENSAPLT00000021369:wholeg…	2	140487202	140848494	0	-	0.5	359	.
line7873	frameshift deletion	ENSAPLG00000014267:ENSAPLT00000027878:wholegene,ENSAPLG00000014267:ENSAPLT00000035201:wholegene,ENSAPLG00000014490:ENSAPLT00000015110:wholegene,ENSAPLG00000014890:ENSAPLT00000028979:wholegene,ENSAPLG00000014267:ENSAPLT00000022727:wholegene,ENSAPLG00000013868:ENSAPLT00000014482:wholegene,ENSAPLG00000014267:ENSAPLT00000025096:wholegene,ENSAPLG00000014267:ENSAPLT00000014889:wholegene,ENSAPLG00000014…	2	140509932	140789804	0	-	0.5588	945	.
line7917	nonsynonymous SNV	ENSAPLG00000012515:ENSAPLT00000040662:exon1:c.T395C:p.L132P,ENSAPLG00000012515:ENSAPLT00000026452:exon1:c.T395C:p.L132P,ENSAPLG00000012515:ENSAPLT00000033646:exon1:c.T395C:p.L132P,	2	142107995	142107995	0	G	0.7131	2422	.
line7945	frameshift deletion	ENSAPLG00000019065:ENSAPLT00000046068:wholegene,ENSAPLG00000008162:ENSAPLT00000008488:wholegene,ENSAPLG00000005442:ENSAPLT00000005660:wholegene,ENSAPLG00000006897:ENSAPLT00000023808:wholegene,ENSAPLG00000006897:ENSAPLT00000047212:wholegene,ENSAPLG00000019065:ENSAPLT00000038808:wholegene,ENSAPLG00000006897:ENSAPLT00000020544:wholegene,ENSAPLG00000006897:ENSAPLT00000042410:wholegene,ENSAPLG00000006…	2	143515965	144233017	0	-	0.2273	68	.
line7984	frameshift deletion	ENSAPLG00000010979:ENSAPLT00000011424:wholegene,ENSAPLG00000010954:ENSAPLT00000039269:wholegene,ENSAPLG00000010985:ENSAPLT00000011482:wholegene,ENSAPLG00000010954:ENSAPLT00000011402:wholegene,ENSAPLG00000010962:ENSAPLT00000011417:wholegene,ENSAPLG00000005494:ENSAPLT00000047663:wholegene,ENSAPLG00000005471:ENSAPLT00000005650:wholegene,ENSAPLG00000005288:ENSAPLT00000030025:wholegene,ENSAPLG00000026…	2	144860828	145173945	0	-	0.5	35	.
line7989	frameshift deletion	ENSAPLG00000011464:ENSAPLT00000011929:wholegene,ENSAPLG00000010979:ENSAPLT00000011424:wholegene,ENSAPLG00000010954:ENSAPLT00000039269:wholegene,ENSAPLG00000015070:ENSAPLT00000015743:wholegene,ENSAPLG00000010985:ENSAPLT00000011482:exon2:c.156_3483del:p.G52fs,ENSAPLG00000010954:ENSAPLT00000011402:wholegene,ENSAPLG00000010962:ENSAPLT00000011417:wholegene,ENSAPLG00000014127:ENSAPLT00000014807:wholege…	2	144998021	145869378	0	-	0.5	59	.
line7991	nonframeshift deletion	ENSAPLG00000010985:ENSAPLT00000011482:exon15:c.2347_2577del:p.783_859del,	2	145014806	145017255	0	-	0.5	578	.
line7993	frameshift deletion	ENSAPLG00000023462:ENSAPLT00000017245:exon9:c.1304_1317del:p.V435fs,ENSAPLG00000023462:ENSAPLT00000019194:exon12:c.1682_1695del:p.V561fs,	2	145086400	145086707	0	-	0.5	922	.
line7995	frameshift deletion	ENSAPLG00000023462:ENSAPLT00000023480:wholegene,	2	145090497	145093774	0	-	0	0	.
line7999	frameshift deletion	ENSAPLG00000011464:ENSAPLT00000011929:wholegene,ENSAPLG00000015070:ENSAPLT00000015743:wholegene,ENSAPLG00000014127:ENSAPLT00000014807:wholegene,ENSAPLG00000014092:ENSAPLT00000034925:wholegene,ENSAPLG00000014092:ENSAPLT00000027580:wholegene,ENSAPLG00000006119:ENSAPLT00000006395:wholegene,ENSAPLG00000007143:ENSAPLT00000007405:wholegene,ENSAPLG00000006883:ENSAPLT00000007161:wholegene,ENSAPLG00000014…	2	145237718	145869516	0	-	0.5	236	.
line8004	frameshift deletion	ENSAPLG00000011464:ENSAPLT00000011929:wholegene,ENSAPLG00000015070:ENSAPLT00000015743:exon4:c.209_2622del:p.G70fs,ENSAPLG00000007143:ENSAPLT00000007405:wholegene,ENSAPLG00000006883:ENSAPLT00000007161:wholegene,ENSAPLG00000017522:ENSAPLT00000042022:wholegene,ENSAPLG00000015070:ENSAPLT00000007406:exon4:c.209_2742del:p.G70fs,	2	145336373	145597592	0	-	0.5	494	.
line8008	frameshift deletion	ENSAPLG00000017522:ENSAPLT00000042022:wholegene,	2	145539671	145543697	0	-	0.6957	1831	.
line8046	frameshift deletion	ENSAPLG00000024578:ENSAPLT00000035003:wholegene,	2	147645934	147649780	0	-	0.9118	2629	.
line8059	frameshift deletion	ENSAPLG00000021459:ENSAPLT00000020806:wholegene,	2	148472161	148473456	0	-	0.7206	1861	.
line8071	frameshift deletion	ENSAPLG00000003422:ENSAPLT00000003515:wholegene,ENSAPLG00000025021:ENSAPLT00000018101:wholegene,ENSAPLG00000015644:ENSAPLT00000016349:wholegene,ENSAPLG00000002582:ENSAPLT00000002626:wholegene,ENSAPLG00000031134:ENSAPLT00000033736:wholegene,ENSAPLG00000002748:ENSAPLT00000002817:exon16:c.3431_5534del:p.C1144fs,ENSAPLG00000014922:ENSAPLT00000046116:exon12:c.2983_3992del:p.P995fs,ENSAPLG00000015644:E…	2	148921498	149773046	0	-	0.5	416	.
line8074	frameshift deletion	ENSAPLG00000025021:ENSAPLT00000018101:wholegene,	2	149023065	149023151	0	-	0.6042	1093	.
line8094	frameshift deletion	ENSAPLG00000021102:ENSAPLT00000033908:wholegene,	2	149791027	149795645	0	-	0.5455	1152	.
line8099	frameshift deletion	ENSAPLG00000014746:ENSAPLT00000038920:wholegene,ENSAPLG00000014746:ENSAPLT00000015391:wholegene,ENSAPLG00000014746:ENSAPLT00000033324:wholegene,ENSAPLG00000014746:ENSAPLT00000035108:wholegene,	2	149898293	150882059	0	-	0.5	77	.
line8168	frameshift deletion	ENSAPLG00000011901:ENSAPLT00000047904:exon6:c.451_3831del:p.V151fs,ENSAPLG00000010465:ENSAPLT00000010970:wholegene,ENSAPLG00000010275:ENSAPLT00000010730:wholegene,ENSAPLG00000030772:ENSAPLT00000033350:wholegene,ENSAPLG00000010275:ENSAPLT00000047582:wholegene,ENSAPLG00000011901:ENSAPLT00000035443:exon6:c.451_3708del:p.V151fs,ENSAPLG00000011901:ENSAPLT00000021673:exon5:c.529_3909del:p.V177fs,ENSAPL…	2	152362990	152941517	0	-	0.5	167	.
line8169	frameshift deletion	ENSAPLG00000011901:ENSAPLT00000047904:exon5:c.363_3831del:p.K121fs,ENSAPLG00000010465:ENSAPLT00000010970:wholegene,ENSAPLG00000010275:ENSAPLT00000010730:wholegene,ENSAPLG00000030772:ENSAPLT00000033350:wholegene,ENSAPLG00000011901:ENSAPLT00000033488:exon4:c.444_3279del:p.K148fs,ENSAPLG00000010275:ENSAPLT00000047582:wholegene,ENSAPLG00000011901:ENSAPLT00000012552:exon4:c.417_3213del:p.K139fs,ENSAPL…	2	152362958	152953911	0	-	0.5	65	.
line8177	frameshift deletion	ENSAPLG00000011901:ENSAPLT00000047904:wholegene,ENSAPLG00000010465:ENSAPLT00000010970:wholegene,ENSAPLG00000010275:ENSAPLT00000010730:wholegene,ENSAPLG00000030772:ENSAPLT00000033350:wholegene,ENSAPLG00000011901:ENSAPLT00000033488:exon2:c.50_3279del:p.E17fs,ENSAPLG00000010275:ENSAPLT00000047582:wholegene,ENSAPLG00000011901:ENSAPLT00000012552:wholegene,ENSAPLG00000011901:ENSAPLT00000035443:wholegen…	2	152629317	153000756	0	-	0.5	383	.
line8338	frameshift deletion	ENSAPLG00000030393:ENSAPLT00000024486:wholegene,	3	2311299	2313286	0	-	1	2333	.
line8424	frameshift deletion	ENSAPLG00000002885:ENSAPLT00000002982:exon3:c.163_170del:p.L55fs,ENSAPLG00000002885:ENSAPLT00000042722:exon2:c.139_146del:p.L47fs,ENSAPLG00000002885:ENSAPLT00000045396:exon3:c.226_233del:p.L76fs,	3	6622646	6622775	ATTATAAAATAGCAGAGCTCAAGATGCTGAGGGGAGAGAGGAAGGCGAGCAGCAGAGTACAGAGCTTGGACCTCAGAACAGCAGATGTTCTGTGAGAGCATCACTGTATCTGTGGATGAAGTGGTGTTCT	-	0.614	1211	.
line8481	frameshift deletion	ENSAPLG00000013547:ENSAPLT00000047025:exon4:c.268_5271del:p.K90fs,ENSAPLG00000013547:ENSAPLT00000014143:exon4:c.268_5610del:p.K90fs,ENSAPLG00000013547:ENSAPLT00000026457:exon4:c.268_5613del:p.K90fs,ENSAPLG00000013547:ENSAPLT00000040971:exon4:c.268_5682del:p.K90fs,ENSAPLG00000013547:ENSAPLT00000031801:exon4:c.268_5436del:p.K90fs,ENSAPLG00000013547:ENSAPLT00000047851:exon4:c.268_5679del:p.K90fs,ENS…	3	8223551	8304710	0	-	0.5	218	.
line8482	frameshift deletion	ENSAPLG00000013547:ENSAPLT00000047025:exon4:c.268_5271del:p.K90fs,ENSAPLG00000013547:ENSAPLT00000014143:exon4:c.268_5610del:p.K90fs,ENSAPLG00000013547:ENSAPLT00000026457:exon4:c.268_5613del:p.K90fs,ENSAPLG00000013547:ENSAPLT00000040971:exon4:c.268_5682del:p.K90fs,ENSAPLG00000013547:ENSAPLT00000031801:exon4:c.268_5436del:p.K90fs,ENSAPLG00000013547:ENSAPLT00000047851:exon4:c.268_5679del:p.K90fs,ENS…	3	8225049	8306148	0	-	0.5	116	.
line8484	frameshift deletion	ENSAPLG00000013456:ENSAPLT00000014012:wholegene,ENSAPLG00000013547:ENSAPLT00000047025:exon19:c.2372_5271del:p.D791fs,ENSAPLG00000013547:ENSAPLT00000014143:exon21:c.2711_5610del:p.D904fs,ENSAPLG00000024100:ENSAPLT00000027548:wholegene,ENSAPLG00000013547:ENSAPLT00000026457:exon21:c.2714_5613del:p.D905fs,ENSAPLG00000013547:ENSAPLT00000040971:exon22:c.2852_5682del:p.D951fs,ENSAPLG00000013105:ENSAPLT0…	3	8260686	8561199	0	-	0.5	167	.
line8568	frameshift deletion	ENSAPLG00000003838:ENSAPLT00000022311:exon8:c.1380_1434del:p.Q460fs,	3	12634394	12634943	0	-	0.5	2570	.
line8696	frameshift deletion	ENSAPLG00000012422:ENSAPLT00000029538:wholegene,ENSAPLG00000010467:ENSAPLT00000010929:wholegene,ENSAPLG00000009169:ENSAPLT00000020921:wholegene,ENSAPLG00000009124:ENSAPLT00000009494:exon6:c.629_1137del:p.G210fs,ENSAPLG00000010946:ENSAPLT00000011511:wholegene,ENSAPLG00000012422:ENSAPLT00000027444:wholegene,ENSAPLG00000014501:ENSAPLT00000015182:wholegene,ENSAPLG00000012422:ENSAPLT00000024735:wholeg…	3	16679967	17190982	0	-	0.5063	494	.
line8821	frameshift deletion	ENSAPLG00000015734:ENSAPLT00000016430:exon13:c.1335_1435del:p.P445fs,	3	22629470	22629736	TCTGGCCAGGCACAGGGTGCCTTCATGGAGGAAGGAGTCTGGCGGAAATCTGAAGGTATGCATAAAGAAAGTAAGCCGTGGTAGAGAGGTGGGAGGTTTTTGTGGTAGGTCATTCCCCATGCAGTGTCTGCTGAATCAGTTTTCATCTCTACCGTTCCTGTTACACTCCTGGACTGAAGTAACATTCAAAGAGGGAGACATGTGCCAGTCAGTGATGGTTTCAAGTGGTAACTCAGTTAAAGGGCAGCACTGGAGGTATGGTTTTAG	-	0.75	2156	.
line8824	frameshift deletion	ENSAPLG00000016233:ENSAPLT00000033903:exon20:c.3061_3108del:p.W1021fs,ENSAPLG00000007453:ENSAPLT00000040252:wholegene,ENSAPLG00000020251:ENSAPLT00000026806:wholegene,ENSAPLG00000007453:ENSAPLT00000007756:wholegene,ENSAPLG00000000775:ENSAPLT00000000752:wholegene,ENSAPLG00000010876:ENSAPLT00000011362:wholegene,ENSAPLG00000006555:ENSAPLT00000006848:wholegene,ENSAPLG00000010836:ENSAPLT00000011281:who…	3	22763639	23090060	0	-	0.5	719	.
line8826	frameshift deletion	ENSAPLG00000007453:ENSAPLT00000040252:wholegene,ENSAPLG00000007807:ENSAPLT00000008096:wholegene,ENSAPLG00000029050:ENSAPLT00000027399:wholegene,ENSAPLG00000020251:ENSAPLT00000026806:wholegene,ENSAPLG00000020952:ENSAPLT00000032836:wholegene,ENSAPLG00000007453:ENSAPLT00000007756:wholegene,ENSAPLG00000007935:ENSAPLT00000008236:wholegene,ENSAPLG00000000775:ENSAPLT00000000752:wholegene,ENSAPLG00000007…	3	22889900	23575501	0	-	0.6944	455	.
line8879	frameshift deletion	ENSAPLG00000024429:ENSAPLT00000035715:wholegene,	3	25597862	25601845	0	-	0.7798	2806	.
line9005	frameshift deletion	ENSAPLG00000012806:ENSAPLT00000041714:exon9:c.999_1039del:p.I333fs,ENSAPLG00000012806:ENSAPLT00000021575:exon9:c.1065_1105del:p.I355fs,ENSAPLG00000012806:ENSAPLT00000040049:exon9:c.1065_1105del:p.I355fs,ENSAPLG00000012806:ENSAPLT00000013353:exon9:c.1065_1105del:p.I355fs,ENSAPLG00000012806:ENSAPLT00000035086:exon9:c.1131_1171del:p.I377fs,	3	32159975	32160066	AATTGGAGCAGCAGTGAGCAGGAAAAAGAAACAGCATGCTGGTAGGTTTGCTGGATTGGAGTCTGGATTGGAGGCTGGATTGGTCACTGCCG	-	0.9727	324	.
line9018	frameshift deletion	ENSAPLG00000003458:ENSAPLT00000003597:exon50:c.7112_7494del:p.G2371fs,ENSAPLG00000003458:ENSAPLT00000020957:exon50:c.7112_7494del:p.G2371fs,	3	32952989	32954432	0	-	0.5	1079	.
line9066	frameshift deletion	ENSAPLG00000030443:ENSAPLT00000029871:exon2:c.220_671del:p.A74fs,	3	35573035	35589565	0	-	0.5	4	.
line9067	frameshift deletion	ENSAPLG00000030443:ENSAPLT00000029871:exon9:c.983_1023del:p.N328fs,	3	35596041	35596081	0	-	0.2838	0	.
line9114	frameshift deletion	ENSAPLG00000019495:ENSAPLT00000037200:wholegene,	3	37849183	37850306	0	-	0.9382	2629	.
line9140	frameshift deletion	ENSAPLG00000030016:ENSAPLT00000026405:exon5:c.1241_1325del:p.T414fs,ENSAPLG00000030016:ENSAPLT00000035876:exon5:c.1241_1325del:p.T414fs,	3	39453362	39453446	0	-	0.5263	856	.
line9184	nonframeshift deletion	ENSAPLG00000011026:ENSAPLT00000011580:exon19:c.2075_2146del:p.692_716del,ENSAPLG00000011026:ENSAPLT00000042777:exon18:c.2024_2095del:p.675_699del,ENSAPLG00000011026:ENSAPLT00000039234:exon18:c.2078_2149del:p.693_717del,	3	41281871	41282322	ATTTATAATTACTATATAAAAAAAAAAAAAAAAAAAAACAGGCTGAAACATATTATTATTCTGCCTGCATTACTTTGAATAAAATAAATTTTTCAATTTGCAATATCAACTGCAAACATGTTCTGATGGGACCGTGTTTCTGGATATTCCAAGTGTCAACTGAGACATCCAATTCATTCCTGAAAAACAACCTCACTGAAACTCCAAGTTTAACAACCTTGTGTAAAATATATATATATATATATATAAAATAAAAATAAAAATAAAAATAAAAATAAAAATAAAAATAAAAATAAAAATAAAAATAAAAATAAAAATCAAAGAGAGAGAGAGAGAGAGAAAAGAATAAGGGAAAAAAAAAAAAAAGGTGGAAATACTACCTGACCACAGATGTAGACC…	-	0.7917	1645	.
line9241	frameshift deletion	ENSAPLG00000018385:ENSAPLT00000042664:wholegene,	3	44409712	44436751	0	-	0.5	194	.
line9257	frameshift deletion	ENSAPLG00000026502:ENSAPLT00000020587:wholegene,	3	45036848	45069021	0	-	0.5	404	.
line9295	frameshift deletion	ENSAPLG00000025814:ENSAPLT00000045606:wholegene,	3	46944368	46947417	0	-	0.6587	2836	.
line9349	frameshift deletion	ENSAPLG00000022887:ENSAPLT00000020774:exon1:c.279_318del:p.G93fs,	3	49067755	49067794	0	-	0.9167	324	.
line9382	frameshift deletion	ENSAPLG00000011834:ENSAPLT00000012320:exon8:c.1070_1191del:p.R357fs,	3	50701181	50703244	0	-	0.4412	371	.
line9383	frameshift deletion	ENSAPLG00000011834:ENSAPLT00000012320:exon7:c.929_1070del:p.V310fs,	3	50702065	50706402	0	-	0.5	275	.
line9385	frameshift deletion	ENSAPLG00000011834:ENSAPLT00000012320:exon7:c.929_993del:p.V310fs,	3	50703323	50706402	0	-	0.5	446	.
line9386	frameshift deletion	ENSAPLG00000011834:ENSAPLT00000012320:exon5:c.821_993del:p.E274fs,	3	50703323	50707470	0	-	0.5	128	.
line9387	frameshift deletion	ENSAPLG00000011834:ENSAPLT00000012320:exon6:c.822delA:p.E274fs,	3	50706509	50707469	0	-	0.5	584	.
line9388	frameshift deletion	ENSAPLG00000011834:ENSAPLT00000012320:exon4:c.681_823del:p.R227fs,	3	50706508	50711313	0	-	0.5	197	.
line9389	stopgain	ENSAPLG00000011834:ENSAPLT00000012320:exon5:c.721delA:p.M241X,	3	50707570	50711079	0	-	0.4667	68	.
line9390	frameshift deletion	ENSAPLG00000011834:ENSAPLT00000012320:exon3:c.605_722del:p.D202fs,	3	50707569	50714294	0	-	0.5	122	.
line9392	frameshift deletion	ENSAPLG00000011834:ENSAPLT00000012320:exon2:c.496_604del:p.N166fs,	3	50711391	50719149	0	-	0.5	197	.
line9437	frameshift deletion	ENSAPLG00000029287:ENSAPLT00000035500:wholegene,	3	52557573	52559050	0	-	0.8012	2688	.
line9450	frameshift deletion	ENSAPLG00000030520:ENSAPLT00000045520:wholegene,	3	53993762	53996114	0	-	0.8571	2836	.
line9510	frameshift deletion	ENSAPLG00000018777:ENSAPLT00000038516:wholegene,ENSAPLG00000001174:ENSAPLT00000001192:wholegene,ENSAPLG00000002302:ENSAPLT00000002387:wholegene,ENSAPLG00000001211:ENSAPLT00000001249:wholegene,ENSAPLG00000002012:ENSAPLT00000002058:wholegene,	3	56689304	57038857	0	-	0.5	446	.
line9554	frameshift deletion	ENSAPLG00000008759:ENSAPLT00000021752:exon5:c.538_1881del:p.Y180fs,	3	59031026	59042464	0	-	0.5337	785	.
line9566	frameshift deletion	ENSAPLG00000010330:ENSAPLT00000010807:exon5:c.285_396del:p.R95fs,	3	59568005	59568263	CTCCAGTGTTTCAAAGTGTGCTTTGTTAATGAAAGAAAAAGGTAACTGAGTGAGGCCTGTTTTAATGCTTTTTCGTAACTGAGCTTTATGTTAATAGATAATTCTGTACAGATATGCAACTTCTCCTACTCTCTTTTCTAGCACACAATCTTCCATCCCTTTATTGGTTACTAAATATCCCTAATGCAGTTGCATGAGTGGTACATGCAGAAGAGTAATGCTATCAAGCAGTAAGGCTAAAGTTCTTGCATTTGCTCTG	-	0.8155	1772	.
line9637	frameshift deletion	ENSAPLG00000021863:ENSAPLT00000017738:wholegene,	3	62379268	62380889	0	-	0.7794	2304	.
line9726	frameshift deletion	ENSAPLG00000025053:ENSAPLT00000030579:wholegene,	3	66381120	66381476	0	-	0.6373	1802	.
line9810	frameshift deletion	ENSAPLG00000011319:ENSAPLT00000011774:wholegene,	3	70105978	70307298	0	-	0.5	32	.
line9826	frameshift deletion	ENSAPLG00000008606:ENSAPLT00000008950:wholegene,ENSAPLG00000009374:ENSAPLT00000040074:wholegene,ENSAPLG00000009151:ENSAPLT00000009544:wholegene,ENSAPLG00000009374:ENSAPLT00000039969:wholegene,ENSAPLG00000013593:ENSAPLT00000044288:wholegene,ENSAPLG00000009374:ENSAPLT00000009793:wholegene,ENSAPLG00000008606:ENSAPLT00000045488:wholegene,ENSAPLG00000009374:ENSAPLT00000026110:wholegene,ENSAPLG00000017…	3	70888786	71586354	0	-	0.5	173	.
line9844	frameshift deletion	ENSAPLG00000014413:ENSAPLT00000015064:wholegene,ENSAPLG00000014413:ENSAPLT00000019305:wholegene,ENSAPLG00000006280:ENSAPLT00000006531:wholegene,ENSAPLG00000019549:ENSAPLT00000024694:wholegene,ENSAPLG00000022652:ENSAPLT00000020488:wholegene,ENSAPLG00000014413:ENSAPLT00000019483:wholegene,ENSAPLG00000014413:ENSAPLT00000040909:wholegene,	3	71586540	72218569	0	-	0	0	.
line9851	frameshift deletion	ENSAPLG00000006280:ENSAPLT00000006531:wholegene,ENSAPLG00000019549:ENSAPLT00000024694:wholegene,	3	71830302	71918734	0	-	0.5	2	.
line9956	frameshift deletion	ENSAPLG00000027989:ENSAPLT00000043282:wholegene,	3	76317737	76319068	0	-	0.9023	1595	.
line10013	frameshift deletion	ENSAPLG00000016100:ENSAPLT00000045778:exon4:c.260_516del:p.T87fs,ENSAPLG00000016100:ENSAPLT00000016819:exon4:c.221_477del:p.T74fs,	3	79779764	79816143	0	-	0.5	527	.
line10021	frameshift deletion	ENSAPLG00000031076:ENSAPLT00000029937:wholegene,	3	80197024	80254248	0	-	0.6122	380	.
line10064	frameshift deletion	ENSAPLG00000017919:ENSAPLT00000036197:wholegene,ENSAPLG00000012302:ENSAPLT00000022495:wholegene,ENSAPLG00000012302:ENSAPLT00000012817:exon2:c.2_1060del:p.M1fs,	3	81709384	81959331	0	-	0.5	281	.
line10110	frameshift deletion	ENSAPLG00000021092:ENSAPLT00000039786:wholegene,	3	84564803	84566979	0	-	0.5357	1270	.
line10130	frameshift deletion	ENSAPLG00000003104:ENSAPLT00000040450:wholegene,ENSAPLG00000003104:ENSAPLT00000003193:wholegene,ENSAPLG00000004160:ENSAPLT00000004262:wholegene,ENSAPLG00000021048:ENSAPLT00000031980:exon3:c.495_1038del:p.R165fs,ENSAPLG00000003101:ENSAPLT00000003138:wholegene,ENSAPLG00000003104:ENSAPLT00000020949:wholegene,ENSAPLG00000003669:ENSAPLT00000003757:wholegene,ENSAPLG00000004171:ENSAPLT00000004315:wholeg…	3	85619999	85898673	0	-	0.5	125	.
line10171	frameshift deletion	ENSAPLG00000017278:ENSAPLT00000022934:wholegene,ENSAPLG00000020378:ENSAPLT00000038765:wholegene,ENSAPLG00000019267:ENSAPLT00000045495:wholegene,	3	86885788	87174438	0	-	0.5	317	.
line10188	frameshift deletion	ENSAPLG00000024759:ENSAPLT00000032263:exon1:c.98_1047del:p.T33fs,	3	87772895	87773942	0	-	0.7791	1831	.
line10284	frameshift deletion	ENSAPLG00000020898:ENSAPLT00000032930:wholegene,	3	91763563	91765183	0	-	0.5	1979	.
line10343	stoploss	ENSAPLG00000014226:ENSAPLT00000014840:exon9:c.3753delA:p.X1251,	3	93997702	94099057	0	-	0.6923	581	.
line10429	frameshift deletion	ENSAPLG00000011840:ENSAPLT00000012346:wholegene,ENSAPLG00000011840:ENSAPLT00000044096:wholegene,	3	97510437	97537444	0	-	0.5	317	.
line10473	frameshift deletion	ENSAPLG00000016201:ENSAPLT00000016907:exon8:c.812_878del:p.L271fs,	3	99652888	99653109	0	-	0.5	500	.
line10648	frameshift deletion	ENSAPLG00000006850:ENSAPLT00000007132:wholegene,ENSAPLG00000010496:ENSAPLT00000047799:wholegene,ENSAPLG00000010496:ENSAPLT00000048191:wholegene,ENSAPLG00000007727:ENSAPLT00000026809:wholegene,ENSAPLG00000007727:ENSAPLT00000008052:wholegene,ENSAPLG00000007971:ENSAPLT00000018496:wholegene,ENSAPLG00000007231:ENSAPLT00000007545:wholegene,ENSAPLG00000011262:ENSAPLT00000011730:wholegene,ENSAPLG00000007…	3	106823301	107670931	0	-	0.5	566	.
line10657	nonframeshift deletion	ENSAPLG00000006850:ENSAPLT00000007132:exon4:c.853_1452del:p.285_484del,	3	107319875	107320516	0	-	0.7931	443	.
line10662	frameshift deletion	ENSAPLG00000010496:ENSAPLT00000047799:wholegene,ENSAPLG00000010496:ENSAPLT00000048191:wholegene,ENSAPLG00000011262:ENSAPLT00000011730:wholegene,ENSAPLG00000011418:ENSAPLT00000011893:wholegene,ENSAPLG00000010496:ENSAPLT00000011050:wholegene,ENSAPLG00000010496:ENSAPLT00000024396:wholegene,ENSAPLG00000010484:ENSAPLT00000010914:wholegene,ENSAPLG00000011404:ENSAPLT00000011869:wholegene,	3	107501214	107887655	0	-	0.5	425	.
line10667	frameshift deletion	ENSAPLG00000011591:ENSAPLT00000012092:exon2:c.35_1014del:p.A12fs,ENSAPLG00000011591:ENSAPLT00000041458:wholegene,	3	107887335	108026387	0	-	0.5	518	.
line10687	frameshift deletion	ENSAPLG00000022593:ENSAPLT00000022419:wholegene,	3	109585908	109588142	0	-	0.9716	2983	.
line10765	frameshift deletion	ENSAPLG00000015676:ENSAPLT00000016353:exon9:c.1407_2043del:p.S469fs,ENSAPLG00000015871:ENSAPLT00000016564:wholegene,	3	112168338	112179718	0	-	0.5	6	.
line10792	frameshift deletion	ENSAPLG00000027595:ENSAPLT00000020953:wholegene,	3	113675408	113678930	0	-	0.4615	149	.
line10793	frameshift deletion	ENSAPLG00000012287:ENSAPLT00000012782:wholegene,ENSAPLG00000012287:ENSAPLT00000032391:wholegene,	3	113679743	113685543	0	-	0.5	0	.
line10800	frameshift deletion	ENSAPLG00000014232:ENSAPLT00000014821:wholegene,ENSAPLG00000028757:ENSAPLT00000038523:wholegene,	3	114019985	114030921	0	-	0.5	224	.
line10866	frameshift deletion	ENSAPLG00000013028:ENSAPLT00000044877:wholegene,ENSAPLG00000012384:ENSAPLT00000012931:wholegene,ENSAPLG00000013551:ENSAPLT00000014179:wholegene,ENSAPLG00000012384:ENSAPLT00000025492:wholegene,ENSAPLG00000013028:ENSAPLT00000013606:wholegene,ENSAPLG00000022349:ENSAPLT00000040445:wholegene,ENSAPLG00000013501:ENSAPLT00000014052:wholegene,ENSAPLG00000012374:ENSAPLT00000012877:wholegene,ENSAPLG00000012…	3	115571006	115742841	0	-	0.5	113	.
line10879	frameshift deletion	ENSAPLG00000009483:ENSAPLT00000041712:wholegene,	3	115911545	115919251	0	-	0.5	2125	.
line10891	frameshift deletion	ENSAPLG00000003434:ENSAPLT00000003493:wholegene,	3	115938121	115939930	0	-	0.3333	0	.
line10904	frameshift deletion	ENSAPLG00000005877:ENSAPLT00000006097:wholegene,ENSAPLG00000005877:ENSAPLT00000006093:wholegene,ENSAPLG00000004980:ENSAPLT00000005212:wholegene,ENSAPLG00000005877:ENSAPLT00000024245:exon3:c.177_4344del:p.S59fs,ENSAPLG00000005877:ENSAPLT00000047015:exon3:c.141_5498del:p.S47fs,ENSAPLG00000028298:ENSAPLT00000026591:wholegene,ENSAPLG00000005877:ENSAPLT00000036278:wholegene,ENSAPLG00000005877:ENSAPLT0…	3	116095070	116351725	0	-	0.5058	482	.
line10924	frameshift deletion	ENSAPLG00000004980:ENSAPLT00000005212:exon8:c.553_2044del:p.A185fs,ENSAPLG00000004980:ENSAPLT00000044772:exon7:c.505_1996del:p.A169fs,	3	116350778	116378393	0	-	0.5	38	.
line10926	frameshift deletion	ENSAPLG00000018551:ENSAPLT00000022092:wholegene,ENSAPLG00000005366:ENSAPLT00000022039:wholegene,ENSAPLG00000021278:ENSAPLT00000026484:wholegene,ENSAPLG00000005366:ENSAPLT00000005601:wholegene,	3	116377292	116455779	0	-	0.5	329	.
line10930	frameshift deletion	ENSAPLG00000005366:ENSAPLT00000022039:wholegene,ENSAPLG00000021278:ENSAPLT00000026484:wholegene,ENSAPLG00000005366:ENSAPLT00000005601:wholegene,	3	116409771	116465334	0	-	0.5056	2155	.
line10964	frameshift deletion	ENSAPLG00000010858:ENSAPLT00000022370:wholegene,ENSAPLG00000010858:ENSAPLT00000011492:wholegene,	4	679988	683709	0	-	0.5	158	.
line10965	frameshift deletion	ENSAPLG00000010858:ENSAPLT00000022370:wholegene,ENSAPLG00000010858:ENSAPLT00000011492:wholegene,	4	681242	684919	0	-	0.4706	263	.
line10966	frameshift deletion	ENSAPLG00000010858:ENSAPLT00000022125:wholegene,	4	683208	686921	0	-	0.72	383	.
line11072	frameshift deletion	ENSAPLG00000002847:ENSAPLT00000002931:wholegene,ENSAPLG00000002829:ENSAPLT00000028756:wholegene,ENSAPLG00000002436:ENSAPLT00000002494:wholegene,ENSAPLG00000002847:ENSAPLT00000034483:wholegene,ENSAPLG00000002829:ENSAPLT00000002871:wholegene,	4	2843151	3110474	0	-	0.5	119	.
line11097	frameshift deletion	ENSAPLG00000016174:ENSAPLT00000035211:exon41:c.6800_7317del:p.A2267fs,ENSAPLG00000016174:ENSAPLT00000020887:exon38:c.6626_7143del:p.A2209fs,ENSAPLG00000016174:ENSAPLT00000033481:exon39:c.6755_7272del:p.A2252fs,ENSAPLG00000016174:ENSAPLT00000043636:exon40:c.6710_7173del:p.A2237fs,ENSAPLG00000016174:ENSAPLT00000025718:exon40:c.6710_7227del:p.A2237fs,ENSAPLG00000016174:ENSAPLT00000016928:exon39:c.66…	4	3466040	3474661	0	-	0.5	134	.
line11125	frameshift deletion	ENSAPLG00000007402:ENSAPLT00000007695:wholegene,ENSAPLG00000007057:ENSAPLT00000007329:wholegene,ENSAPLG00000007095:ENSAPLT00000007383:wholegene,ENSAPLG00000006022:ENSAPLT00000006253:wholegene,ENSAPLG00000005181:ENSAPLT00000005418:wholegene,ENSAPLG00000006191:ENSAPLT00000006460:wholegene,ENSAPLG00000007057:ENSAPLT00000038135:wholegene,ENSAPLG00000006141:ENSAPLT00000006358:wholegene,ENSAPLG00000006…	4	4284585	4837634	0	-	0.5	80	.
line11156	nonframeshift deletion	ENSAPLG00000007492:ENSAPLT00000007820:exon4:c.409_1248del:p.137_416del,	4	4898085	4919717	0	-	0.5	44	.
line11179	nonframeshift deletion	ENSAPLG00000010778:ENSAPLT00000011248:exon5:c.692_802del:p.231_268del,	4	5616813	5618330	0	-	0.5	161	.
line11180	nonframeshift deletion	ENSAPLG00000010778:ENSAPLT00000040999:exon5:c.692_802del:p.231_268del,	4	5618229	5619420	0	-	0.8077	915	.
line11341	frameshift deletion	ENSAPLG00000009352:ENSAPLT00000040008:exon8:c.2098_2628del:p.L700fs,	4	10406788	10407517	0	-	0.5	2215	.
line11342	frameshift deletion	ENSAPLG00000009352:ENSAPLT00000040008:exon4:c.1604_1724del:p.V535fs,ENSAPLG00000009352:ENSAPLT00000045422:exon4:c.1604_1724del:p.V535fs,ENSAPLG00000009352:ENSAPLT00000027434:exon4:c.1604_1724del:p.V535fs,ENSAPLG00000009352:ENSAPLT00000009726:exon5:c.1604_1724del:p.V535fs,ENSAPLG00000009352:ENSAPLT00000042103:exon4:c.1604_1724del:p.V535fs,ENSAPLG00000009352:ENSAPLT00000044497:exon4:c.1604_1724del:…	4	10560316	10656883	0	-	0.5	452	.
line11372	frameshift deletion	ENSAPLG00000011900:ENSAPLT00000012381:wholegene,ENSAPLG00000011521:ENSAPLT00000011985:wholegene,ENSAPLG00000011810:ENSAPLT00000012280:wholegene,ENSAPLG00000002335:ENSAPLT00000002497:wholegene,ENSAPLG00000012159:ENSAPLT00000028423:wholegene,ENSAPLG00000011502:ENSAPLT00000011968:wholegene,ENSAPLG00000002335:ENSAPLT00000028559:wholegene,ENSAPLG00000011508:ENSAPLT00000011972:wholegene,ENSAPLG00000012…	4	11331914	11507886	0	-	0.7941	152	.
line11385	frameshift deletion	ENSAPLG00000009560:ENSAPLT00000037160:exon1:c.171_210del:p.D57fs,	4	11758192	11758231	0	-	0.5	0	.
line11409	frameshift deletion	ENSAPLG00000002668:ENSAPLT00000028508:wholegene,ENSAPLG00000002668:ENSAPLT00000047643:wholegene,ENSAPLG00000002668:ENSAPLT00000019006:wholegene,ENSAPLG00000002668:ENSAPLT00000023663:wholegene,	4	12367710	12521995	0	-	0.5	260	.
line11472	frameshift deletion	ENSAPLG00000002906:ENSAPLT00000002994:wholegene,ENSAPLG00000014335:ENSAPLT00000021641:exon4:c.635_1593del:p.G212fs,ENSAPLG00000026522:ENSAPLT00000028176:wholegene,ENSAPLG00000014440:ENSAPLT00000015085:wholegene,ENSAPLG00000001305:ENSAPLT00000023458:wholegene,ENSAPLG00000014335:ENSAPLT00000035693:exon4:c.635_1593del:p.G212fs,ENSAPLG00000003704:ENSAPLT00000003779:wholegene,ENSAPLG00000014421:ENSAPL…	4	15023892	15480206	0	-	0.4286	26	.
line11522	frameshift deletion	ENSAPLG00000029530:ENSAPLT00000031119:exon3:c.231_324del:p.D77fs,	4	16513628	16514818	0	-	0.6597	2186	.
line11531	frameshift deletion	ENSAPLG00000007060:ENSAPLT00000024442:wholegene,ENSAPLG00000007060:ENSAPLT00000030642:wholegene,ENSAPLG00000007060:ENSAPLT00000038272:wholegene,ENSAPLG00000007060:ENSAPLT00000042216:wholegene,ENSAPLG00000007060:ENSAPLT00000007467:wholegene,ENSAPLG00000007060:ENSAPLT00000019989:wholegene,	4	16866609	16985988	0	-	0.55	278	.
line11556	frameshift deletion	ENSAPLG00000022898:ENSAPLT00000044629:wholegene,	4	18269872	18271222	0	-	0.8779	2658	.
line11573	frameshift deletion	ENSAPLG00000024655:ENSAPLT00000035949:wholegene,	4	19052674	19056073	0	-	0.8013	1624	.
line11608	frameshift deletion	ENSAPLG00000017788:ENSAPLT00000040400:wholegene,	4	20467067	20635315	0	-	0.5	140	.
line11669	frameshift deletion	ENSAPLG00000005014:ENSAPLT00000005176:wholegene,ENSAPLG00000004849:ENSAPLT00000022852:wholegene,ENSAPLG00000005086:ENSAPLT00000025279:wholegene,ENSAPLG00000004274:ENSAPLT00000004405:wholegene,ENSAPLG00000004849:ENSAPLT00000048151:wholegene,ENSAPLG00000014680:ENSAPLT00000041286:wholegene,ENSAPLG00000005086:ENSAPLT00000048200:wholegene,ENSAPLG00000014680:ENSAPLT00000015313:wholegene,ENSAPLG00000005…	4	22693997	23183162	0	-	0.5	6	.
line11683	frameshift deletion	ENSAPLG00000019372:ENSAPLT00000044370:wholegene,	4	23432615	23434113	0	-	0.5854	1595	.
line11827	nonframeshift deletion	ENSAPLG00000003489:ENSAPLT00000040294:exon5:c.1254_1325del:p.418_442del,ENSAPLG00000003489:ENSAPLT00000003571:exon5:c.1380_1451del:p.460_484del,	4	30208157	30208573	0	-	0.5	1910	.
line11845	frameshift deletion	ENSAPLG00000024618:ENSAPLT00000018077:wholegene,ENSAPLG00000015052:ENSAPLT00000015710:wholegene,ENSAPLG00000024618:ENSAPLT00000045054:wholegene,ENSAPLG00000015052:ENSAPLT00000035532:wholegene,ENSAPLG00000027777:ENSAPLT00000029297:wholegene,ENSAPLG00000015052:ENSAPLT00000047774:wholegene,ENSAPLG00000015052:ENSAPLT00000029547:wholegene,ENSAPLG00000015052:ENSAPLT00000021532:wholegene,ENSAPLG00000015…	4	31043159	32009738	0	-	0.5	89	.
line11959	frameshift deletion	ENSAPLG00000027438:ENSAPLT00000035367:wholegene,ENSAPLG00000030723:ENSAPLT00000023159:wholegene,	4	37369378	38119101	0	-	0.5	224	.
line12153	frameshift deletion	ENSAPLG00000029063:ENSAPLT00000023894:exon7:c.702_789del:p.M234fs,ENSAPLG00000029297:ENSAPLT00000033772:wholegene,	4	48046447	48059589	0	-	0.5	113	.
line12154	frameshift deletion	ENSAPLG00000029297:ENSAPLT00000033772:wholegene,	4	48048231	48061333	0	-	0.5	131	.
line12368	frameshift deletion	ENSAPLG00000021661:ENSAPLT00000019883:exon2:c.112_124del:p.A38fs,	4	61574248	61574805	0	-	0.5	620	.
line12443	frameshift deletion	ENSAPLG00000023085:ENSAPLT00000025647:exon1:c.27_76del:p.L9fs,	4	65596004	65596101	CGTCGTCCTGCTGCTGGCCAGCCTCCTGCCCGCCGCCGGCCAGAGGCCAGGTAAGCAGCCCCTCGGCGCGATTCTCGCTCCCCTTCCCCTCGGTCCCC	-	0.5	365	.
line12469	frameshift deletion	ENSAPLG00000007120:ENSAPLT00000007416:exon12:c.1902_1917del:p.L634fs,	4	66802368	66803653	0	-	0.5	785	.
line12522	frameshift deletion	ENSAPLG00000002472:ENSAPLT00000024685:wholegene,	4	69483940	69487923	0	-	0.7077	1890	.
line12606	frameshift deletion	ENSAPLG00000004151:ENSAPLT00000041643:wholegene,ENSAPLG00000005430:ENSAPLT00000005631:wholegene,ENSAPLG00000026990:ENSAPLT00000023015:wholegene,ENSAPLG00000004965:ENSAPLT00000046309:wholegene,ENSAPLG00000004965:ENSAPLT00000031721:wholegene,ENSAPLG00000004579:ENSAPLT00000004776:wholegene,ENSAPLG00000025526:ENSAPLT00000039076:wholegene,ENSAPLG00000004965:ENSAPLT00000005186:wholegene,ENSAPLG00000004…	4	73692957	74453752	0	-	0.5	758	.
line12609	nonframeshift deletion	ENSAPLG00000004965:ENSAPLT00000046309:exon18:c.2849_3220del:p.950_1074del,ENSAPLG00000004965:ENSAPLT00000031721:exon18:c.2849_3220del:p.950_1074del,ENSAPLG00000004965:ENSAPLT00000005186:exon18:c.2849_3220del:p.950_1074del,ENSAPLG00000004965:ENSAPLT00000027020:exon18:c.2849_3220del:p.950_1074del,	4	73873390	73880774	0	-	0.8333	503	.
line12679	nonframeshift deletion	ENSAPLG00000014984:ENSAPLT00000015659:exon2:c.236_595del:p.79_199del,	5	1032131	1061002	0	-	0.4907	518	.
line12682	frameshift deletion	ENSAPLG00000005343:ENSAPLT00000005581:wholegene,ENSAPLG00000014984:ENSAPLT00000015659:exon2:c.236_1824del:p.E79fs,ENSAPLG00000005642:ENSAPLT00000005985:wholegene,ENSAPLG00000004559:ENSAPLT00000004696:wholegene,ENSAPLG00000004710:ENSAPLT00000004843:wholegene,ENSAPLG00000004756:ENSAPLT00000004896:wholegene,ENSAPLG00000023045:ENSAPLT00000037651:wholegene,ENSAPLG00000004936:ENSAPLT00000005114:wholege…	5	1042163	1485765	0	-	0.3333	0	.
line12843	frameshift deletion	ENSAPLG00000006128:ENSAPLT00000006346:exon4:c.333_576del:p.V111fs,ENSAPLG00000006128:ENSAPLT00000021243:exon3:c.372_622del:p.V124fs,ENSAPLG00000006128:ENSAPLT00000036327:exon3:c.363_613del:p.V121fs,	5	5085767	5086962	0	-	0.6429	1122	.
line12844	frameshift deletion	ENSAPLG00000006128:ENSAPLT00000006346:wholegene,	5	5086848	5088927	0	-	0.5	973	.
line12964	frameshift deletion	ENSAPLG00000026004:ENSAPLT00000036051:wholegene,	5	9700412	9702398	0	-	0.8563	2067	.
line12966	nonframeshift deletion	ENSAPLG00000008616:ENSAPLT00000031196:exon12:c.1103_1231del:p.368_411del,ENSAPLG00000008616:ENSAPLT00000044680:exon12:c.1166_1294del:p.389_432del,ENSAPLG00000008616:ENSAPLT00000032625:exon10:c.1010_1138del:p.337_380del,ENSAPLG00000008616:ENSAPLT00000029717:exon13:c.1085_1213del:p.362_405del,ENSAPLG00000008616:ENSAPLT00000008960:exon12:c.1166_1294del:p.389_432del,ENSAPLG00000008616:ENSAPLT00000047…	5	9915419	9916388	0	-	0.5	455	.
line13200	nonframeshift deletion	ENSAPLG00000003790:ENSAPLT00000003870:exon2:c.116_313del:p.39_105del,	5	26321566	26323762	0	-	0.5	698	.
line13219	frameshift deletion	ENSAPLG00000001036:ENSAPLT00000001179:exon1:c.883_2675del:p.I295fs,	5	27045566	27059791	0	-	0.5	212	.
line13220	nonframeshift deletion	ENSAPLG00000001036:ENSAPLT00000001179:exon1:c.883_2577del:p.295_859del,	5	27048217	27059791	0	-	0.4891	350	.
line13288	frameshift deletion	ENSAPLG00000029061:ENSAPLT00000026503:wholegene,ENSAPLG00000001265:ENSAPLT00000001297:wholegene,ENSAPLG00000016130:ENSAPLT00000016822:wholegene,ENSAPLG00000030377:ENSAPLT00000018242:wholegene,ENSAPLG00000016133:ENSAPLT00000042150:wholegene,ENSAPLG00000000937:ENSAPLT00000000960:wholegene,ENSAPLG00000016133:ENSAPLT00000034088:wholegene,ENSAPLG00000016133:ENSAPLT00000016851:wholegene,ENSAPLG00000016…	5	31867718	32082725	0	-	0.4167	533	.
line13307	frameshift deletion	ENSAPLG00000025197:ENSAPLT00000030473:exon2:c.564_612del:p.A188fs,	5	32800234	32800282	CTGCCTTGCTCATGGTGGAGGTGCTAGAGCCAGAGAATGAGGCAGAGCT	-	0.625	324	.
line13348	nonframeshift deletion	ENSAPLG00000005304:ENSAPLT00000005477:exon3:c.185_217del:p.62_73del,	5	34805978	34806029	0	-	0.5909	768	.
line13359	frameshift deletion	ENSAPLG00000023032:ENSAPLT00000023778:wholegene,	5	36050469	36053614	0	-	0.65	2008	.
line13371	frameshift deletion	ENSAPLG00000009397:ENSAPLT00000044466:wholegene,	5	37103117	37103381	ATATGCTGCAAGATAGGCACAAGCCTACTTTGTGGACTCAGGACCATACAATTTCAGACTCCATGGCTACCAAACTGTAACCAATATGACACCATTTGTACCTTCTTGTTCCATTTGTGCCTTCTCTGTTCCACTCCAGGCAGACATCTGGTCAAGATATCCTTATTGAATCACAACTGAGACACAACACACTGCAAGGATTCTTTCGTCACAGCAGAAAGCCATGACAAGCCTGTAAAAGAAAGGAAAAGTAAAGCGATGACAA	-	0.4	206	.
line13379	frameshift deletion	ENSAPLG00000018742:ENSAPLT00000031362:wholegene,	5	37758619	37760000	0	-	0.5833	1565	.
line13456	frameshift deletion	ENSAPLG00000028004:ENSAPLT00000027981:wholegene,	5	41423976	41425378	0	-	0.8631	2304	.
line13601	frameshift deletion	ENSAPLG00000027314:ENSAPLT00000021057:wholegene,ENSAPLG00000010525:ENSAPLT00000011055:wholegene,ENSAPLG00000010525:ENSAPLT00000035753:wholegene,ENSAPLG00000010525:ENSAPLT00000041679:wholegene,ENSAPLG00000010511:ENSAPLT00000010934:wholegene,ENSAPLG00000011646:ENSAPLT00000012140:wholegene,ENSAPLG00000011646:ENSAPLT00000033744:wholegene,	5	53378644	53658392	0	-	0.5	263	.
line13723	frameshift deletion	ENSAPLG00000001619:ENSAPLT00000001716:wholegene,ENSAPLG00000001619:ENSAPLT00000039854:wholegene,ENSAPLG00000001619:ENSAPLT00000019765:wholegene,ENSAPLG00000001042:ENSAPLT00000001033:wholegene,	5	59499321	59668514	0	-	0.25	41	.
line13780	frameshift deletion	ENSAPLG00000019923:ENSAPLT00000041851:exon2:c.251_744del:p.R84fs,	5	61123249	61123742	TCCTGGCACCCAGCACCCTGCCCCGGCACCCAGCACCCTGTCCTGGCACCCAGCACCCTGCCCCGGCACCCAGCACCCTGTCCTGGCACCCAGCACCCAGCCCCAGCTCCCAGGACTTTGGCACAGTGCTGTGCTTTAGCACCCAGCACCCTGCTTGCACCCAGCACCCAGCACCCTGTCTGTGCCCAGCACCCCATGGCCAGCACCCCAGCACCCTGCCCCAGCTCCCAGGGCTGTGCTTAAGCACCCAGCACCCTGCCCATGCCCAGCACCCTGTGTCCGGCACCCTGCCTGTGTCTGGCACCCAGCACCCAGCACCCTGCCTGTGTCCAGCACCCCATGGCCAGCACCCCAGCACCCTGTCCCGGCACCCTACACCCTGCCCCAGCTCCCAGGGCT…	-	0.5385	738	.
line13801	frameshift deletion	ENSAPLG00000030510:ENSAPLT00000034715:wholegene,	5	61689288	61689672	0	-	0.5965	1545	.
line13823	frameshift deletion	ENSAPLG00000014673:ENSAPLT00000014802:wholegene,ENSAPLG00000014673:ENSAPLT00000015285:wholegene,ENSAPLG00000014673:ENSAPLT00000047264:wholegene,	5	62162509	62831195	0	-	0.5921	536	.
line13857	frameshift deletion	ENSAPLG00000014673:ENSAPLT00000014802:exon7:c.1442_2857del:p.Y481fs,ENSAPLG00000014673:ENSAPLT00000015285:exon9:c.1562_2977del:p.Y521fs,ENSAPLG00000014673:ENSAPLT00000047264:exon9:c.1562_3021del:p.Y521fs,	5	62685554	62833060	0	-	0.5357	167	.
line13858	frameshift deletion	ENSAPLG00000014673:ENSAPLT00000014802:exon7:c.1442_2857del:p.Y481fs,ENSAPLG00000014673:ENSAPLT00000015285:exon9:c.1562_2977del:p.Y521fs,ENSAPLG00000014673:ENSAPLT00000047264:exon9:c.1562_3021del:p.Y521fs,ENSAPLG00000011593:ENSAPLT00000012104:wholegene,	5	62689879	63134329	0	-	0.5	527	.
line13885	frameshift deletion	ENSAPLG00000011095:ENSAPLT00000043453:wholegene,ENSAPLG00000010785:ENSAPLT00000039599:wholegene,ENSAPLG00000010672:ENSAPLT00000011124:wholegene,ENSAPLG00000011473:ENSAPLT00000011942:wholegene,ENSAPLG00000010785:ENSAPLT00000042732:wholegene,ENSAPLG00000025251:ENSAPLT00000041470:wholegene,ENSAPLG00000011593:ENSAPLT00000012104:exon5:c.800_2868del:p.G267fs,ENSAPLG00000011095:ENSAPLT00000011566:wholeg…	5	63134720	63960867	0	-	0.5	191	.
line13889	frameshift deletion	ENSAPLG00000011095:ENSAPLT00000043453:wholegene,ENSAPLG00000010785:ENSAPLT00000039599:wholegene,ENSAPLG00000010672:ENSAPLT00000011124:wholegene,ENSAPLG00000011473:ENSAPLT00000011942:wholegene,ENSAPLG00000010785:ENSAPLT00000042732:wholegene,ENSAPLG00000025251:ENSAPLT00000041470:wholegene,ENSAPLG00000011095:ENSAPLT00000011566:wholegene,ENSAPLG00000010785:ENSAPLT00000011249:wholegene,ENSAPLG00000011…	5	63162975	63548538	0	-	0.5	161	.
line13892	frameshift deletion	ENSAPLG00000011095:ENSAPLT00000043453:wholegene,ENSAPLG00000010785:ENSAPLT00000039599:wholegene,ENSAPLG00000010672:ENSAPLT00000011124:wholegene,ENSAPLG00000011473:ENSAPLT00000011942:exon2:c.230_819del:p.D77fs,ENSAPLG00000010785:ENSAPLT00000042732:wholegene,ENSAPLG00000025251:ENSAPLT00000041470:wholegene,ENSAPLG00000011095:ENSAPLT00000011566:wholegene,ENSAPLG00000010785:ENSAPLT00000011249:wholegen…	5	63206207	63301781	0	-	0.5	125	.
line13966	frameshift deletion	ENSAPLG00000015012:ENSAPLT00000028996:wholegene,ENSAPLG00000015012:ENSAPLT00000015635:exon3:c.38_663del:p.T13fs,	6	152585	163582	0	-	1	1329	.
line13967	frameshift deletion	ENSAPLG00000002477:ENSAPLT00000032790:wholegene,ENSAPLG00000002394:ENSAPLT00000002419:wholegene,ENSAPLG00000019644:ENSAPLT00000032689:wholegene,ENSAPLG00000002477:ENSAPLT00000018715:wholegene,ENSAPLG00000002477:ENSAPLT00000042779:wholegene,ENSAPLG00000002477:ENSAPLT00000040702:wholegene,ENSAPLG00000001653:ENSAPLT00000044155:wholegene,ENSAPLG00000002477:ENSAPLT00000021463:wholegene,ENSAPLG00000001…	6	167266	599101	0	-	0.5096	377	.
line13968	frameshift deletion	ENSAPLG00000002394:ENSAPLT00000002419:wholegene,ENSAPLG00000019644:ENSAPLT00000032689:wholegene,ENSAPLG00000001653:ENSAPLT00000044155:wholegene,ENSAPLG00000001653:ENSAPLT00000038786:wholegene,ENSAPLG00000015666:ENSAPLT00000016323:wholegene,ENSAPLG00000002394:ENSAPLT00000002420:wholegene,ENSAPLG00000015686:ENSAPLT00000016365:wholegene,ENSAPLG00000031021:ENSAPLT00000019849:wholegene,ENSAPLG00000015…	6	185508	574395	0	-	0.5	83	.
line13970	frameshift deletion	ENSAPLG00000031021:ENSAPLT00000019849:wholegene,	6	201262	203615	0	-	0.9085	1624	.
line13976	frameshift deletion	ENSAPLG00000002394:ENSAPLT00000002419:exon3:c.137_1839del:p.G46fs,ENSAPLG00000001653:ENSAPLT00000044155:wholegene,ENSAPLG00000001653:ENSAPLT00000038786:wholegene,ENSAPLG00000002394:ENSAPLT00000002420:exon3:c.137_1860del:p.G46fs,ENSAPLG00000015686:ENSAPLT00000016365:wholegene,ENSAPLG00000002394:ENSAPLT00000021910:exon3:c.128_3535del:p.G43fs,ENSAPLG00000001653:ENSAPLT00000001954:wholegene,ENSAPLG00…	6	330815	444517	0	-	0.25	1	.
line13982	frameshift deletion	ENSAPLG00000002477:ENSAPLT00000032790:wholegene,ENSAPLG00000019644:ENSAPLT00000032689:wholegene,ENSAPLG00000002477:ENSAPLT00000018715:wholegene,ENSAPLG00000002477:ENSAPLT00000042779:wholegene,ENSAPLG00000002477:ENSAPLT00000040702:wholegene,ENSAPLG00000002477:ENSAPLT00000021463:wholegene,ENSAPLG00000003140:ENSAPLT00000003222:wholegene,ENSAPLG00000002477:ENSAPLT00000002503:wholegene,ENSAPLG00000018…	6	487511	1111379	0	-	0.5	20	.
line14022	frameshift deletion	ENSAPLG00000003140:ENSAPLT00000003222:exon6:c.763_1313del:p.T255fs,	6	1004012	1144458	0	-	0.475	182	.
line14027	frameshift deletion	ENSAPLG00000003312:ENSAPLT00000003398:exon3:c.146_5511del:p.G49fs,ENSAPLG00000003140:ENSAPLT00000003222:exon9:c.1002_2897del:p.D334fs,ENSAPLG00000026530:ENSAPLT00000023921:wholegene,	6	1077037	1562268	0	-	0.5	401	.
line14029	frameshift deletion	ENSAPLG00000003312:ENSAPLT00000003398:exon27:c.3621_5511del:p.G1207fs,ENSAPLG00000003140:ENSAPLT00000003222:exon10:c.1077_2897del:p.K359fs,ENSAPLG00000026530:ENSAPLT00000023921:wholegene,	6	1103357	1335035	0	-	0.5417	347	.
line14111	frameshift deletion	ENSAPLG00000009116:ENSAPLT00000009491:exon8:c.1374_1378del:p.G458fs,	6	2755790	2759448	0	-	0.5	410	.
line14112	stopgain	ENSAPLG00000009116:ENSAPLT00000009491:exon7:c.958delG:p.V320X,	6	2759864	2760381	0	-	0.5	374	.
line14129	nonsynonymous SNV	ENSAPLG00000014474:ENSAPLT00000036861:exon1:c.T731G:p.F244C,ENSAPLG00000014474:ENSAPLT00000046773:exon1:c.T731G:p.F244C,	6	3769949	3769949	0	G	0.5625	324	.
line14136	nonframeshift deletion	ENSAPLG00000009874:ENSAPLT00000044124:exon15:c.1909_1929del:p.637_643del,ENSAPLG00000009874:ENSAPLT00000028100:exon14:c.2086_2106del:p.696_702del,ENSAPLG00000009874:ENSAPLT00000010332:exon14:c.1870_1890del:p.624_630del,	6	4193387	4193618	0	-	0.5	155	.
line14137	frameshift deletion	ENSAPLG00000009874:ENSAPLT00000028100:exon16:c.2288_2331del:p.D763fs,ENSAPLG00000009874:ENSAPLT00000010332:exon16:c.2072_2115del:p.D691fs,	6	4194588	4194690	0	-	0.5	2211	.
line14138	frameshift deletion	ENSAPLG00000009874:ENSAPLT00000028100:exon18:c.2544_2755del:p.I848fs,ENSAPLG00000009874:ENSAPLT00000010332:exon18:c.2328_2539del:p.I776fs,	6	4195577	4196197	0	-	0.5	1726	.
line14139	frameshift deletion	ENSAPLG00000009874:ENSAPLT00000028100:exon17:c.2501_3006del:p.T834fs,ENSAPLG00000009874:ENSAPLT00000010332:exon17:c.2285_2790del:p.T762fs,	6	4195448	4198231	0	-	0.5	1360	.
line14149	frameshift deletion	ENSAPLG00000002531:ENSAPLT00000002543:wholegene,	6	4220049	4220225	0	-	0.5	712	.
line14150	frameshift deletion	ENSAPLG00000002531:ENSAPLT00000002543:wholegene,	6	4220050	4221412	0	-	0.4909	913	.
line14154	nonframeshift deletion	ENSAPLG00000004385:ENSAPLT00000028489:exon1:c.302_403del:p.101_135del,ENSAPLG00000004385:ENSAPLT00000004531:exon1:c.302_403del:p.101_135del,	6	4571292	4571393	0	-	1	265	.
line14157	frameshift deletion	ENSAPLG00000007195:ENSAPLT00000007490:exon7:c.1317_1326del:p.K439fs,	6	4883016	4883057	0	-	0.5714	0	.
line14168	frameshift deletion	ENSAPLG00000012472:ENSAPLT00000013014:exon3:c.107_362del:p.G36fs,	6	5980151	5983080	0	-	0.5	9260	.
line14170	frameshift deletion	ENSAPLG00000012472:ENSAPLT00000013014:exon4:c.309delG:p.Q103fs,	6	5982511	5982588	0	-	0.5	13520	.
line14171	nonframeshift deletion	ENSAPLG00000012472:ENSAPLT00000013014:exon5:c.310_591del:p.104_197del,	6	5982512	5984482	0	-	0.5	1750	.
line14262	frameshift deletion	ENSAPLG00000013906:ENSAPLT00000014485:exon4:c.292_343del:p.G98fs,	6	11658896	11659072	0	-	0.6603	1820	.
line14270	frameshift deletion	ENSAPLG00000031257:ENSAPLT00000020563:wholegene,	6	12756127	12758530	0	-	0.908	2127	.
line14311	frameshift deletion	ENSAPLG00000017222:ENSAPLT00000032348:wholegene,	6	16771798	16772916	0	-	0.9545	3161	.
line14312	nonframeshift deletion	ENSAPLG00000022191:ENSAPLT00000018651:exon3:c.381_512del:p.127_171del,	6	16912438	16913141	0	-	0.5714	1329	.
line14342	frameshift deletion	ENSAPLG00000017704:ENSAPLT00000001940:wholegene,ENSAPLG00000017704:ENSAPLT00000026541:wholegene,ENSAPLG00000001838:ENSAPLT00000001890:wholegene,	6	19204711	19227737	0	-	0.5	368	.
line14350	frameshift deletion	ENSAPLG00000018936:ENSAPLT00000029339:wholegene,	6	19930275	19931678	0	-	0.7692	2570	.
line14374	frameshift deletion	ENSAPLG00000012001:ENSAPLT00000012499:wholegene,	6	22022854	22025076	0	-	0.5	509	.
line14525	frameshift deletion	ENSAPLG00000010700:ENSAPLT00000011133:exon4:c.656_659del:p.T219fs,	6	29700944	29701349	0	-	0.7917	738	.
line14562	frameshift deletion	ENSAPLG00000011124:ENSAPLT00000011631:wholegene,	6	31523871	31746781	0	-	0.4659	185	.
line14563	frameshift deletion	ENSAPLG00000011124:ENSAPLT00000011631:wholegene,	6	31524248	31771622	0	-	0.5112	635	.
line14594	nonframeshift deletion	ENSAPLG00000028379:ENSAPLT00000045481:exon10:c.2542_2559del:p.848_853del,	6	32400304	32402838	0	-	0.5	167	.
line14747	nonframeshift deletion	ENSAPLG00000014773:ENSAPLT00000015441:exon3:c.230_283del:p.77_95del,	7	31692	32312	0	-	0.72	1861	.
line14765	frameshift deletion	ENSAPLG00000008131:ENSAPLT00000008446:wholegene,	7	573712	793004	0	-	0.375	152	.
line14884	nonframeshift deletion	ENSAPLG00000011060:ENSAPLT00000011521:exon1:c.82_114del:p.28_38del,ENSAPLG00000011060:ENSAPLT00000011531:exon1:c.82_114del:p.28_38del,	7	4045665	4045697	0	-	0.8846	0	.
line14916	frameshift deletion	ENSAPLG00000026720:ENSAPLT00000030181:wholegene,ENSAPLG00000026720:ENSAPLT00000023531:wholegene,ENSAPLG00000005971:ENSAPLT00000006248:wholegene,ENSAPLG00000009161:ENSAPLT00000009564:wholegene,ENSAPLG00000009154:ENSAPLT00000009522:wholegene,	7	5143260	6136553	0	-	0.5	131	.
line15079	nonframeshift deletion	ENSAPLG00000024504:ENSAPLT00000047311:exon5:c.217_489del:p.73_163del,	7	13856479	13858501	0	-	0.5	491	.
line15164	frameshift deletion	ENSAPLG00000003772:ENSAPLT00000003919:exon7:c.1150_1300del:p.D384fs,	7	20445652	20446768	0	-	0.25	12	.
line15181	frameshift deletion	ENSAPLG00000014616:ENSAPLT00000015276:wholegene,ENSAPLG00000015499:ENSAPLT00000012407:wholegene,ENSAPLG00000015499:ENSAPLT00000029837:wholegene,ENSAPLG00000014467:ENSAPLT00000024531:wholegene,ENSAPLG00000015499:ENSAPLT00000016174:wholegene,ENSAPLG00000015499:ENSAPLT00000018532:wholegene,ENSAPLG00000012826:ENSAPLT00000013419:wholegene,ENSAPLG00000015499:ENSAPLT00000038313:wholegene,ENSAPLG00000019…	7	22658014	23081611	0	-	0.5	194	.
line15191	frameshift deletion	ENSAPLG00000020418:ENSAPLT00000031749:wholegene,ENSAPLG00000020418:ENSAPLT00000017849:wholegene,ENSAPLG00000020418:ENSAPLT00000033802:wholegene,	7	24052736	24060629	0	-	0.5112	959	.
line15200	frameshift deletion	ENSAPLG00000003893:ENSAPLT00000047702:exon1:c.318_357del:p.R106fs,ENSAPLG00000003893:ENSAPLT00000003992:exon1:c.148_187del:p.G50fs,	7	24677348	24677387	0	-	0.9559	118	.
line15213	nonframeshift deletion	ENSAPLG00000007680:ENSAPLT00000008026:exon7:c.550_1380del:p.184_460del,	7	25990359	26031260	0	-	0.5714	341	.
line15223	frameshift deletion	ENSAPLG00000008959:ENSAPLT00000009313:wholegene,	7	26544324	26549406	0	-	0.5	531	.
line15237	frameshift deletion	ENSAPLG00000005028:ENSAPLT00000005203:exon6:c.516_1188del:p.A172fs,	7	28225158	28225830	0	-	0.5	776	.
line15239	frameshift deletion	ENSAPLG00000025012:ENSAPLT00000024108:exon26:c.5009_5081del:p.G1670fs,ENSAPLG00000025012:ENSAPLT00000039903:exon26:c.5054_5126del:p.G1685fs,ENSAPLG00000025012:ENSAPLT00000030362:exon26:c.5066_5138del:p.G1689fs,ENSAPLG00000025012:ENSAPLT00000042608:exon24:c.4619_4691del:p.G1540fs,ENSAPLG00000025012:ENSAPLT00000043156:exon27:c.5096_5168del:p.G1699fs,ENSAPLG00000025012:ENSAPLT00000018274:exon21:c.42…	7	28311862	28311993	TGGGGTGGCATCGTCCCTTCGGGTGTGCTGGGGGCTTCCCTGCCAGCCAGGAGCCACGCTTGGGGCTGGGTTTGATCCCTCTCCTCTCCATGGGCTGTTCCTGCGCTCAGCTGGTTCAGAGCCAGGCTGGGT	-	0.5577	758	.
line15269	frameshift deletion	ENSAPLG00000012930:ENSAPLT00000030912:wholegene,ENSAPLG00000012930:ENSAPLT00000013513:exon14:c.1342_2514del:p.G448fs,	7	29359063	29369925	0	-	0.5	380	.
line15281	frameshift deletion	ENSAPLG00000018223:ENSAPLT00000033591:wholegene,	7	29904302	29906502	0	-	0.6429	1624	.
line15418	frameshift deletion	ENSAPLG00000028704:ENSAPLT00000023501:wholegene,	7	36189386	36194245	0	-	0.8462	2452	.
line15481	frameshift deletion	ENSAPLG00000010565:ENSAPLT00000043060:exon1:c.1039_1070del:p.V347fs,ENSAPLG00000010565:ENSAPLT00000010988:exon1:c.1039_1070del:p.V347fs,	7	38345932	38345963	0	-	0.625	0	.
line15499	frameshift deletion	ENSAPLG00000015688:ENSAPLT00000023878:exon34:c.6195_6220del:p.S2065fs,ENSAPLG00000015688:ENSAPLT00000016494:exon33:c.6093_6118del:p.S2031fs,ENSAPLG00000015688:ENSAPLT00000022536:exon34:c.6087_6112del:p.S2029fs,ENSAPLG00000015688:ENSAPLT00000027136:exon36:c.6384_6409del:p.S2128fs,ENSAPLG00000015688:ENSAPLT00000047825:exon33:c.6168_6193del:p.S2056fs,	7	38834325	38834673	0	-	0.6667	2520	.
line15516	frameshift deletion	ENSAPLG00000014247:ENSAPLT00000014882:wholegene,ENSAPLG00000014887:ENSAPLT00000017880:wholegene,ENSAPLG00000014919:ENSAPLT00000015539:wholegene,ENSAPLG00000014456:ENSAPLT00000015077:wholegene,ENSAPLG00000014785:ENSAPLT00000015408:wholegene,ENSAPLG00000014887:ENSAPLT00000015518:wholegene,ENSAPLG00000014247:ENSAPLT00000035945:wholegene,	8	615598	802332	0	-	0.5143	710	.
line15520	frameshift deletion	ENSAPLG00000016259:ENSAPLT00000016983:wholegene,ENSAPLG00000014947:ENSAPLT00000040095:wholegene,ENSAPLG00000015700:ENSAPLT00000016362:wholegene,ENSAPLG00000015768:ENSAPLT00000043084:wholegene,ENSAPLG00000015768:ENSAPLT00000029498:wholegene,ENSAPLG00000016170:ENSAPLT00000016870:wholegene,ENSAPLG00000015768:ENSAPLT00000016487:wholegene,ENSAPLG00000026535:ENSAPLT00000020292:wholegene,ENSAPLG00000015…	8	802696	1162508	0	-	0.5	938	.
line15541	frameshift deletion	ENSAPLG00000011687:ENSAPLT00000020802:wholegene,ENSAPLG00000011687:ENSAPLT00000027173:wholegene,ENSAPLG00000011687:ENSAPLT00000036723:wholegene,ENSAPLG00000011687:ENSAPLT00000012235:wholegene,ENSAPLG00000011687:ENSAPLT00000027774:wholegene,	8	1806150	2239403	0	-	0.4773	362	.
line15604	nonframeshift deletion	ENSAPLG00000026987:ENSAPLT00000039359:exon5:c.653_673del:p.218_225del,	8	4003681	4003815	0	-	0.6795	1288	.
line15621	frameshift deletion	ENSAPLG00000005192:ENSAPLT00000005360:wholegene,ENSAPLG00000005192:ENSAPLT00000039676:wholegene,ENSAPLG00000005192:ENSAPLT00000045952:wholegene,	8	4860430	5188943	0	-	0.5	77	.
line15659	frameshift deletion	ENSAPLG00000019190:ENSAPLT00000037411:wholegene,	8	6635703	6637030	0	-	0.5	2392	.
line15705	frameshift deletion	ENSAPLG00000016064:ENSAPLT00000016758:wholegene,ENSAPLG00000000572:ENSAPLT00000000859:wholegene,ENSAPLG00000002011:ENSAPLT00000002077:wholegene,ENSAPLG00000014258:ENSAPLT00000014849:wholegene,ENSAPLG00000014521:ENSAPLT00000015169:wholegene,ENSAPLG00000016049:ENSAPLT00000016736:wholegene,ENSAPLG00000014054:ENSAPLT00000004495:wholegene,ENSAPLG00000013683:ENSAPLT00000014246:wholegene,ENSAPLG00000014…	8	7815000	8727229	0	-	0.5	1448	.
line15716	frameshift deletion	ENSAPLG00000002310:ENSAPLT00000002313:wholegene,	8	8404519	8408223	0	-	0.5685	1681	.
line15753	frameshift deletion	ENSAPLG00000005910:ENSAPLT00000018526:exon4:c.709_896del:p.E237fs,ENSAPLG00000005910:ENSAPLT00000039634:exon4:c.709_896del:p.E237fs,ENSAPLG00000005910:ENSAPLT00000006138:exon4:c.709_896del:p.E237fs,ENSAPLG00000005910:ENSAPLT00000046599:exon5:c.709_712del:p.E237fs,ENSAPLG00000005910:ENSAPLT00000046088:exon4:c.709_896del:p.E237fs,	8	9997862	9998493	0	-	0.5	53	.
line15754	nonframeshift deletion	ENSAPLG00000005910:ENSAPLT00000018526:exon5:c.713_1267del:p.238_423del,ENSAPLG00000005910:ENSAPLT00000039634:exon5:c.713_1450del:p.238_484del,ENSAPLG00000005910:ENSAPLT00000006138:exon5:c.713_1450del:p.238_484del,ENSAPLG00000005910:ENSAPLT00000046088:exon5:c.713_1264del:p.238_422del,	8	9997871	10000419	0	-	0.4483	239	.
line15755	nonframeshift deletion	ENSAPLG00000005910:ENSAPLT00000039634:exon7:c.1082_1264del:p.361_422del,ENSAPLG00000005910:ENSAPLT00000006138:exon7:c.1082_1264del:p.361_422del,ENSAPLG00000005910:ENSAPLT00000046088:exon7:c.1082_1264del:p.361_422del,	8	9999448	10000089	0	-	0.4205	278	.
line15756	nonframeshift deletion	ENSAPLG00000005910:ENSAPLT00000018526:exon8:c.1268_1450del:p.423_484del,ENSAPLG00000005910:ENSAPLT00000006138:exon9:c.1451_1633del:p.484_545del,ENSAPLG00000005910:ENSAPLT00000046599:exon6:c.713_895del:p.238_299del,	8	10000558	10001283	0	-	0.5	368	.
line15783	frameshift deletion	ENSAPLG00000030710:ENSAPLT00000024731:wholegene,ENSAPLG00000014584:ENSAPLT00000015237:wholegene,ENSAPLG00000020139:ENSAPLT00000028491:wholegene,ENSAPLG00000015372:ENSAPLT00000030000:wholegene,ENSAPLG00000015372:ENSAPLT00000016079:wholegene,ENSAPLG00000001323:ENSAPLT00000001829:wholegene,ENSAPLG00000005959:ENSAPLT00000019583:exon16:c.2038_3146del:p.G680fs,ENSAPLG00000003474:ENSAPLT00000048157:whol…	8	11403074	12309244	0	-	0.5455	110	.
line15798	frameshift deletion	ENSAPLG00000014667:ENSAPLT00000045073:wholegene,ENSAPLG00000014667:ENSAPLT00000015295:wholegene,	8	12826823	12831360	0	-	0.5	143	.
line15800	frameshift deletion	ENSAPLG00000021950:ENSAPLT00000021772:exon1:c.80_1692del:p.K27fs,	8	12980508	12982218	0	-	0.8101	2836	.
line15887	frameshift deletion	ENSAPLG00000003303:ENSAPLT00000041635:exon3:c.116_425del:p.N39fs,ENSAPLG00000003303:ENSAPLT00000003384:exon2:c.116_299del:p.N39fs,ENSAPLG00000003303:ENSAPLT00000036649:exon2:c.116_425del:p.N39fs,ENSAPLG00000003303:ENSAPLT00000029212:exon2:c.116_251del:p.K39fs,	8	21314797	21375916	0	-	0.5	53	.
line15888	frameshift deletion	ENSAPLG00000003303:ENSAPLT00000041635:exon7:c.426_429del:p.K142fs,ENSAPLG00000003303:ENSAPLT00000003384:exon5:c.300_303del:p.K100fs,ENSAPLG00000003303:ENSAPLT00000036649:exon6:c.426_429del:p.K142fs,ENSAPLG00000003303:ENSAPLT00000029212:exon4:c.252_255del:p.K84fs,	8	21356555	21392680	0	-	0.5	98	.
line15893	frameshift deletion	ENSAPLG00000003303:ENSAPLT00000041635:exon10:c.867delG:p.V289fs,ENSAPLG00000003303:ENSAPLT00000003384:exon8:c.741delG:p.V247fs,ENSAPLG00000003303:ENSAPLT00000036649:exon9:c.867delG:p.V289fs,ENSAPLG00000003303:ENSAPLT00000029212:exon7:c.693delG:p.V231fs,	8	21418057	21437699	0	-	0.5	404	.
line15894	frameshift deletion	ENSAPLG00000003303:ENSAPLT00000041635:exon11:c.1014delG:p.G338fs,ENSAPLG00000003303:ENSAPLT00000003384:exon9:c.888delG:p.G296fs,ENSAPLG00000003303:ENSAPLT00000036649:exon10:c.1014delG:p.G338fs,ENSAPLG00000003303:ENSAPLT00000029212:exon8:c.840delG:p.G280fs,	8	21437847	21446946	0	-	0.5	194	.
line15918	frameshift deletion	ENSAPLG00000007898:ENSAPLT00000008231:wholegene,ENSAPLG00000009181:ENSAPLT00000009558:wholegene,ENSAPLG00000008404:ENSAPLT00000008731:wholegene,ENSAPLG00000018210:ENSAPLT00000021109:wholegene,ENSAPLG00000008479:ENSAPLT00000008839:wholegene,ENSAPLG00000007474:ENSAPLT00000020907:wholegene,ENSAPLG00000007898:ENSAPLT00000032614:wholegene,ENSAPLG00000009308:ENSAPLT00000009700:exon6:c.535_1302del:p.A17…	8	22798262	23063526	0	-	0.5	302	.
line15919	frameshift deletion	ENSAPLG00000007898:ENSAPLT00000008231:wholegene,ENSAPLG00000009181:ENSAPLT00000009558:wholegene,ENSAPLG00000008404:ENSAPLT00000008731:wholegene,ENSAPLG00000018210:ENSAPLT00000021109:wholegene,ENSAPLG00000008479:ENSAPLT00000008839:wholegene,ENSAPLG00000007474:ENSAPLT00000020907:wholegene,ENSAPLG00000007898:ENSAPLT00000032614:wholegene,ENSAPLG00000009308:ENSAPLT00000009700:exon6:c.535_1302del:p.A17…	8	22798262	23063486	0	-	0.5	284	.
line15928	frameshift deletion	ENSAPLG00000026113:ENSAPLT00000021064:wholegene,ENSAPLG00000009571:ENSAPLT00000009978:wholegene,ENSAPLG00000009308:ENSAPLT00000009700:wholegene,	8	23063487	23098092	0	-	0.5	464	.
line15937	frameshift deletion	ENSAPLG00000022301:ENSAPLT00000033807:wholegene,	8	23867105	23869021	0	-	0.7805	2274	.
line15988	frameshift deletion	ENSAPLG00000003928:ENSAPLT00000044681:wholegene,ENSAPLG00000003928:ENSAPLT00000004035:wholegene,	8	26829329	26829417	0	-	0.6364	738	.
line16004	frameshift deletion	ENSAPLG00000030685:ENSAPLT00000021486:wholegene,	8	27679618	27683678	0	-	0.7831	2511	.
line16104	frameshift deletion	ENSAPLG00000010438:ENSAPLT00000010890:exon11:c.1233_1432del:p.K411fs,	8	31040348	31043727	0	-	0.5	1315	.
line16105	frameshift deletion	ENSAPLG00000010438:ENSAPLT00000010890:exon12:c.1332delA:p.S444fs,	8	31041468	31042178	0	-	0.5	3255	.
line16106	frameshift deletion	ENSAPLG00000010438:ENSAPLT00000010890:exon11:c.1233_1333del:p.K411fs,	8	31041467	31043727	0	-	0.5	3474	.
line16107	frameshift deletion	ENSAPLG00000010438:ENSAPLT00000010890:exon10:c.1153_1156del:p.P385fs,	8	31043805	31044499	0	-	0.5	2988	.
line16108	frameshift deletion	ENSAPLG00000010438:ENSAPLT00000010890:exon9:c.991_1157del:p.E331fs,	8	31043804	31045620	0	-	0.5	3831	.
line16145	frameshift deletion	ENSAPLG00000014834:ENSAPLT00000022744:exon5:c.313_1358del:p.I105fs,ENSAPLG00000014834:ENSAPLT00000038325:exon5:c.796_1841del:p.I266fs,ENSAPLG00000014834:ENSAPLT00000015506:exon5:c.373_1418del:p.I125fs,	9	51604	68613	0	-	0.5	1268	.
line16184	nonframeshift deletion	ENSAPLG00000028976:ENSAPLT00000036187:exon2:c.19_198del:p.7_66del,	9	1804198	1807987	0	-	0.5214	2481	.
line16188	frameshift deletion	ENSAPLG00000027343:ENSAPLT00000025599:exon1:c.3_1554del:p.M1fs,	9	1836154	1837795	0	-	0.6635	1565	.
line16251	frameshift deletion	ENSAPLG00000005467:ENSAPLT00000005681:exon3:c.279_358del:p.Q93fs,	9	3888868	3889157	ATCGGACATACAGAAGCGAATGCAAGGAGAATCCTAGCACAACAAGCACACCATCCACTGCCTCTTTTAAGTGAGAATAGTTAAATGTCAATATAAATGCAGTCCACAAACACACAACCCTCTTAAAAGACTGCACAAACACACTTGTTCACAGGAGGAATGGTCTTTCCTGAGATGCATTAGGTTAGATGTCTCTTGAAAGGGAATCTAGCACAAAGCTTTCATCAGCAGGATCCGAACAATATAAAACCTCTGAGGCTTGCTGGAGAACAGAATTCTTTCCATGATCA	-	0.5	746	.
line16276	frameshift deletion	ENSAPLG00000010743:ENSAPLT00000011181:exon10:c.4514_4575del:p.A1505fs,	9	4773112	4773480	0	-	0.6622	590	.
line16277	nonframeshift deletion	ENSAPLG00000010743:ENSAPLT00000011181:exon1:c.2967_3008del:p.989_1003del,	9	4776737	4776778	CTGCTGGAGGTAGTGGAGCTGGGTGCTGTGACCGTGCTGGGA	-	0.8603	4	.
line16334	nonframeshift deletion	ENSAPLG00000000805:ENSAPLT00000044431:exon7:c.1471_1638del:p.491_546del,	9	7781131	7781298	ATCTGCCAAAACGGTGATGGAGACAGCTGCTCCTCTGAAGAAGCAGAAAGCTCCACATCTGCCAAAACGGTGATGGAGGCAGCTGCTCCTCTGAAGAAGCAGAAAGCTTCAGATCTGCCAAAACGGTGATGGAGGCAGCTGCTCCTCTGAAGAAGCAGGAGACCTCAG	-	0.5	1633	.
line16353	nonframeshift deletion	ENSAPLG00000007821:ENSAPLT00000008116:exon7:c.820_837del:p.274_279del,	9	8791365	8792178	0	-	0.5	4	.
line16354	frameshift deletion	ENSAPLG00000015785:ENSAPLT00000047287:wholegene,ENSAPLG00000024920:ENSAPLT00000030902:wholegene,ENSAPLG00000015073:ENSAPLT00000040613:wholegene,ENSAPLG00000015233:ENSAPLT00000015878:wholegene,ENSAPLG00000014934:ENSAPLT00000015572:wholegene,ENSAPLG00000015785:ENSAPLT00000044279:wholegene,ENSAPLG00000015449:ENSAPLT00000016087:wholegene,ENSAPLG00000011787:ENSAPLT00000012287:wholegene,ENSAPLG00000015…	9	8794173	9550689	0	-	0.5	4764	.
line16355	frameshift deletion	ENSAPLG00000015785:ENSAPLT00000047287:wholegene,ENSAPLG00000024920:ENSAPLT00000030902:wholegene,ENSAPLG00000015073:ENSAPLT00000040613:wholegene,ENSAPLG00000015233:ENSAPLT00000015878:wholegene,ENSAPLG00000014934:ENSAPLT00000015572:wholegene,ENSAPLG00000015785:ENSAPLT00000044279:wholegene,ENSAPLG00000015449:ENSAPLT00000016087:wholegene,ENSAPLG00000011787:ENSAPLT00000012287:wholegene,ENSAPLG00000015…	9	8794162	9561003	0	-	0.9888	4524	.
line16356	frameshift deletion	ENSAPLG00000007910:ENSAPLT00000008292:exon13:c.1965_2086del:p.D655fs,	9	8807239	8807459	GACTCTTAGGAAGAATTTCTTTACTGAAAGGGTTGTTAGGCACTGGAACGGGCTGCCCAGGGAGGTGGTGGAGTCACCATCCCTGGAAGTCTTCAAAAGACGTTTAGATGTAGAGCTTAGGGATATGGTTTAGTGGGGACTGTTAGTGTTAGGTTAGAGGTTGGACTCAATGATCTTGAGGTCTCTTCCAACCTAGAAATTCTGTGATTCTGTGATTCTGT	-	0.6944	1358	.
line16380	frameshift deletion	ENSAPLG00000015073:ENSAPLT00000040613:wholegene,ENSAPLG00000015073:ENSAPLT00000015735:exon1:c.27_73del:p.A9fs,	9	9389339	9389788	0	-	0.5	329	.
line16394	nonframeshift deletion	ENSAPLG00000002590:ENSAPLT00000002613:exon1:c.206_310del:p.69_104del,	9	9704373	9704477	GGGAGCGAGGGGACGTTGGTGAGGAGCGAGGGGACGTCGGAAGGGAATGAGAGGATGGTGGAGGGGAGTCAGGGGGTGTTGGAGGGGAGCGAGGGGACGTCAGTA	-	0.5	150	.
line16396	frameshift deletion	ENSAPLG00000005279:ENSAPLT00000005448:exon1:c.140_362del:p.S47fs,ENSAPLG00000005279:ENSAPLT00000026397:exon1:c.140_362del:p.S47fs,	9	9806018	9806240	CTCCATATTCCTTGTACCCCGTGTCCCCATATCCCTTGTACCCTGTGACCCATGTCCCCCACGTCCCATGTCCTCATATCTCTTGTCCCCCATGTCCCAAGTCCCCAAATCCCATGTCCCCCATGTCCCATGTCCCCATATCCCTTGTACCCTGTGTCCCAAGTCCCCATATCTCACGTCCCAAGTCCCCGTATCCCTTGCCCCCCCCGCCCCGTGCCCCCAC	-	0.8088	531	.
line16445	nonframeshift deletion	ENSAPLG00000013388:ENSAPLT00000013946:exon7:c.976_1017del:p.326_339del,	9	12398689	12507849	0	-	0.5	203	.
line16452	frameshift deletion	ENSAPLG00000005572:ENSAPLT00000005753:wholegene,ENSAPLG00000013571:ENSAPLT00000022297:wholegene,ENSAPLG00000013571:ENSAPLT00000022667:wholegene,ENSAPLG00000026838:ENSAPLT00000025760:wholegene,ENSAPLG00000001874:ENSAPLT00000001868:wholegene,ENSAPLG00000013571:ENSAPLT00000014142:wholegene,ENSAPLG00000016643:ENSAPLT00000028277:wholegene,ENSAPLG00000000765:ENSAPLT00000000741:wholegene,ENSAPLG00000013…	9	12566295	12742985	0	-	0.4444	146	.
line16465	frameshift deletion	ENSAPLG00000002884:ENSAPLT00000002977:wholegene,ENSAPLG00000002699:ENSAPLT00000002722:wholegene,ENSAPLG00000002750:ENSAPLT00000002781:wholegene,ENSAPLG00000004577:ENSAPLT00000004717:wholegene,ENSAPLG00000005097:ENSAPLT00000005265:wholegene,ENSAPLG00000002699:ENSAPLT00000030082:wholegene,ENSAPLG00000004326:ENSAPLT00000004569:wholegene,ENSAPLG00000002772:ENSAPLT00000020262:wholegene,ENSAPLG00000004…	9	12867956	13650118	0	-	0.5	158	.
line16466	frameshift deletion	ENSAPLG00000002884:ENSAPLT00000002977:wholegene,ENSAPLG00000002699:ENSAPLT00000002722:wholegene,ENSAPLG00000002750:ENSAPLT00000002781:wholegene,ENSAPLG00000004577:ENSAPLT00000004717:wholegene,ENSAPLG00000005097:ENSAPLT00000005265:wholegene,ENSAPLG00000004577:ENSAPLT00000020951:wholegene,ENSAPLG00000002699:ENSAPLT00000030082:wholegene,ENSAPLG00000004326:ENSAPLT00000004569:wholegene,ENSAPLG00000002…	9	12889852	13863594	0	-	0.6348	812	.
line16484	frameshift deletion	ENSAPLG00000004577:ENSAPLT00000004717:exon3:c.134_2784del:p.G45fs,ENSAPLG00000004284:ENSAPLT00000020490:wholegene,ENSAPLG00000004284:ENSAPLT00000025074:wholegene,ENSAPLG00000004577:ENSAPLT00000020951:exon3:c.212_2862del:p.G71fs,ENSAPLG00000009878:ENSAPLT00000044346:wholegene,ENSAPLG00000009878:ENSAPLT00000046879:wholegene,ENSAPLG00000004577:ENSAPLT00000020868:wholegene,ENSAPLG00000004284:ENSAPLT0…	9	13827195	14607209	0	-	0.5	161	.
line16490	frameshift deletion	ENSAPLG00000004577:ENSAPLT00000020868:exon8:c.1078_3366del:p.I360fs,ENSAPLG00000004454:ENSAPLT00000004565:wholegene,	9	13903314	14022494	0	-	0.5	62	.
line16577	frameshift deletion	ENSAPLG00000008557:ENSAPLT00000008899:wholegene,	9	17027667	17040363	0	-	0.8571	206	.
line16940	nonframeshift deletion	ENSAPLG00000013756:ENSAPLT00000014330:exon6:c.775_921del:p.259_307del,	10	9861171	9862373	0	-	0.8966	204	.
line16994	nonframeshift deletion	ENSAPLG00000012423:ENSAPLT00000023467:exon4:c.312_317del:p.104_106del,ENSAPLG00000012423:ENSAPLT00000012938:exon4:c.240_245del:p.80_82del,	10	12258194	12258626	TGTAAGACTTTGTTGACTGAAGCGTCCAAAGCCAAACAGAATGACTGCTTTTGGATCTGCTCTGCCTCTTGGAAGTTGCTTCTTTGAGCACTTTTGGAGCTTTAAGCCTTGCCCAGGTCCTATAACGTACAACTGAGATGTTTCCAAGAATCCATGAGCTGGATCTTTCCTTAATGAGCATGTCCTCTTCCAGTGGGATTCCTATTCTTTACTTCAGAGCTACTGTTTTTGGACTAAGGCTATTTATACTGCAGAGTGTCCCTTACACTGTTATTCGTTATAAAGGCATTTCTTTTTTGAACGTCTAGCTGCGATGTTTTCACAGAATATGCTAGCACCAGGGGCTGTGTAAGTGTGTGTGATGATGGATATGTCAGGGCATTCTTAGTGACAGCTTTA…	-	0.5	1861	.
line17001	nonframeshift deletion	ENSAPLG00000012903:ENSAPLT00000013430:exon2:c.83_772del:p.28_258del,	10	12555264	12708618	0	-	0.5	656	.
line17041	frameshift deletion	ENSAPLG00000016900:ENSAPLT00000039219:exon3:c.725_2195del:p.G242fs,ENSAPLG00000016900:ENSAPLT00000038441:exon4:c.692_1152del:p.G231fs,ENSAPLG00000016900:ENSAPLT00000040412:exon4:c.632_1278del:p.G211fs,ENSAPLG00000016900:ENSAPLT00000042300:exon3:c.725_2195del:p.G242fs,ENSAPLG00000016900:ENSAPLT00000033825:exon3:c.725_2186del:p.G242fs,ENSAPLG00000016900:ENSAPLT00000021265:exon3:c.725_1224del:p.G242…	10	14891741	14895528	0	-	0.5	1813	.
line17042	nonframeshift deletion	ENSAPLG00000016900:ENSAPLT00000039219:exon4:c.842_1066del:p.281_356del,ENSAPLG00000016900:ENSAPLT00000038441:exon5:c.809_1033del:p.270_345del,ENSAPLG00000016900:ENSAPLT00000040412:exon5:c.749_973del:p.250_325del,ENSAPLG00000016900:ENSAPLT00000042300:exon4:c.842_1066del:p.281_356del,ENSAPLG00000016900:ENSAPLT00000033825:exon4:c.842_964del:p.281_322del,ENSAPLG00000016900:ENSAPLT00000021265:exon3:c.…	10	14894402	14895082	0	-	0.4898	1879	.
line17043	frameshift deletion	ENSAPLG00000016900:ENSAPLT00000039219:exon1:c.24_454del:p.R8fs,ENSAPLG00000016900:ENSAPLT00000042300:exon1:c.24_454del:p.R8fs,ENSAPLG00000016900:ENSAPLT00000033825:exon1:c.24_454del:p.R8fs,ENSAPLG00000016900:ENSAPLT00000021265:exon1:c.24_454del:p.R8fs,ENSAPLG00000016900:ENSAPLT00000030217:exon1:c.24_454del:p.R8fs,ENSAPLG00000016900:ENSAPLT00000040815:exon1:c.24_454del:p.R8fs,ENSAPLG00000016900:EN…	10	14896445	14897687	0	-	0.4483	1768	.
line17044	frameshift deletion	ENSAPLG00000016900:ENSAPLT00000039219:wholegene,ENSAPLG00000016900:ENSAPLT00000038441:exon2:c.77_230del:p.G26fs,ENSAPLG00000016900:ENSAPLT00000040412:wholegene,ENSAPLG00000016900:ENSAPLT00000042300:wholegene,ENSAPLG00000016900:ENSAPLT00000033825:wholegene,ENSAPLG00000016900:ENSAPLT00000021265:wholegene,ENSAPLG00000016900:ENSAPLT00000030217:wholegene,ENSAPLG00000016900:ENSAPLT00000040815:wholegene…	10	14897448	14897726	0	-	0.5	1207	.
line17097	frameshift deletion	ENSAPLG00000007317:ENSAPLT00000007640:wholegene,ENSAPLG00000007136:ENSAPLT00000040347:wholegene,ENSAPLG00000006382:ENSAPLT00000006696:wholegene,ENSAPLG00000007136:ENSAPLT00000007427:wholegene,ENSAPLG00000008698:ENSAPLT00000009061:wholegene,ENSAPLG00000008794:ENSAPLT00000009146:wholegene,ENSAPLG00000008794:ENSAPLT00000048520:wholegene,ENSAPLG00000006381:ENSAPLT00000006604:wholegene,ENSAPLG00000007…	10	16529799	16937058	0	-	0.5	254	.
line17130	frameshift deletion	ENSAPLG00000009809:ENSAPLT00000035758:wholegene,ENSAPLG00000009021:ENSAPLT00000009430:wholegene,ENSAPLG00000009809:ENSAPLT00000010225:wholegene,ENSAPLG00000009282:ENSAPLT00000037962:wholegene,ENSAPLG00000009282:ENSAPLT00000009698:wholegene,ENSAPLG00000001681:ENSAPLT00000001675:wholegene,ENSAPLG00000009185:ENSAPLT00000042489:wholegene,ENSAPLG00000009282:ENSAPLT00000042369:wholegene,ENSAPLG00000009…	10	18195045	18347328	0	-	0.5	293	.
line17133	frameshift deletion	ENSAPLG00000009809:ENSAPLT00000035758:exon6:c.465_935del:p.I155fs,	10	18324065	18348467	0	-	0.5	968	.
line17167	frameshift deletion	ENSAPLG00000020073:ENSAPLT00000026513:wholegene,	10	20271654	20313152	0	-	0.4	50	.
line17192	frameshift deletion	ENSAPLG00000004896:ENSAPLT00000005091:wholegene,ENSAPLG00000004694:ENSAPLT00000004866:wholegene,ENSAPLG00000004694:ENSAPLT00000020322:wholegene,ENSAPLG00000007672:ENSAPLT00000008056:wholegene,ENSAPLG00000007662:ENSAPLT00000007949:wholegene,ENSAPLG00000005273:ENSAPLT00000005496:wholegene,ENSAPLG00000004440:ENSAPLT00000004607:wholegene,ENSAPLG00000005565:ENSAPLT00000006009:wholegene,ENSAPLG00000023…	11	1076519	1481661	0	-	0.5	182	.
line17199	frameshift deletion	ENSAPLG00000005565:ENSAPLT00000006009:exon32:c.4101_4113del:p.S1367fs,	11	1217371	1217510	0	-	0.5811	1831	.
line17201	frameshift deletion	ENSAPLG00000004237:ENSAPLT00000042643:wholegene,ENSAPLG00000004896:ENSAPLT00000005091:wholegene,ENSAPLG00000004328:ENSAPLT00000004449:wholegene,ENSAPLG00000004694:ENSAPLT00000004866:wholegene,ENSAPLG00000004342:ENSAPLT00000026113:wholegene,ENSAPLG00000004342:ENSAPLT00000004482:wholegene,ENSAPLG00000004342:ENSAPLT00000021501:wholegene,ENSAPLG00000004694:ENSAPLT00000020322:wholegene,ENSAPLG00000005…	11	1351492	1729418	0	-	0.4474	86	.
line17204	frameshift deletion	ENSAPLG00000004237:ENSAPLT00000042643:wholegene,ENSAPLG00000004896:ENSAPLT00000005091:wholegene,ENSAPLG00000004328:ENSAPLT00000004449:wholegene,ENSAPLG00000004694:ENSAPLT00000004866:wholegene,ENSAPLG00000004342:ENSAPLT00000026113:wholegene,ENSAPLG00000004342:ENSAPLT00000004482:wholegene,ENSAPLG00000004342:ENSAPLT00000021501:wholegene,ENSAPLG00000004694:ENSAPLT00000020322:wholegene,ENSAPLG00000004…	11	1379857	1729130	0	-	0.5	584	.
line17310	frameshift deletion	ENSAPLG00000030560:ENSAPLT00000042179:wholegene,	11	4971979	4974436	0	-	0.7958	2097	.
line17325	frameshift deletion	ENSAPLG00000028441:ENSAPLT00000032551:wholegene,ENSAPLG00000024368:ENSAPLT00000035384:wholegene,ENSAPLG00000006103:ENSAPLT00000006375:wholegene,ENSAPLG00000005981:ENSAPLT00000006214:wholegene,ENSAPLG00000006103:ENSAPLT00000019999:wholegene,ENSAPLG00000005866:ENSAPLT00000006076:wholegene,	11	6080184	6622370	0	-	0.5	1400	.
line17341	frameshift deletion	ENSAPLG00000016042:ENSAPLT00000016743:wholegene,ENSAPLG00000000756:ENSAPLT00000001018:wholegene,ENSAPLG00000001656:ENSAPLT00000001895:wholegene,ENSAPLG00000015663:ENSAPLT00000042311:wholegene,ENSAPLG00000018724:ENSAPLT00000043212:wholegene,ENSAPLG00000016369:ENSAPLT00000017082:wholegene,ENSAPLG00000030437:ENSAPLT00000024699:wholegene,ENSAPLG00000016388:ENSAPLT00000017108:wholegene,ENSAPLG00000015…	11	7525220	8175875	0	-	0.5	695	.
line17392	frameshift deletion	ENSAPLG00000031235:ENSAPLT00000032825:wholegene,	11	9362812	9364238	0	-	0.7738	2274	.
line17420	frameshift deletion	ENSAPLG00000000602:ENSAPLT00000000580:wholegene,ENSAPLG00000024532:ENSAPLT00000044783:wholegene,ENSAPLG00000002065:ENSAPLT00000002062:wholegene,	11	10942651	10973825	0	-	0.4737	488	.
line17478	frameshift deletion	ENSAPLG00000012595:ENSAPLT00000040876:wholegene,ENSAPLG00000014139:ENSAPLT00000014788:wholegene,ENSAPLG00000012464:ENSAPLT00000012987:wholegene,ENSAPLG00000012595:ENSAPLT00000012804:wholegene,ENSAPLG00000028006:ENSAPLT00000023961:wholegene,ENSAPLG00000028006:ENSAPLT00000045353:wholegene,ENSAPLG00000014580:ENSAPLT00000015210:wholegene,ENSAPLG00000014139:ENSAPLT00000033751:wholegene,ENSAPLG00000012…	11	14539275	15250395	0	-	0.5556	386	.
line17568	nonframeshift deletion	ENSAPLG00000002495:ENSAPLT00000002561:exon3:c.207_254del:p.69_85del,	11	20147810	20148099	0	-	0.5	1299	.
line17596	frameshift deletion	ENSAPLG00000004728:ENSAPLT00000004933:exon13:c.1026_1115del:p.K342fs,	11	20762628	20762846	0	-	0.5	929	.
line17599	nonframeshift deletion	ENSAPLG00000009285:ENSAPLT00000009766:exon16:c.3730_3768del:p.1244_1256del,ENSAPLG00000009285:ENSAPLT00000044815:exon16:c.3730_3768del:p.1244_1256del,	11	20817003	20817041	0	-	0.587	512	.
line17645	frameshift deletion	ENSAPLG00000014051:ENSAPLT00000014646:wholegene,ENSAPLG00000019442:ENSAPLT00000026913:wholegene,ENSAPLG00000014051:ENSAPLT00000028856:wholegene,ENSAPLG00000019442:ENSAPLT00000024185:wholegene,ENSAPLG00000011645:ENSAPLT00000012116:wholegene,ENSAPLG00000002275:ENSAPLT00000002272:wholegene,	12	1730253	2211868	0	-	0.5	131	.
line17650	frameshift deletion	ENSAPLG00000010106:ENSAPLT00000044269:wholegene,ENSAPLG00000010587:ENSAPLT00000038371:wholegene,ENSAPLG00000009261:ENSAPLT00000009674:wholegene,ENSAPLG00000011023:ENSAPLT00000011611:wholegene,ENSAPLG00000009261:ENSAPLT00000020989:wholegene,ENSAPLG00000011023:ENSAPLT00000032239:wholegene,ENSAPLG00000011023:ENSAPLT00000032847:wholegene,ENSAPLG00000011023:ENSAPLT00000026761:wholegene,ENSAPLG00000011…	12	2110151	2761977	0	-	0.5156	368	.
line17679	frameshift deletion	ENSAPLG00000012127:ENSAPLT00000033298:exon15:c.2338_2498del:p.V780fs,ENSAPLG00000012127:ENSAPLT00000029640:exon16:c.2185_2550del:p.V729fs,ENSAPLG00000012127:ENSAPLT00000038661:exon15:c.2182_2547del:p.V728fs,ENSAPLG00000012127:ENSAPLT00000022355:exon15:c.2338_2703del:p.V780fs,	12	2906942	2909297	0	-	0.5	740	.
line17695	nonframeshift deletion	ENSAPLG00000016836:ENSAPLT00000035081:exon6:c.606_1052del:p.202_351del,	12	3506575	3507616	0	-	0.6207	1831	.
line17729	frameshift deletion	ENSAPLG00000022119:ENSAPLT00000044549:exon3:c.263_285del:p.V88fs,	12	4723283	4728914	0	-	0.5	224	.
line17730	frameshift deletion	ENSAPLG00000022119:ENSAPLT00000044549:exon3:c.263_285del:p.V88fs,	12	4728015	4728914	0	-	0.4737	290	.
line17731	nonframeshift deletion	ENSAPLG00000022119:ENSAPLT00000044549:exon2:c.124_285del:p.42_95del,	12	4727164	4732858	0	-	0.5	74	.
line17732	frameshift deletion	ENSAPLG00000022119:ENSAPLT00000044549:exon2:c.124_170del:p.E42fs,	12	4729007	4732858	0	-	0.5	317	.
line17831	frameshift deletion	ENSAPLG00000012932:ENSAPLT00000013455:wholegene,	12	9760689	9760764	0	-	0.5909	1033	.
line17838	frameshift deletion	ENSAPLG00000001222:ENSAPLT00000022444:wholegene,ENSAPLG00000016196:ENSAPLT00000016893:wholegene,ENSAPLG00000001222:ENSAPLT00000001280:wholegene,ENSAPLG00000001222:ENSAPLT00000023245:wholegene,ENSAPLG00000015766:ENSAPLT00000032679:wholegene,ENSAPLG00000016242:ENSAPLT00000016964:wholegene,ENSAPLG00000026073:ENSAPLT00000026614:wholegene,ENSAPLG00000016242:ENSAPLT00000025630:wholegene,ENSAPLG00000016…	12	9990977	10087248	0	-	0.5	464	.
line17842	frameshift deletion	ENSAPLG00000015766:ENSAPLT00000016436:wholegene,	12	10003047	10003314	0	-	0.6023	2067	.
line17957	frameshift deletion	ENSAPLG00000005355:ENSAPLT00000031779:exon1:c.173_204del:p.A58fs,ENSAPLG00000005355:ENSAPLT00000040835:exon1:c.66_97del:p.S22fs,ENSAPLG00000005355:ENSAPLT00000027677:exon1:c.66_97del:p.S22fs,	12	18924073	18924104	0	-	0.8333	89	.
line18007	frameshift deletion	ENSAPLG00000004207:ENSAPLT00000004323:wholegene,	13	16654	23429	0	-	0.5	308	.
line18015	frameshift deletion	ENSAPLG00000012181:ENSAPLT00000012682:wholegene,	13	713674	1136833	0	-	0.375	122	.
line18018	frameshift deletion	ENSAPLG00000025956:ENSAPLT00000043972:wholegene,ENSAPLG00000012963:ENSAPLT00000013491:wholegene,ENSAPLG00000012181:ENSAPLT00000012682:wholegene,	13	924054	1269584	0	-	0.5	95	.
line18024	nonframeshift deletion	ENSAPLG00000012290:ENSAPLT00000012856:exon9:c.829_1041del:p.277_347del,ENSAPLG00000012290:ENSAPLT00000027623:exon5:c.370_582del:p.124_194del,	13	1313141	1328987	0	-	0.5	275	.
line18036	nonframeshift deletion	ENSAPLG00000013574:ENSAPLT00000014339:exon4:c.472_6255del:p.158_2085del,	13	1741319	1896722	0	-	0.5556	275	.
line18122	frameshift deletion	ENSAPLG00000006083:ENSAPLT00000037061:wholegene,ENSAPLG00000006083:ENSAPLT00000027810:wholegene,ENSAPLG00000006083:ENSAPLT00000032091:wholegene,ENSAPLG00000006083:ENSAPLT00000035824:wholegene,ENSAPLG00000005750:ENSAPLT00000006022:wholegene,ENSAPLG00000006083:ENSAPLT00000048282:wholegene,ENSAPLG00000023001:ENSAPLT00000035792:wholegene,ENSAPLG00000006083:ENSAPLT00000037447:wholegene,ENSAPLG00000030…	13	5478214	5955191	0	-	0.5128	353	.
line18123	frameshift deletion	ENSAPLG00000023001:ENSAPLT00000035792:wholegene,ENSAPLG00000030112:ENSAPLT00000018565:wholegene,	13	5515305	5519976	0	-	0.7722	2304	.
line18142	frameshift deletion	ENSAPLG00000014687:ENSAPLT00000015315:wholegene,ENSAPLG00000014796:ENSAPLT00000015545:wholegene,ENSAPLG00000001202:ENSAPLT00000001185:wholegene,	13	6685801	6761016	0	-	0.5	737	.
line18145	frameshift deletion	ENSAPLG00000024683:ENSAPLT00000048113:wholegene,ENSAPLG00000014687:ENSAPLT00000015315:wholegene,ENSAPLG00000005171:ENSAPLT00000005381:wholegene,ENSAPLG00000004795:ENSAPLT00000004966:wholegene,ENSAPLG00000008525:ENSAPLT00000008854:wholegene,ENSAPLG00000004256:ENSAPLT00000033237:wholegene,ENSAPLG00000004101:ENSAPLT00000004224:wholegene,ENSAPLG00000014904:ENSAPLT00000015535:wholegene,ENSAPLG00000026…	13	6715155	7619872	0	-	0.5	452	.
line18146	frameshift deletion	ENSAPLG00000014687:ENSAPLT00000015315:exon4:c.409delG:p.E137fs,	13	6727829	6727912	CACGAGTAAGTGTTCGTTATGCAGCCCATAGGAAGCTGGCAGCAAGCTGCAGATGCCCATTTACCGTTCTGGGTACAAATGACA	-	0.5	974	.
line18148	frameshift deletion	ENSAPLG00000014687:ENSAPLT00000015315:exon2:c.157_277del:p.V53fs,	13	6728950	6734791	0	-	0.5	335	.
line18179	frameshift deletion	ENSAPLG00000003368:ENSAPLT00000003454:wholegene,ENSAPLG00000003368:ENSAPLT00000038945:wholegene,	13	7748509	7862395	0	-	0.625	182	.
line18193	frameshift deletion	ENSAPLG00000016332:ENSAPLT00000017050:wholegene,ENSAPLG00000002255:ENSAPLT00000002356:wholegene,ENSAPLG00000016332:ENSAPLT00000038489:wholegene,ENSAPLG00000016332:ENSAPLT00000033285:wholegene,	13	8419917	8638587	0	-	0.5	53	.
line18227	frameshift deletion	ENSAPLG00000024672:ENSAPLT00000032165:exon3:c.102_159del:p.H34fs,	13	10789094	10789151	0	-	0.7143	590	.
line18307	frameshift deletion	ENSAPLG00000007000:ENSAPLT00000044302:exon3:c.92_197del:p.V31fs,	13	13484556	13486113	0	-	1	248	.
line18308	frameshift deletion	ENSAPLG00000007000:ENSAPLT00000043345:exon3:c.92_197del:p.V31fs,ENSAPLG00000007000:ENSAPLT00000032414:exon3:c.92_197del:p.V31fs,ENSAPLG00000007000:ENSAPLT00000007294:exon2:c.92_197del:p.V31fs,ENSAPLG00000007000:ENSAPLT00000010019:exon4:c.92_197del:p.V31fs,	13	13485961	13487299	0	-	0.6429	306	.
line18336	frameshift deletion	ENSAPLG00000011965:ENSAPLT00000012493:wholegene,ENSAPLG00000011828:ENSAPLT00000012301:wholegene,ENSAPLG00000023114:ENSAPLT00000042312:wholegene,ENSAPLG00000011828:ENSAPLT00000030609:wholegene,ENSAPLG00000011893:ENSAPLT00000012371:wholegene,ENSAPLG00000023736:ENSAPLT00000041251:wholegene,ENSAPLG00000011965:ENSAPLT00000018929:wholegene,ENSAPLG00000011828:ENSAPLT00000045128:wholegene,ENSAPLG00000011…	13	14613559	15575587	0	-	0.5	80	.
line18439	frameshift deletion	ENSAPLG00000008249:ENSAPLT00000008572:wholegene,ENSAPLG00000008249:ENSAPLT00000019840:wholegene,	13	19793457	19804693	0	-	0.8333	266	.
line18492	frameshift deletion	ENSAPLG00000013172:ENSAPLT00000013760:wholegene,ENSAPLG00000013041:ENSAPLT00000037347:wholegene,ENSAPLG00000013041:ENSAPLT00000045901:wholegene,ENSAPLG00000013041:ENSAPLT00000022851:wholegene,ENSAPLG00000013041:ENSAPLT00000041017:wholegene,ENSAPLG00000013041:ENSAPLT00000013571:wholegene,ENSAPLG00000013041:ENSAPLT00000029832:wholegene,	14	1451891	1586237	0	-	0.2917	125	.
line18497	frameshift deletion	ENSAPLG00000013172:ENSAPLT00000013760:wholegene,	14	1536648	1572266	0	-	0.5	176	.
line18499	frameshift deletion	ENSAPLG00000014042:ENSAPLT00000014679:wholegene,ENSAPLG00000013482:ENSAPLT00000023863:wholegene,ENSAPLG00000013482:ENSAPLT00000014100:wholegene,ENSAPLG00000014042:ENSAPLT00000026149:wholegene,ENSAPLG00000029997:ENSAPLT00000022423:wholegene,ENSAPLG00000031077:ENSAPLT00000025140:wholegene,	14	1586998	2095412	0	-	0.5	272	.
line18503	frameshift deletion	ENSAPLG00000014042:ENSAPLT00000014679:exon2:c.108_1667del:p.C36fs,ENSAPLG00000014042:ENSAPLT00000026149:exon2:c.108_1643del:p.C36fs,ENSAPLG00000029997:ENSAPLT00000022423:wholegene,	14	1744834	1818239	0	-	0.5758	1232	.
line18542	frameshift deletion	ENSAPLG00000003760:ENSAPLT00000044052:wholegene,ENSAPLG00000003760:ENSAPLT00000033019:wholegene,ENSAPLG00000003760:ENSAPLT00000034465:wholegene,ENSAPLG00000003760:ENSAPLT00000023581:wholegene,ENSAPLG00000003760:ENSAPLT00000043924:wholegene,ENSAPLG00000003760:ENSAPLT00000027261:wholegene,	14	3631900	3778145	0	-	0.5	995	.
line18564	frameshift deletion	ENSAPLG00000025967:ENSAPLT00000040018:wholegene,	14	5238948	5240263	0	-	0.927	2304	.
line18575	frameshift deletion	ENSAPLG00000011343:ENSAPLT00000011823:wholegene,	14	5692741	5732504	0	-	0.7778	119	.
line18603	frameshift deletion	ENSAPLG00000008074:ENSAPLT00000040937:exon8:c.980_981del:p.T327fs,	14	6976423	6976558	0	-	0.5476	915	.
line18604	frameshift deletion	ENSAPLG00000030244:ENSAPLT00000028464:exon4:c.2590_2705del:p.V864fs,	14	6985862	6985977	TGCTGGTTGAGTGGGAGACTGGGGGGATCCCAAATGATGCAGTGGCTGGGTTGGGGACTGAGGGGGTCCCAAATGATGCAGTAGGTGGATTAGGGACCAAGGGGGTCCCAAACGAT	-	0.5	354	.
line18646	nonframeshift deletion	ENSAPLG00000003738:ENSAPLT00000003849:exon11:c.1152_1256del:p.384_419del,	14	8690375	8690479	0	-	0.7568	1299	.
line18650	frameshift deletion	ENSAPLG00000022911:ENSAPLT00000035613:wholegene,ENSAPLG00000015229:ENSAPLT00000037607:wholegene,ENSAPLG00000014133:ENSAPLT00000014722:wholegene,ENSAPLG00000027109:ENSAPLT00000036194:wholegene,ENSAPLG00000015493:ENSAPLT00000016154:wholegene,ENSAPLG00000019770:ENSAPLT00000034143:wholegene,ENSAPLG00000015489:ENSAPLT00000016134:wholegene,ENSAPLG00000015384:ENSAPLT00000016032:wholegene,ENSAPLG00000015…	14	8831017	9597586	0	-	0.4906	365	.
line18807	frameshift deletion	ENSAPLG00000016800:ENSAPLT00000038906:exon2:c.203_804del:p.E68fs,	14	16425889	16427676	0	-	0.5	401	.
line18842	frameshift deletion	ENSAPLG00000021650:ENSAPLT00000047213:exon2:c.362_485del:p.S121fs,	14	17554435	17554644	CACTCCCCGACGTTCTGCCGTCACCCCCCGAGGAGCAGCCGTCACTCCTCGAGGCACTGAAGTCGCCCCCCAAGGTGCTGCCATCGCCCCCCGAGGAGCAGCCGTCGCCCCTCGAGGCACTGAAGTCGCCCCCCAAGGTGCTGCCATCGCCTCCTGAGGAGCAGCCATCGCCCCTCGAGGCGCTGAAGTCGCCCCCCCGAGGAGCAGCCG	-	1	423	.
line18873	frameshift deletion	ENSAPLG00000012078:ENSAPLT00000012623:wholegene,ENSAPLG00000010132:ENSAPLT00000032944:wholegene,ENSAPLG00000009432:ENSAPLT00000022136:exon4:c.629_3763del:p.T210fs,ENSAPLG00000009674:ENSAPLT00000010083:wholegene,ENSAPLG00000012078:ENSAPLT00000039004:wholegene,ENSAPLG00000012646:ENSAPLT00000013170:wholegene,ENSAPLG00000010132:ENSAPLT00000033133:wholegene,ENSAPLG00000012696:ENSAPLT00000013236:wholeg…	14	18633478	18998795	0	-	0.5	152	.
line18906	frameshift deletion	ENSAPLG00000029805:ENSAPLT00000032025:exon7:c.803_840del:p.E268fs,	15	991536	991836	0	-	0.5	347	.
line18907	frameshift deletion	ENSAPLG00000029805:ENSAPLT00000032025:exon7:c.803_840del:p.E268fs,	15	991629	999042	0	-	0.5	476	.
line18913	frameshift deletion	ENSAPLG00000009359:ENSAPLT00000009747:exon12:c.1597_1651del:p.L533fs,ENSAPLG00000009359:ENSAPLT00000034114:exon12:c.1627_1681del:p.L543fs,	15	1026817	1026871	0	-	0.6778	709	.
line18919	nonframeshift deletion	ENSAPLG00000026973:ENSAPLT00000031742:exon2:c.287_448del:p.96_150del,	15	1217119	1217280	CCGGTGGTGGAAGGGATGGATCCGCTCCTGCACTGCGGAGGGTGGCAGCAGGTCTGCACCGGTGGGGGCACACAGGGAGGTTGCATGCAGGGTGGTGACACATGGGATGGTGACACATGGGATGGTGACACAAGGGGTGGTGGCACATGGGATGGTGGCACA	-	0.88	531	.
line18969	frameshift deletion	ENSAPLG00000026453:ENSAPLT00000046245:exon2:c.433_548del:p.P145fs,	15	3311413	3311528	0	-	0.7727	265	.
line18998	frameshift deletion	ENSAPLG00000026748:ENSAPLT00000026297:exon2:c.228_309del:p.S76fs,ENSAPLG00000026748:ENSAPLT00000047275:exon4:c.303_384del:p.S101fs,ENSAPLG00000026748:ENSAPLT00000047228:exon2:c.84_165del:p.S28fs,ENSAPLG00000026748:ENSAPLT00000046538:exon3:c.390_471del:p.S130fs,ENSAPLG00000026748:ENSAPLT00000021583:exon4:c.546_627del:p.S182fs,	15	5766968	5771446	0	-	0.5	1007	.
line19064	nonframeshift deletion	ENSAPLG00000008466:ENSAPLT00000027723:exon1:c.520_552del:p.174_184del,ENSAPLG00000008466:ENSAPLT00000008798:exon1:c.520_552del:p.174_184del,	15	11059762	11059794	0	-	0.625	0	.
line19131	frameshift deletion	ENSAPLG00000012308:ENSAPLT00000012859:wholegene,ENSAPLG00000013247:ENSAPLT00000013786:wholegene,	15	13305415	13506002	0	-	0.5	521	.
line19166	frameshift deletion	ENSAPLG00000013726:ENSAPLT00000046728:wholegene,ENSAPLG00000014189:ENSAPLT00000019488:wholegene,ENSAPLG00000028640:ENSAPLT00000042086:wholegene,ENSAPLG00000013376:ENSAPLT00000013926:wholegene,ENSAPLG00000014189:ENSAPLT00000014877:wholegene,ENSAPLG00000015128:ENSAPLT00000046741:wholegene,ENSAPLG00000013726:ENSAPLT00000046682:wholegene,ENSAPLG00000015128:ENSAPLT00000015848:wholegene,ENSAPLG00000015…	15	15038005	15917892	0	-	0.5	182	.
line19184	frameshift deletion	ENSAPLG00000014189:ENSAPLT00000019488:wholegene,ENSAPLG00000014189:ENSAPLT00000014877:wholegene,ENSAPLG00000014189:ENSAPLT00000047682:wholegene,ENSAPLG00000014189:ENSAPLT00000023773:wholegene,ENSAPLG00000014189:ENSAPLT00000017827:wholegene,	15	15468370	15475952	0	-	0.5	8	.
line19192	frameshift deletion	ENSAPLG00000028640:ENSAPLT00000042086:wholegene,ENSAPLG00000015623:ENSAPLT00000016276:wholegene,ENSAPLG00000015595:ENSAPLT00000023314:exon4:c.578_801del:p.G193fs,	15	15766340	16214355	0	-	0.5	26	.
line19194	frameshift deletion	ENSAPLG00000015623:ENSAPLT00000016276:exon4:c.791_867del:p.E264fs,	15	15815500	15815691	0	-	0.6711	1269	.
line19200	frameshift deletion	ENSAPLG00000003701:ENSAPLT00000003790:wholegene,ENSAPLG00000004053:ENSAPLT00000031628:wholegene,ENSAPLG00000018580:ENSAPLT00000047919:wholegene,ENSAPLG00000000827:ENSAPLT00000000800:wholegene,ENSAPLG00000002585:ENSAPLT00000038623:wholegene,ENSAPLG00000003389:ENSAPLT00000003498:wholegene,ENSAPLG00000002585:ENSAPLT00000002611:wholegene,ENSAPLG00000004053:ENSAPLT00000004160:wholegene,ENSAPLG00000017…	15	16076860	16969204	0	-	0.5	95	.
line19206	frameshift deletion	ENSAPLG00000017858:ENSAPLT00000042318:wholegene,	15	16602017	16606915	0	-	0.5	776	.
line19215	frameshift deletion	ENSAPLG00000020401:ENSAPLT00000021711:wholegene,	16	732798	736543	0	-	0.5	746	.
line19219	frameshift deletion	ENSAPLG00000011520:ENSAPLT00000012003:exon5:c.1050_1233del:p.R350fs,	16	943100	978105	0	-	0.5	1118	.
line19322	frameshift deletion	ENSAPLG00000015319:ENSAPLT00000016013:wholegene,	16	8188614	8188976	0	-	0.5429	886	.
line19402	frameshift deletion	ENSAPLG00000008683:ENSAPLT00000009141:exon8:c.642_838del:p.T214fs,	16	10665501	10665735	CCTGCTGTGTCTTTAGCCCACAGGGTGGCTGTGAAGGTTTTGTGGCACTGCTCTGTCCCTTGGACCCCTGTGTCCTTGCCTGGAAAAAATAAAAGGGCAGTGCACCAGAGTCCTGGAAGCACCGGGCTGCCCACCCTATCTACTCCTGTCCTGCTCACTGGGGAGCATGTCACAGCGCTGGATGTCTCCATCCTGCCACTTGCCCAAATGGGAACTGGCCATACTGACCCCTCAG	-	0.5833	1693	.
line19403	frameshift deletion	ENSAPLG00000009627:ENSAPLT00000010017:wholegene,ENSAPLG00000009627:ENSAPLT00000042596:wholegene,ENSAPLG00000009627:ENSAPLT00000034246:wholegene,	16	10667501	10673375	0	-	0.5	1152	.
line19441	frameshift deletion	ENSAPLG00000030502:ENSAPLT00000039736:wholegene,	16	12567411	12567446	0	-	0.8421	4	.
line19508	frameshift deletion	ENSAPLG00000010833:ENSAPLT00000011275:exon4:c.335_2116del:p.M112fs,ENSAPLG00000010833:ENSAPLT00000030342:exon4:c.1010_2791del:p.M337fs,ENSAPLG00000010833:ENSAPLT00000031442:exon4:c.272_2053del:p.M91fs,	16	14803934	14849025	0	-	0.5056	1490	.
line19520	frameshift deletion	ENSAPLG00000012596:ENSAPLT00000042491:exon7:c.1099_1358del:p.F367fs,ENSAPLG00000012596:ENSAPLT00000040674:exon4:c.676_1358del:p.E226fs,ENSAPLG00000012596:ENSAPLT00000030411:exon6:c.922_1358del:p.V308fs,ENSAPLG00000012596:ENSAPLT00000018801:exon5:c.802_1358del:p.A268fs,ENSAPLG00000012596:ENSAPLT00000013108:exon3:c.497_1358del:p.V166fs,	18	868607	883999	0	-	0.5	59	.
line19525	frameshift deletion	ENSAPLG00000007230:ENSAPLT00000007520:wholegene,ENSAPLG00000004884:ENSAPLT00000005115:wholegene,ENSAPLG00000019878:ENSAPLT00000027330:wholegene,ENSAPLG00000004884:ENSAPLT00000029677:wholegene,ENSAPLG00000004884:ENSAPLT00000032278:wholegene,	18	1061697	1350139	0	-	0.5	35	.
line19530	frameshift deletion	ENSAPLG00000007230:ENSAPLT00000007520:wholegene,ENSAPLG00000004884:ENSAPLT00000005115:wholegene,ENSAPLG00000019878:ENSAPLT00000027330:wholegene,ENSAPLG00000004884:ENSAPLT00000029677:wholegene,ENSAPLG00000004884:ENSAPLT00000032278:wholegene,	18	1173388	1350395	0	-	0.4811	176	.
line19535	frameshift deletion	ENSAPLG00000007230:ENSAPLT00000007520:exon3:c.165_2053del:p.R55fs,ENSAPLG00000006902:ENSAPLT00000007164:wholegene,ENSAPLG00000006534:ENSAPLT00000006807:wholegene,ENSAPLG00000006902:ENSAPLT00000038337:wholegene,ENSAPLG00000005335:ENSAPLT00000005511:wholegene,ENSAPLG00000005688:ENSAPLT00000026142:wholegene,ENSAPLG00000005497:ENSAPLT00000005710:wholegene,ENSAPLG00000007081:ENSAPLT00000007345:wholege…	18	1350222	1533623	0	-	0.5	317	.
line19546	nonframeshift deletion	ENSAPLG00000003225:ENSAPLT00000003431:exon21:c.2171_2320del:p.724_774del,ENSAPLG00000003225:ENSAPLT00000021325:exon21:c.2171_2320del:p.724_774del,	18	1571722	1572401	0	-	0.5281	2233	.
line19629	frameshift deletion	ENSAPLG00000006791:ENSAPLT00000034842:wholegene,ENSAPLG00000006791:ENSAPLT00000043498:wholegene,ENSAPLG00000031052:ENSAPLT00000032848:exon2:c.254_2290del:p.G85fs,ENSAPLG00000006791:ENSAPLT00000007141:wholegene,	18	4806941	4930880	0	-	0.5	200	.
line19637	nonframeshift deletion	ENSAPLG00000008614:ENSAPLT00000008987:exon3:c.632_640del:p.211_214del,	18	5363669	5363755	0	-	0.8	827	.
line19675	frameshift deletion	ENSAPLG00000016276:ENSAPLT00000016993:wholegene,	18	6885604	6908652	0	-	0.5102	649	.
line19781	frameshift deletion	ENSAPLG00000013526:ENSAPLT00000032362:wholegene,ENSAPLG00000013526:ENSAPLT00000031441:wholegene,ENSAPLG00000013526:ENSAPLT00000022098:wholegene,	19	760403	870119	0	-	0.4808	380	.
line19793	frameshift deletion	ENSAPLG00000023977:ENSAPLT00000017833:wholegene,	19	1343403	1425109	0	-	0.5	194	.
line19953	frameshift deletion	ENSAPLG00000022944:ENSAPLT00000025726:wholegene,	19	7717122	7720941	0	-	0.9494	2540	.
line19980	frameshift deletion	ENSAPLG00000026341:ENSAPLT00000040040:wholegene,	19	8971046	8972076	0	-	0.5	284	.
line20000	frameshift deletion	ENSAPLG00000026444:ENSAPLT00000029526:exon1:c.36_2431del:p.F12fs,	19	10496115	10498510	0	-	0.8488	2865	.
line20033	nonframeshift deletion	ENSAPLG00000012961:ENSAPLT00000019347:exon23:c.3946_4185del:p.1316_1395del,ENSAPLG00000012961:ENSAPLT00000013508:exon22:c.3805_4044del:p.1269_1348del,	19	11588127	11588366	0	-	0.5	308	.
line20036	frameshift deletion	ENSAPLG00000012542:ENSAPLT00000033561:exon2:c.13_88del:p.T5fs,ENSAPLG00000012542:ENSAPLT00000030280:exon2:c.85_160del:p.T29fs,ENSAPLG00000012542:ENSAPLT00000013079:exon2:c.13_88del:p.T5fs,	19	11651737	11651940	TGGGGGCAGCTCAGGGCTCATGCTGAATGGCCAGCTCTGTGCTCACGAAGGCAGAGACAGAGCAAAGCCCCCTGGAGCCCAACACAAACCTCCCGACACCCCGAGCACGCTGGTTGCGCACCGAAGCCTTTGGCACAGCCACGTCTTGGCAGCACTGCTCCAAACCAGCAGCCCTAATGGCCCAGAAGGGCAAGTGGGGTAACT	-	0.5776	1447	.
line20050	frameshift deletion	ENSAPLG00000006044:ENSAPLT00000006280:wholegene,	20	88200	177760	0	-	0.5	917	.
line20095	frameshift deletion	ENSAPLG00000028519:ENSAPLT00000033212:exon4:c.374_504del:p.G125fs,ENSAPLG00000004635:ENSAPLT00000004779:exon3:c.185_990del:p.E62fs,ENSAPLG00000004807:ENSAPLT00000004983:wholegene,ENSAPLG00000005084:ENSAPLT00000005255:wholegene,	20	2973669	3086991	0	-	0.5	323	.
line20154	nonframeshift deletion	ENSAPLG00000026020:ENSAPLT00000021213:exon2:c.148_447del:p.50_149del,	20	5738507	5748349	0	-	0.517	404	.
line20175	frameshift deletion	ENSAPLG00000027043:ENSAPLT00000047100:wholegene,	20	6713990	6714175	0	-	0.9677	884	.
line20182	nonframeshift deletion	ENSAPLG00000014555:ENSAPLT00000025662:exon25:c.3910_5736del:p.1304_1912del,ENSAPLG00000014555:ENSAPLT00000015221:exon25:c.3895_5721del:p.1299_1907del,ENSAPLG00000014555:ENSAPLT00000025432:exon26:c.3931_5757del:p.1311_1919del,ENSAPLG00000014555:ENSAPLT00000022537:exon24:c.3898_5724del:p.1300_1908del,	20	6881046	6891043	0	-	0.5	68	.
line20183	frameshift deletion	ENSAPLG00000014555:ENSAPLT00000025662:exon21:c.3474_5736del:p.H1158fs,ENSAPLG00000014555:ENSAPLT00000015221:exon21:c.3459_5721del:p.H1153fs,ENSAPLG00000014555:ENSAPLT00000025432:exon22:c.3495_5757del:p.H1165fs,ENSAPLG00000014555:ENSAPLT00000022537:exon20:c.3462_5724del:p.H1154fs,	20	6882745	6892738	0	-	0.5	50	.
line20201	frameshift deletion	ENSAPLG00000000660:ENSAPLT00000000633:wholegene,	20	7897395	7908190	0	-	1	530	.
line20208	frameshift deletion	ENSAPLG00000014623:ENSAPLT00000015256:wholegene,	20	8278642	8280709	0	-	0.4615	365	.
line20266	frameshift deletion	ENSAPLG00000020959:ENSAPLT00000019308:exon1:c.136_566del:p.P46fs,ENSAPLG00000020959:ENSAPLT00000047932:exon2:c.109_539del:p.P37fs,	21	279337	282788	0	-	0.5	13269	.
line20297	frameshift deletion	ENSAPLG00000012234:ENSAPLT00000012728:wholegene,ENSAPLG00000011108:ENSAPLT00000034533:exon2:c.128_3936del:p.L43fs,ENSAPLG00000012481:ENSAPLT00000029504:wholegene,ENSAPLG00000011108:ENSAPLT00000011584:wholegene,ENSAPLG00000011538:ENSAPLT00000012087:wholegene,ENSAPLG00000011108:ENSAPLT00000037416:wholegene,ENSAPLG00000011108:ENSAPLT00000027815:wholegene,ENSAPLG00000012481:ENSAPLT00000029745:wholege…	21	2384349	2930245	0	-	0.4688	200	.
line20317	frameshift deletion	ENSAPLG00000012234:ENSAPLT00000012728:wholegene,ENSAPLG00000011220:ENSAPLT00000028951:wholegene,ENSAPLG00000015932:ENSAPLT00000023811:wholegene,ENSAPLG00000002683:ENSAPLT00000042124:wholegene,ENSAPLG00000011108:ENSAPLT00000034533:wholegene,ENSAPLG00000002683:ENSAPLT00000002824:wholegene,ENSAPLG00000002683:ENSAPLT00000018022:wholegene,ENSAPLG00000023177:ENSAPLT00000031378:wholegene,ENSAPLG00000030…	21	2828222	3783823	0	-	0.5	374	.
line20338	frameshift deletion	ENSAPLG00000015589:ENSAPLT00000016256:exon13:c.1422_1551del:p.V474fs,	21	3369518	3369680	0	-	0.6721	1062	.
line20357	frameshift deletion	ENSAPLG00000023291:ENSAPLT00000046721:wholegene,ENSAPLG00000022995:ENSAPLT00000044967:wholegene,ENSAPLG00000005213:ENSAPLT00000036769:wholegene,ENSAPLG00000008010:ENSAPLT00000008355:wholegene,ENSAPLG00000005680:ENSAPLT00000005906:wholegene,ENSAPLG00000007202:ENSAPLT00000029562:wholegene,ENSAPLG00000005213:ENSAPLT00000005411:wholegene,ENSAPLG00000007588:ENSAPLT00000007884:wholegene,ENSAPLG00000005…	21	4161678	4772527	0	-	0.5	188	.
line20410	frameshift deletion	ENSAPLG00000007185:ENSAPLT00000031647:exon25:c.4811_5171del:p.Q1604fs,ENSAPLG00000007185:ENSAPLT00000007494:exon27:c.5189_5549del:p.Q1730fs,ENSAPLG00000007185:ENSAPLT00000021370:exon27:c.5189_5549del:p.Q1730fs,ENSAPLG00000007185:ENSAPLT00000027821:exon27:c.5189_5549del:p.Q1730fs,	21	6320435	6320795	0	-	0.5	524	.
line20413	frameshift deletion	ENSAPLG00000003465:ENSAPLT00000035580:wholegene,ENSAPLG00000003477:ENSAPLT00000030620:wholegene,ENSAPLG00000003088:ENSAPLT00000043814:wholegene,ENSAPLG00000003088:ENSAPLT00000027561:wholegene,ENSAPLG00000003088:ENSAPLT00000003177:wholegene,ENSAPLG00000003465:ENSAPLT00000025826:wholegene,ENSAPLG00000003088:ENSAPLT00000025208:wholegene,ENSAPLG00000003477:ENSAPLT00000034156:wholegene,ENSAPLG00000003…	21	6516793	6637295	0	-	0.4444	164	.
line20461	nonframeshift deletion	ENSAPLG00000008178:ENSAPLT00000045131:exon8:c.1287_1304del:p.429_435del,	21	8659207	8659312	GGCTGGTGGGCCCCTCCAGCACCGCTCCATCTGCACTCTGAGAAGCTTTTCGGAGGTGGAAACACCTCCTGGGACATGAGATTGGTCACGTTGGGGATTGCTTAGA	-	0.9324	506	.
line20550	frameshift deletion	ENSAPLG00000003939:ENSAPLT00000022122:wholegene,ENSAPLG00000008499:ENSAPLT00000041567:wholegene,ENSAPLG00000029647:ENSAPLT00000042140:wholegene,ENSAPLG00000003939:ENSAPLT00000004048:wholegene,ENSAPLG00000008499:ENSAPLT00000008825:wholegene,ENSAPLG00000005061:ENSAPLT00000032772:wholegene,ENSAPLG00000005176:ENSAPLT00000005392:wholegene,ENSAPLG00000003607:ENSAPLT00000023423:wholegene,ENSAPLG00000010…	21	14897434	15321352	0	-	0.5	98	.
line20581	frameshift deletion	ENSAPLG00000004881:ENSAPLT00000005080:exon8:c.809_876del:p.D270fs,	22	1266448	1266588	AGACCAACACTGTTAAGGATTCAGAACTACTCTGAGGCTTCCAGGAAAATCCAATCAAGTGAAACTCAGGTGTTGGGCCCCATCCTTGAGCAGGGCTCCTGGGCAGACCCTACCCAGACCTCTTCATGCTGCCCCTCTGGG	-	0.7284	1435	.
line20599	nonframeshift deletion	ENSAPLG00000021521:ENSAPLT00000020789:exon1:c.560_658del:p.187_220del,	22	1792354	1792452	GGACATCTCACCATGGGGACACATCATCATTGGGGACGCCCTGTCACGGGGGACACCCCACCGTGGGGACACCCCATCACTGGGGACCCCCCAACGCGA	-	0.6818	738	.
line20659	nonframeshift deletion	ENSAPLG00000009771:ENSAPLT00000010203:exon11:c.1759_1956del:p.587_652del,	22	5235193	5235669	0	-	0.5	491	.
line20665	frameshift deletion	ENSAPLG00000017900:ENSAPLT00000030339:wholegene,ENSAPLG00000014563:ENSAPLT00000040192:exon4:c.1149_2233del:p.I383fs,ENSAPLG00000014733:ENSAPLT00000015350:wholegene,ENSAPLG00000014733:ENSAPLT00000043254:wholegene,	22	5624356	5627921	0	-	0.5	1445	.
line20668	frameshift deletion	ENSAPLG00000005788:ENSAPLT00000033238:wholegene,ENSAPLG00000005788:ENSAPLT00000005989:wholegene,ENSAPLG00000008104:ENSAPLT00000008412:wholegene,ENSAPLG00000005788:ENSAPLT00000031157:wholegene,ENSAPLG00000006113:ENSAPLT00000006339:wholegene,ENSAPLG00000006393:ENSAPLT00000006621:wholegene,ENSAPLG00000019373:ENSAPLT00000040062:wholegene,ENSAPLG00000022256:ENSAPLT00000028038:wholegene,ENSAPLG00000019…	22	5937918	6383394	0	-	0.5	275	.
line20690	frameshift deletion	ENSAPLG00000015180:ENSAPLT00000015943:wholegene,	22	6348212	6499114	0	-	0.5	20026	.
line20700	frameshift deletion	ENSAPLG00000014206:ENSAPLT00000014844:wholegene,ENSAPLG00000028555:ENSAPLT00000036262:wholegene,ENSAPLG00000021623:ENSAPLT00000024571:wholegene,ENSAPLG00000014448:ENSAPLT00000015055:wholegene,ENSAPLG00000019153:ENSAPLT00000019485:wholegene,ENSAPLG00000014614:ENSAPLT00000022911:wholegene,ENSAPLG00000013861:ENSAPLT00000014442:wholegene,ENSAPLG00000014614:ENSAPLT00000015257:wholegene,ENSAPLG00000011…	22	6570170	6758743	0	-	0.4	137	.
line20703	frameshift deletion	ENSAPLG00000014206:ENSAPLT00000014844:exon3:c.227_1008del:p.V76fs,ENSAPLG00000028555:ENSAPLT00000036262:wholegene,ENSAPLG00000021623:ENSAPLT00000024571:wholegene,ENSAPLG00000005016:ENSAPLT00000005247:wholegene,ENSAPLG00000019153:ENSAPLT00000019485:wholegene,ENSAPLG00000013861:ENSAPLT00000014442:wholegene,ENSAPLG00000011713:ENSAPLT00000012226:wholegene,ENSAPLG00000005016:ENSAPLT00000042928:wholege…	22	6650796	6972345	0	-	0.5	236	.
line20745	frameshift deletion	ENSAPLG00000016232:ENSAPLT00000044904:wholegene,ENSAPLG00000016232:ENSAPLT00000040948:wholegene,ENSAPLG00000000806:ENSAPLT00000036978:wholegene,ENSAPLG00000016225:ENSAPLT00000016925:wholegene,ENSAPLG00000002094:ENSAPLT00000040319:wholegene,ENSAPLG00000000806:ENSAPLT00000001166:wholegene,ENSAPLG00000016097:ENSAPLT00000039434:wholegene,ENSAPLG00000016097:ENSAPLT00000020406:wholegene,ENSAPLG00000002…	23	139666	746455	0	-	0.5	125	.
line20746	frameshift deletion	ENSAPLG00000000806:ENSAPLT00000036978:wholegene,ENSAPLG00000002094:ENSAPLT00000040319:wholegene,ENSAPLG00000000806:ENSAPLT00000001166:wholegene,ENSAPLG00000002094:ENSAPLT00000047235:wholegene,ENSAPLG00000007904:ENSAPLT00000008222:wholegene,ENSAPLG00000000806:ENSAPLT00000043804:wholegene,ENSAPLG00000002094:ENSAPLT00000037468:wholegene,ENSAPLG00000001741:ENSAPLT00000041079:wholegene,ENSAPLG00000008…	23	145948	493768	0	-	0.5	101	.
line20748	frameshift deletion	ENSAPLG00000016232:ENSAPLT00000044904:exon9:c.643_1580del:p.I215fs,ENSAPLG00000016232:ENSAPLT00000040948:exon9:c.643_1080del:p.I215fs,ENSAPLG00000000806:ENSAPLT00000036978:wholegene,ENSAPLG00000002094:ENSAPLT00000040319:exon4:c.392_4409del:p.G131fs,ENSAPLG00000000806:ENSAPLT00000001166:wholegene,ENSAPLG00000002094:ENSAPLT00000047235:exon4:c.392_4772del:p.G131fs,ENSAPLG00000000806:ENSAPLT000000438…	23	348523	576509	0	-	0.5	1579	.
line20753	frameshift deletion	ENSAPLG00000016225:ENSAPLT00000016925:wholegene,ENSAPLG00000015822:ENSAPLT00000016524:wholegene,ENSAPLG00000016097:ENSAPLT00000039434:wholegene,ENSAPLG00000016097:ENSAPLT00000020406:wholegene,ENSAPLG00000022945:ENSAPLT00000019714:wholegene,ENSAPLG00000015862:ENSAPLT00000034978:wholegene,ENSAPLG00000016229:ENSAPLT00000016929:wholegene,ENSAPLG00000016058:ENSAPLT00000016752:wholegene,ENSAPLG00000016…	23	606827	858306	0	-	0.5	14	.
line20770	frameshift deletion	ENSAPLG00000002047:ENSAPLT00000020261:wholegene,ENSAPLG00000002047:ENSAPLT00000002042:wholegene,	23	1092824	1246475	0	-	0.5	134	.
line20907	frameshift deletion	ENSAPLG00000016409:ENSAPLT00000023943:wholegene,ENSAPLG00000020468:ENSAPLT00000027549:wholegene,ENSAPLG00000016290:ENSAPLT00000017011:wholegene,ENSAPLG00000006736:ENSAPLT00000041785:wholegene,ENSAPLG00000002488:ENSAPLT00000028471:wholegene,ENSAPLG00000023489:ENSAPLT00000037855:wholegene,ENSAPLG00000002881:ENSAPLT00000002934:wholegene,ENSAPLG00000002488:ENSAPLT00000002499:wholegene,ENSAPLG00000026…	24	2499319	3220426	0	-	0.5	254	.
line20985	frameshift deletion	ENSAPLG00000009642:ENSAPLT00000010139:exon1:c.1delA:p.M1fs,	24	5234945	5235004	CCTACAAACCTACATCCTATAAACCTCCATCCCACAAACCCGCACCCTACAAACCCCCAC	-	0.25	679	.
line20994	synonymous SNV	ENSAPLG00000001783:ENSAPLT00000001776:exon1:c.G1047G:p.P349P,	24	5570074	5570074	0	C	0.5	266	.
line21046	frameshift deletion	ENSAPLG00000013399:ENSAPLT00000013963:wholegene,ENSAPLG00000013285:ENSAPLT00000033372:wholegene,	25	52301	53450	0	-	0.5	308	.
line21051	frameshift deletion	ENSAPLG00000017289:ENSAPLT00000025621:wholegene,ENSAPLG00000001925:ENSAPLT00000001922:wholegene,ENSAPLG00000014642:ENSAPLT00000029285:wholegene,ENSAPLG00000001146:ENSAPLT00000035144:wholegene,ENSAPLG00000016079:ENSAPLT00000016787:wholegene,ENSAPLG00000015299:ENSAPLT00000015976:wholegene,ENSAPLG00000014642:ENSAPLT00000015293:wholegene,ENSAPLG00000014642:ENSAPLT00000018082:wholegene,ENSAPLG00000001…	25	302847	462118	0	-	0.5	218	.
line21083	frameshift deletion	ENSAPLG00000023705:ENSAPLT00000017777:wholegene,ENSAPLG00000003967:ENSAPLT00000004069:wholegene,ENSAPLG00000005222:ENSAPLT00000027822:wholegene,ENSAPLG00000004239:ENSAPLT00000020125:wholegene,ENSAPLG00000004858:ENSAPLT00000026222:wholegene,ENSAPLG00000004239:ENSAPLT00000030029:wholegene,ENSAPLG00000005222:ENSAPLT00000023580:wholegene,ENSAPLG00000004239:ENSAPLT00000039782:wholegene,ENSAPLG00000003…	25	1596460	1984892	0	-	0.5172	233	.
line21085	frameshift deletion	ENSAPLG00000004239:ENSAPLT00000039782:wholegene,	25	1842649	1842990	0	-	0.5833	617	.
line21098	frameshift deletion	ENSAPLG00000018840:ENSAPLT00000038673:wholegene,	25	2641396	2644498	0	-	0.8966	1683	.
line21153	nonframeshift deletion	ENSAPLG00000014007:ENSAPLT00000014638:exon14:c.1752_1925del:p.584_642del,ENSAPLG00000014007:ENSAPLT00000038046:exon14:c.1770_1943del:p.590_648del,ENSAPLG00000014007:ENSAPLT00000038130:exon15:c.1701_1874del:p.567_625del,	25	4583721	4584107	0	-	0.6667	206	.
line21157	nonframeshift deletion	ENSAPLG00000013944:ENSAPLT00000037180:exon1:c.51_86del:p.17_29del,	25	4672381	4672416	0	-	0.75	0	.
line21210	frameshift deletion	ENSAPLG00000012775:ENSAPLT00000013386:exon18:c.3274_3311del:p.K1092fs,	25	6795586	6795623	0	-	0.9615	0	.
line21237	frameshift deletion	ENSAPLG00000020034:ENSAPLT00000004591:exon1:c.20_180del:p.G7fs,	26	567894	568065	0	-	0.5897	1564	.
line21244	frameshift deletion	ENSAPLG00000013397:ENSAPLT00000029890:wholegene,ENSAPLG00000013397:ENSAPLT00000024035:wholegene,ENSAPLG00000012768:ENSAPLT00000013312:wholegene,ENSAPLG00000012456:ENSAPLT00000012983:wholegene,ENSAPLG00000013397:ENSAPLT00000014009:wholegene,ENSAPLG00000012624:ENSAPLT00000013159:wholegene,ENSAPLG00000013397:ENSAPLT00000042292:wholegene,	26	700973	750877	0	-	0.5	659	.
line21254	frameshift deletion	ENSAPLG00000029925:ENSAPLT00000044417:exon2:c.53_1516del:p.A18fs,ENSAPLG00000029925:ENSAPLT00000033416:exon2:c.53_1597del:p.A18fs,	26	1064580	1069918	0	-	0.5	257	.
line21260	synonymous SNV	ENSAPLG00000031086:ENSAPLT00000029823:exon2:c.A729C:p.P243P,	26	1178895	1178895	0	G	0.625	856	.
line21263	frameshift deletion	ENSAPLG00000011703:ENSAPLT00000012176:wholegene,	26	1372293	1423912	0	-	0.5115	2596	.
line21276	frameshift deletion	ENSAPLG00000015458:ENSAPLT00000016137:wholegene,ENSAPLG00000015823:ENSAPLT00000016496:wholegene,ENSAPLG00000003315:ENSAPLT00000023197:wholegene,ENSAPLG00000015421:ENSAPLT00000016073:wholegene,ENSAPLG00000015458:ENSAPLT00000022376:wholegene,ENSAPLG00000028465:ENSAPLT00000035030:wholegene,ENSAPLG00000003315:ENSAPLT00000003445:wholegene,ENSAPLG00000001337:ENSAPLT00000001327:wholegene,ENSAPLG00000015…	27	63058	279187	0	-	0.8462	191	.
line21277	frameshift deletion	ENSAPLG00000015458:ENSAPLT00000016137:wholegene,ENSAPLG00000015823:ENSAPLT00000016496:wholegene,ENSAPLG00000015458:ENSAPLT00000022376:wholegene,ENSAPLG00000014526:ENSAPLT00000015150:wholegene,ENSAPLG00000028465:ENSAPLT00000035030:wholegene,ENSAPLG00000020383:ENSAPLT00000035077:wholegene,ENSAPLG00000001337:ENSAPLT00000001327:wholegene,ENSAPLG00000028465:ENSAPLT00000047838:wholegene,ENSAPLG00000014…	27	164984	675667	0	-	0.5	836	.
line21299	frameshift deletion	ENSAPLG00000023437:ENSAPLT00000025582:exon1:c.164_1986del:p.R55fs,	27	1560914	1562831	0	-	0.8393	2629	.
line21315	frameshift deletion	ENSAPLG00000004318:ENSAPLT00000004503:wholegene,	27	2324367	2324779	0	-	0.6562	1624	.
line21336	nonframeshift deletion	ENSAPLG00000026538:ENSAPLT00000017247:exon5:c.362_415del:p.121_139del,ENSAPLG00000026538:ENSAPLT00000040824:exon5:c.362_415del:p.121_139del,	27	2891260	2891667	0	-	0.625	797	.
line21346	nonsynonymous SNV	ENSAPLG00000014322:ENSAPLT00000019066:exon10:c.G2376T:p.K792N,ENSAPLG00000014322:ENSAPLT00000014928:exon13:c.G2595T:p.K865N,	27	3336505	3336505	0	T	0.5	635	.
line21347	nonframeshift deletion	ENSAPLG00000014322:ENSAPLT00000019066:exon10:c.3612_3776del:p.1204_1259del,ENSAPLG00000014322:ENSAPLT00000014928:exon13:c.3831_3995del:p.1277_1332del,	27	3337741	3337905	TGGTTTAGCTGGTGCAGGGGGAGTTGGTTCTCCTTATGGTAAGGATGGTCTCCCAGCTGGGGTTGGGGCTGGTGTTGGCGGTGCTGGTGTAGGTGGTTTGGGAGGTGCTGGGTCTCCATATGGAAAAGATGGCCTTCCAGTGGGAATGGGAGCTGGGGCTGGTGT	-	0.5	1033	.
line21418	frameshift deletion	ENSAPLG00000025370:ENSAPLT00000044219:exon11:c.1713_1807del:p.F571fs,ENSAPLG00000025370:ENSAPLT00000020883:exon11:c.1713_2133del:p.F571fs,	27	5526830	5532349	0	-	0.5	335	.
line21431	frameshift deletion	ENSAPLG00000030201:ENSAPLT00000024274:wholegene,ENSAPLG00000025979:ENSAPLT00000019451:wholegene,	28	457003	465042	0	-	0.9195	1890	.
line21432	frameshift deletion	ENSAPLG00000030201:ENSAPLT00000024274:wholegene,	28	459498	462053	0	-	0.07143	232	.
line21433	nonframeshift deletion	ENSAPLG00000030201:ENSAPLT00000024274:exon1:c.651_683del:p.217_228del,	28	461228	461260	0	-	0.4783	0	.
line21436	frameshift deletion	ENSAPLG00000025296:ENSAPLT00000026556:wholegene,ENSAPLG00000009500:ENSAPLT00000009940:wholegene,ENSAPLG00000010101:ENSAPLT00000010560:wholegene,ENSAPLG00000010101:ENSAPLT00000028697:wholegene,ENSAPLG00000006324:ENSAPLT00000006616:wholegene,ENSAPLG00000010101:ENSAPLT00000017758:wholegene,ENSAPLG00000010101:ENSAPLT00000020626:wholegene,ENSAPLG00000010101:ENSAPLT00000025406:wholegene,ENSAPLG00000010…	28	542025	687979	0	-	0.5	284	.
line21465	frameshift deletion	ENSAPLG00000018549:ENSAPLT00000021172:wholegene,	28	1659943	1660054	TTAGTGATATGGTTTAGTGGAGGACTTGTTAGTGTTAGGTCAGAGGTTGGACTCGATGATCTTGAGGTCTCTTCCAACCTAGAAATTCTGTGATTCTGTGATTCTGTGAAGT	-	0.575	679	.
line21467	frameshift deletion	ENSAPLG00000012510:ENSAPLT00000013074:wholegene,	28	1914883	1921664	0	-	0.75	89	.
line21477	frameshift deletion	ENSAPLG00000000706:ENSAPLT00000000680:wholegene,ENSAPLG00000001568:ENSAPLT00000023672:wholegene,ENSAPLG00000004489:ENSAPLT00000017545:wholegene,ENSAPLG00000001568:ENSAPLT00000038030:wholegene,ENSAPLG00000005374:ENSAPLT00000005589:wholegene,ENSAPLG00000025694:ENSAPLT00000028453:wholegene,ENSAPLG00000005374:ENSAPLT00000032015:wholegene,ENSAPLG00000001568:ENSAPLT00000035710:wholegene,ENSAPLG00000001…	28	2256966	2577882	0	-	0.5	1625	.
line21492	frameshift deletion	ENSAPLG00000029963:ENSAPLT00000044743:wholegene,ENSAPLG00000010116:ENSAPLT00000010535:exon6:c.1464_1920del:p.H488fs,	28	2925092	2956745	0	-	0.5	1031	.
line21493	frameshift deletion	ENSAPLG00000029963:ENSAPLT00000044743:wholegene,ENSAPLG00000010116:ENSAPLT00000010535:exon6:c.1464_1920del:p.H488fs,	28	2933824	2956745	0	-	0.5068	737	.
line21496	frameshift deletion	ENSAPLG00000028586:ENSAPLT00000037248:wholegene,	28	2966424	2975993	0	-	0.5	467	.
line21507	frameshift deletion	ENSAPLG00000013309:ENSAPLT00000032343:exon1:c.19_112del:p.S7fs,	28	3193680	3193773	0	-	0.6667	134	.
line21530	frameshift deletion	ENSAPLG00000031189:ENSAPLT00000037322:exon3:c.259_292del:p.T87fs,	28	3766741	3766774	0	-	0	0	.
line21566	frameshift deletion	ENSAPLG00000004090:ENSAPLT00000004245:wholegene,ENSAPLG00000004090:ENSAPLT00000038705:wholegene,ENSAPLG00000002709:ENSAPLT00000002772:wholegene,ENSAPLG00000002919:ENSAPLT00000026003:wholegene,ENSAPLG00000002454:ENSAPLT00000002461:wholegene,ENSAPLG00000002919:ENSAPLT00000024598:wholegene,ENSAPLG00000002709:ENSAPLT00000037262:wholegene,ENSAPLG00000003609:ENSAPLT00000003692:wholegene,ENSAPLG00000002…	29	201377	502078	0	-	0.5	56	.
line21569	frameshift deletion	ENSAPLG00000002709:ENSAPLT00000034695:wholegene,	29	396940	397532	0	-	0.9828	1979	.
line21603	frameshift deletion	ENSAPLG00000018797:ENSAPLT00000041749:exon3:c.476_657del:p.Q159fs,	29	1802327	1802528	0	-	0.6125	1811	.
line21619	frameshift deletion	ENSAPLG00000010840:ENSAPLT00000011326:wholegene,ENSAPLG00000007523:ENSAPLT00000046331:exon30:c.3734_9666del:p.D1245fs,ENSAPLG00000002520:ENSAPLT00000034094:wholegene,ENSAPLG00000010503:ENSAPLT00000010983:wholegene,ENSAPLG00000009557:ENSAPLT00000009973:wholegene,ENSAPLG00000024763:ENSAPLT00000027935:wholegene,ENSAPLG00000007523:ENSAPLT00000007979:exon31:c.3734_9666del:p.D1245fs,ENSAPLG00000007523:…	29	2164773	2357007	0	-	0.5	530	.
line21703	frameshift deletion	ENSAPLG00000020076:ENSAPLT00000037068:exon3:c.477_480del:p.G159fs,	PEDO01000234.1	25301	35300	0	-	0.8846	1181	.
line21736	frameshift deletion	ENSAPLG00000029097:ENSAPLT00000024037:exon16:c.1738_1819del:p.H580fs,ENSAPLG00000029097:ENSAPLT00000020282:exon17:c.1939_2020del:p.H647fs,	PEDO01000235.1	421397	421478	0	-	0.6053	531	.
line21750	frameshift deletion	ENSAPLG00000006165:ENSAPLT00000006409:wholegene,ENSAPLG00000024060:ENSAPLT00000038088:wholegene,	PEDO01000236.1	326432	329147	0	-	0.8231	2363	.
line21779	nonframeshift deletion	ENSAPLG00000028103:ENSAPLT00000027991:exon2:c.43_279del:p.15_93del,	PEDO01000239.1	81199	81496	0	-	0.5281	2333	.
line21798	frameshift deletion	ENSAPLG00000027379:ENSAPLT00000038319:exon2:c.255_271del:p.A85fs,	PEDO01000324.1	298	354	0	-	0.5833	590	.
line21808	nonframeshift deletion	ENSAPLG00000028402:ENSAPLT00000022143:exon2:c.502_534del:p.168_178del,	PEDO01000393.1	196	555	CTTGCAAGAGGTGCAGAATCCATGGGGAACATTGCAGTAGGTGCAAAATCTGCAGGTGACCTTGCAATGGGTGCAGGATCCACAGGGAACCTTGCAAAGGGTGCAGGATCTGCAGGTGACCTTGCAATGGGTGCAGGATCCATGGAAAATCTTGCAAGGGGTGCAGGATCTACGGGGAACCTTGCAATTGGTGCAGGATCCTCAGGGAACCTTGCAATGGGTGCAGGATCCATGGGGAACCTTGCAATGGATGTAGGATCCATGGAAAATCTTGCAAGGGGTGCAGGATCCATGGAAAATCTTGCAAGGGGTGCAGGATCCATGGGGAACCTCGCAGTAGGTGCAAAATCTGCAGGTGAC	-	0.7273	470	.
line21848	frameshift deletion	ENSAPLG00000010279:ENSAPLT00000010724:exon3:c.352_454del:p.R118fs,ENSAPLG00000010279:ENSAPLT00000028537:exon3:c.352_454del:p.R118fs,	PEDO01000606.1	8797	9137	GATCCCGTCCCGGTCCCGGTCCCATTTCCATCCCCCTCCCCGTCTCCATTCCGTCCCCATCCCCGTCCCGCTCCAGATCCTGGTCCCGGTCCCGATCCCATCCCCGTCCCGGTCCCTTTCCCAGTCCCGGTCCCGGTCCCGGTCCCGGTCCCCGCCCCCGTCCCCGTCCCCATCCTCATCCTCATCCTCATCCCCGTCCCCATCCCCGGTCCCATTTCCATCCCCGTCTCCGTCCCCATCCCATCCCCATCCTCATCCCCAGTCCCATTCCCGTCCCCGTCCCATCCCCGTCCCCATCCCGATCCCGGTCCCGGTCCCGGTCCCGGTCCATCCCCGCCCCG	-	0.7153	1063	.
line21869	frameshift deletion	ENSAPLG00000016727:ENSAPLT00000012164:exon1:c.348_451del:p.Y116fs,	PEDO01000741.1	3337	3440	TCCCTGTCCGTCTGTCCCTGTCCCCATCCGTGTCCGTGTGTCCCCATCCCCATCTGTCCGTGTGTCCCCATCCCTGTCCATCTGTCCCCATCCCTGTCCGTGTG	-	0.8125	384	.
line21870	frameshift deletion	ENSAPLG00000023371:ENSAPLT00000031121:exon5:c.1482_1551del:p.G494fs,ENSAPLG00000023371:ENSAPLT00000025191:exon7:c.903_972del:p.G301fs,	PEDO01000744.1	1306	1546	CATGGTGGCATTGCCATCGTGGTGGCACCAGCAGCGTGGTGGCACCAGCAGCGTGGTGGCATTGCCAGTGTGGTGGCACCTGGTGGCACCTAGTGGCACAGTGGCACCAGCACTGTGGTGGCATTGTTCTTGTGGCACTGTGGTGACATTGCCATCATGGTGGCACCTGGTGGCATGGTGGCACCAGCAGCGTGGTGGCATTGCCATTGTGGTGGCACCAGCAGCATGGTGACACTAGCAG	-	0.6364	531	.
line21872	nonframeshift deletion	ENSAPLG00000023371:ENSAPLT00000031121:exon1:c.605_754del:p.202_252del,	PEDO01000744.1	3872	4021	GTACGGCACGGTGCAGCATGGCACGGTGCAGCACGGCACGGCACGGTGCAGCATGGTACGGCATGGTGCAGCATGGCATGGCACGGCGCAGCATGGCATGGCACAGTGCAGCACGGCATGGTACGGTGCAGCATGGCACGGCACGGCGCA	-	0.6618	649	.
line21912	frameshift deletion	ENSAPLG00000016829:ENSAPLT00000048205:wholegene,	PEDO01001000.1	327	665	CCCAGTACCACCCAGTACCGTGACCAGCATCGTGACCAGCATGGCCTGGATCTCCCCAGTATCACCCAGCACCACCACCACCACCACCAGCACCACCACCAGGAGCCACCCAGGACCTCCCAGTACCACCAGGACCCTCCCAGTATCACCCAGTACCGTGACCAGCATCGTGACCAGCATGGCCTGGATCTCCCCAGTATCACCCAGCACCACCAGCACCACCACCTGGAGCCACCCAGCACCTCCCAGCATGGCCAGGACCCTCCCAGTACCACCCAGCACCATGACCACCACCACCAGTACCACCAGTATCACCACCAGCACCAGCACCAGGAGCCG	-	0.5085	803	.
line21960	frameshift deletion	ENSAPLG00000030268:ENSAPLT00000019738:exon3:c.321_495del:p.A107fs,	PEDO01001235.1	109	399	GAGGTGCCTGGGGAGACCATGGGGTACCTGGGGACACCATGGGGTGGACATGGTGGTGGCCATGGGGTACCTAGGGACATGGTGGGGTGCCTGGGGACGTGTTGGGACACCTGTGGGGGTGGCAAGGGGGTTCTTGGGGACACGGTGGGGTGCCTGGGGACACCTTGGGGTGCTTGGGGACACCTTGGGATGGCCACGGTGGTGGCCATGGGGTACCTAGGGACATGGTGGGGTACTTGGGGACACCGTTGGGTACCTGGGGACACCTTGGGGTGCCCATGGTGTTGGCCA	-	0.5625	356	.
line21981	frameshift deletion	ENSAPLG00000023938:ENSAPLT00000037050:exon8:c.1441_1472del:p.A481fs,	PEDO01001360.1	686	717	CCCGCGGTGCCCCCAGCCGGCACGAGCACAGC	-	0.75	0	.
line21989	nonframeshift deletion	ENSAPLG00000011970:ENSAPLT00000012500:exon26:c.3517_4476del:p.1173_1492del,ENSAPLG00000011970:ENSAPLT00000012498:exon26:c.3517_4491del:p.1173_1497del,ENSAPLG00000011970:ENSAPLT00000008943:exon26:c.3451_4377del:p.1151_1459del,ENSAPLG00000011970:ENSAPLT00000016357:exon27:c.3517_4497del:p.1173_1499del,	PEDO01001411.1	13388	18085	0	-	0.5	1636	.
line21990	nonframeshift deletion	ENSAPLG00000028824:ENSAPLT00000030683:exon2:c.916_975del:p.306_325del,	PEDO01001412.1	284	343	0	-	0	0	.
line21994	frameshift deletion	ENSAPLG00000017696:ENSAPLT00000026097:exon1:c.141_517del:p.F47fs,ENSAPLG00000017696:ENSAPLT00000044954:exon1:c.141_517del:p.F47fs,ENSAPLG00000017696:ENSAPLT00000034334:exon1:c.141_517del:p.F47fs,ENSAPLG00000017696:ENSAPLT00000019717:exon1:c.141_517del:p.F47fs,	PEDO01001441.1	7418	7794	0	-	0.7143	531	.
line22008	frameshift deletion	ENSAPLG00000007709:ENSAPLT00000007992:wholegene,ENSAPLG00000022634:ENSAPLT00000017429:exon2:c.1248_3122del:p.I416fs,ENSAPLG00000007713:ENSAPLT00000008034:wholegene,ENSAPLG00000022634:ENSAPLT00000036349:exon1:c.1080_2954del:p.I360fs,	PEDO01001548.1	10828	34960	0	-	0.5	107	.
line22030	frameshift deletion	ENSAPLG00000014740:ENSAPLT00000021920:wholegene,ENSAPLG00000013532:ENSAPLT00000042796:wholegene,ENSAPLG00000014740:ENSAPLT00000021794:wholegene,ENSAPLG00000014740:ENSAPLT00000015366:wholegene,ENSAPLG00000014377:ENSAPLT00000014976:wholegene,ENSAPLG00000013532:ENSAPLT00000014171:wholegene,ENSAPLG00000014740:ENSAPLT00000017766:wholegene,ENSAPLG00000020748:ENSAPLT00000044992:wholegene,ENSAPLG00000014…	PEDO01001633.1	21734	301550	0	-	0.375	104	.
line22053	frameshift deletion	ENSAPLG00000028012:ENSAPLT00000044761:exon2:c.45_100del:p.G15fs,	PEDO01001750.1	374	557	CACAGACCCTTGGGCTGCCCCACAAGTGGACGAATGGACCCATGGACAGACCCACGGACAGACCCACGGATACAGGGACTGACCCACGGACTCACAGACAGCCCCATGGACCCACGGACTGACCCACAGACCCATGGGCTGACCCACAGACTGACCCACGGACACAAAGACGGACCCACGGATG	-	0.5541	817	.
line22063	frameshift deletion	ENSAPLG00000017288:ENSAPLT00000021025:exon1:c.151_275del:p.M51fs,	PEDO01001797.1	425	549	CACCATTGCACACCACTGCACGCCCTCCTACACGATTGCACGCCTTTGCACACTCTCCTACAGCCTCATACACCATTGCATGCCTTTGCACACCCTCGCACTGCCTTGCACGCCCTCGCCCGCCC	-	0.5	153	.
line22081	frameshift deletion	ENSAPLG00000023802:ENSAPLT00000047417:exon1:c.163_602del:p.T55fs,	PEDO01001875.1	1667	2106	0	-	0.49	1210	.
line22112	nonframeshift deletion	ENSAPLG00000012184:ENSAPLT00000040895:exon10:c.1112_1129del:p.371_377del,ENSAPLG00000012184:ENSAPLT00000012678:exon12:c.1091_1108del:p.364_370del,ENSAPLG00000012184:ENSAPLT00000033491:exon8:c.797_814del:p.266_272del,ENSAPLG00000012184:ENSAPLT00000035205:exon9:c.989_1006del:p.330_336del,	PEDO01002096.1	4025	4099	0	-	0.9643	206	.
line22120	frameshift deletion	ENSAPLG00000024864:ENSAPLT00000032941:exon1:c.345_463del:p.A115fs,ENSAPLG00000024864:ENSAPLT00000045480:exon1:c.345_463del:p.A115fs,	PEDO01002113.1	6621	6739	GCTCAGTGATGCCCAATAGCACCCAGCAAAGCCCAGTGATACCCAGTAAAGCCCAGTAAAGGCCAGTATGGCAGGTGATGCCCAGTAGCACCCGGTGAAGCCCAGAAATGCCCAGTGAT	-	0.525	177	.
line22148	frameshift deletion	ENSAPLG00000031255:ENSAPLT00000036337:exon1:c.85_301del:p.L29fs,	PEDO01002284.1	265	764	0	-	0.2333	139	.
line22151	frameshift deletion	ENSAPLG00000020773:ENSAPLT00000025853:exon1:c.1046_1149del:p.G349fs,ENSAPLG00000025782:ENSAPLT00000030361:exon2:c.65_236del:p.G22fs,	PEDO01002287.1	2547	2854	TTGGCCAAGAAGATCCTAAATGCCCCGTTCTAGACTTTAAACCCATCCCAAGATGTTCTATAGGGTCTTGGGTGCCTAGAACCCAACTTTTAACCCATAAACGTTGGCCAAGAAGATCCTAAACTCTTCAATCCATCCTTTGAACCCATCCCAAGATGTCCTAGAGGGATTTTGGGGACTGGACCCCAACTTCAATCCCAAAAATGTTGGCCAAGAAGATCCTAAATGCGTCAATTTATCCTTAAAATCCGTCCCAAGGTGTCCTATAGGGTCTTGGGAGCCTAGAACCCAACTTTAAACCCATAAAT	-	0.9615	324	.
line22164	frameshift deletion	ENSAPLG00000028542:ENSAPLT00000037953:wholegene,ENSAPLG00000018812:ENSAPLT00000046313:exon2:c.68_149del:p.H23fs,	PEDO01002369.1	3128	5590	0	-	0.75	323	.
line22165	frameshift deletion	ENSAPLG00000028542:ENSAPLT00000037953:exon1:c.458_599del:p.E153fs,	PEDO01002369.1	3234	4544	0	-	0.625	599	.
line22166	frameshift deletion	ENSAPLG00000028542:ENSAPLT00000037953:wholegene,	PEDO01002369.1	4295	5207	0	-	0.5	191	.
line22167	frameshift deletion	ENSAPLG00000018812:ENSAPLT00000046313:exon2:c.68_794del:p.H23fs,	PEDO01002369.1	5086	6291	0	-	0.6667	161	.
line22177	frameshift deletion	ENSAPLG00000019409:ENSAPLT00000040030:exon3:c.263_429del:p.V88fs,ENSAPLG00000026815:ENSAPLT00000039780:exon3:c.95_288del:p.T32fs,	PEDO01002418.1	231	908	0	-	0.5	167	.
line22182	frameshift deletion	ENSAPLG00000010157:ENSAPLT00000037049:exon12:c.1351_1726del:p.V451fs,ENSAPLG00000010157:ENSAPLT00000010570:exon14:c.1498_1873del:p.V500fs,	PEDO01002428.1	8263	8638	GTTTTTGGGGCCAAATCAAGAGTTTTGAGGGCAGAAGCAAGGTTTTTTTTGGGGCAAAACGAAGAGTGTTTGGGGGCAAACCAAGGGTTTTTGGGCAAAGCCAAGAGGTTTTGGGCAAAGCCAAGAGGTTTTGGGCAAAACCAAGTGGTTTTGGGCCCAAAACCAAGAGCTTTGAGGCCAAAACCAAGAGCTTTTGCCAAAACCAGGCGTTTTTGGGCCAAAACCAAGAGATTTTGGCCAAAATGAAGAGTTTTAGCCCAAACCAAGAGTTTTTTGGGCCAAACCAAGAGTTTTGAGGCCAGAACCAAGGTTTTTGTGGGCCAAAACGAAGAGTGTTTGCAGCCAAATCAAGAGTTTTGAGGGCAGAACCAAGGGT	-	0.7095	863	.
line22186	frameshift deletion	ENSAPLG00000029699:ENSAPLT00000018218:exon1:c.21_498del:p.V7fs,	PEDO01002483.1	1723	2545	0	-	0.4583	275	.
line22188	frameshift deletion	ENSAPLG00000022597:ENSAPLT00000021462:wholegene,ENSAPLG00000022597:ENSAPLT00000035273:wholegene,ENSAPLG00000004104:ENSAPLT00000004198:wholegene,	PEDO01002496.1	1491	20166	0	-	0.9286	287	.
line22244	frameshift deletion	ENSAPLG00000018787:ENSAPLT00000034402:wholegene,	PEDO01002769.1	5319	5700	0	-	0.6889	1240	.
line22253	frameshift deletion	ENSAPLG00000030938:ENSAPLT00000024248:exon2:c.381_675del:p.L127fs,	PEDO01002804.1	1893	2299	CAAAGAGGGGCCGTGCCCCCCCCCCCCAACCCCCCTGAGCCCCCCCCCCCTTTGCCCCCCACCCAAGGTGCTGAGCAACAGCAACCAGCTGTACCTGAAGTCGGTGACGCAGGCGGACGCGGGGCAGTACATCTGCAAAGCCATCGTGCCCCGCATCGGCGTGGGCGAGCGCGAGGTCACGCTCTACGTCAACGGTGAGCGGAGAGGTGGGGGCGATGGGACCCCCACCAAGGTGCCAACGGGTTTTGGTGACCCCTCCCCGCTTGGCGTCCTTCCCGCAGGGCCCCCCATCATCTCCAGCGAGGTGGTGCAGTACGCGGCGCGCGGAGACCGCGGCAAGGTGGAGTGCTTCATCGGCAGCACGCCGCCACCCGACCGCATCGTGAGTGATCCAGGGGG…	-	0.5	56	.
line22258	frameshift deletion	ENSAPLG00000027718:ENSAPLT00000036165:exon1:c.770_1362del:p.R257fs,	PEDO01002832.1	788	1835	0	-	0.5	319	.
line22269	frameshift deletion	ENSAPLG00000005253:ENSAPLT00000005449:exon17:c.2273_2330del:p.E758fs,ENSAPLG00000005253:ENSAPLT00000004909:exon17:c.2273_2478del:p.E758fs,ENSAPLG00000005253:ENSAPLT00000038092:exon17:c.2273_2478del:p.E758fs,ENSAPLG00000005253:ENSAPLT00000047690:exon17:c.2273_2478del:p.E758fs,	PEDO01002873.1	18682	19396	0	-	1	1033	.
line22325	frameshift deletion	ENSAPLG00000020413:ENSAPLT00000025019:exon3:c.427_583del:p.S143fs,	PEDO01003130.1	1362	1518	AGTCCCAGTGAGGGTCCCCCATTGCCCACCAGCCCTGCCCGCTGCCACGGGTGGGGACCAAAACGCAGCCCAGGAGGGGTCCTCTTGCCCTTGGGATGTGGCCCTCGCCCAGCACGGCCCCGATGGCACGGCACAGCCTGGGGGTGCCGCATCCCCA	-	0.6444	1495	.
line22348	nonframeshift deletion	ENSAPLG00000030056:ENSAPLT00000041556:exon3:c.691_1161del:p.231_387del,	PEDO01003279.1	2035	2505	CCTTGGGATATCCCCATCCTTGGGGTGTCCCCATCCCCCCGGGATATCCCCATCCCCTGGGTGTCCCCATCCCTCGGGGTGTGTCCCCATCCCTCGGGGTGTCCCCCCGCCCCCCGGTGTCCCCCTCCCCCCCCCCCCCCCATGCCGCAGGTGCTGGGCTTCAACACGCGGCAGCGCAAGGCGTTCCTCAACGCCGTCATGCGCTGGGGGATGCCCCCCCAGGACGCCTTCACCTCCCAGTGGCTCGTGCGCGACCTCCGCGGCAAGAGCGAGAAGGAGTTCAAGTAGGTGGCACCGCGGGGACACCCTGGGGACACCGTGGGGACACCAAGGGGGCAATGAGGACAGCGGGCGGTGGCCACGGGTGTCCCCAAAGCTGTCCCTGGGGTGTGTGGGGGC…	-	0.6538	236	.
line22361	frameshift deletion	ENSAPLG00000021578:ENSAPLT00000038903:exon1:c.412_804del:p.F138fs,	PEDO01003369.1	683	2026	0	-	0.4896	665	.
line22366	frameshift deletion	ENSAPLG00000028177:ENSAPLT00000042588:exon1:c.155_191del:p.G52fs,	PEDO01003389.1	600	636	0	-	0.7647	738	.
line22395	nonframeshift deletion	ENSAPLG00000020768:ENSAPLT00000018073:exon4:c.599_637del:p.200_213del,	PEDO01003612.1	4571	4897	TGGGTTGGGTCCCACCACCCTTGACCCATGGGCCAGACCTTGGTGTCCACTTCCAACCCCACCACCATTGACCCATGGAGGGCCCCACAAACCCATCTCCAGCCCCAACACCAACACCCATGGGACAAACCTTGGTGTCCAGTTCCAACCCTACTACCATTGACCCTTGGGATGGGTTCTGGTGTCTGGGTTGGGTCCCGAAACCATTGACTAATGGGAGGGACCTTGTTGGTTGGGTTGGGTCCCACCACCCTTGACCCATGGGACAAACCTTGGTGTCCAGTTCCAACCCTACTACCATTGACTCTTGGGATGGGTTCTGGTGTC	-	0.6579	761	.
line22418	frameshift deletion	ENSAPLG00000027309:ENSAPLT00000019145:wholegene,	PEDO01003766.1	133	344	0	-	0.5417	1112	.
line22424	frameshift deletion	ENSAPLG00000020539:ENSAPLT00000001915:exon4:c.611_690del:p.S204fs,	PEDO01003803.1	56	412	0	-	0.7917	282	.
line22430	frameshift deletion	ENSAPLG00000013765:ENSAPLT00000014331:exon5:c.789_840del:p.E263fs,	PEDO01003837.1	2032	2245	0	-	0.619	1181	.
line22438	frameshift deletion	ENSAPLG00000016753:ENSAPLT00000035607:exon2:c.16_356del:p.G6fs,ENSAPLG00000023155:ENSAPLT00000024119:exon2:c.2906_3194del:p.V969fs,ENSAPLG00000023155:ENSAPLT00000041431:exon1:c.3076_3125del:p.D1026fs,	PEDO01003865.1	147	565	0	-	0.5844	880	.
line22439	nonframeshift deletion	ENSAPLG00000016753:ENSAPLT00000040207:exon4:c.1741_1905del:p.581_635del,ENSAPLG00000016753:ENSAPLT00000035607:exon3:c.2812_3114del:p.938_1038del,ENSAPLG00000023155:ENSAPLT00000024119:exon1:c.184_486del:p.62_162del,ENSAPLG00000016753:ENSAPLT00000027887:exon2:c.2014_2019del:p.672_673del,ENSAPLG00000023155:ENSAPLT00000041431:exon1:c.184_486del:p.62_162del,	PEDO01003865.1	3155	3457	GCCGGGGTTGGCCACAATATGGGGACTCCGTCGAGCCACAATATGGCCGCCATGGGGCATGAGGTGGCCACCGGTGTTGGCCACAATTTGGGGACTCCATCGGGCCACAATATGGCTGCCGTGGGCCATGAGGTGGCCACCGGTGTTGGCCACGATTTGGGGACTCCAACGAGCCACAATATGGCCGCCGGGGTTGGCCACAATTTGGGGACTCCAACGAGCCACAATATGGCCGCCGTTAGCCATGACATGGCCGCCGGTGTTGGGCACGATATGGGGACTCCAACGAGCCACAATATGGCT	-	0.5	153	.
line22494	nonframeshift deletion	ENSAPLG00000025411:ENSAPLT00000030121:exon5:c.358_405del:p.120_135del,	PEDO01004065.1	2052	2384	0	-	0.5606	662	.
line22517	frameshift deletion	ENSAPLG00000018067:ENSAPLT00000037932:wholegene,ENSAPLG00000024093:ENSAPLT00000037513:exon2:c.476_1134del:p.S159fs,ENSAPLG00000009763:ENSAPLT00000010159:wholegene,ENSAPLG00000027052:ENSAPLT00000035100:wholegene,	PEDO01004173.1	17898	39623	0	-	1	215	.
line22518	frameshift deletion	ENSAPLG00000017592:ENSAPLT00000010039:wholegene,ENSAPLG00000029883:ENSAPLT00000041262:wholegene,ENSAPLG00000024328:ENSAPLT00000031510:wholegene,ENSAPLG00000024328:ENSAPLT00000010235:wholegene,ENSAPLG00000027052:ENSAPLT00000028456:exon5:c.836_1539del:p.A279fs,ENSAPLG00000027589:ENSAPLT00000024636:wholegene,ENSAPLG00000027052:ENSAPLT00000029582:exon3:c.449_2068del:p.A150fs,ENSAPLG00000024328:ENSAPL…	PEDO01004173.1	23467	167026	0	-	0.5	131	.
line22519	frameshift deletion	ENSAPLG00000017592:ENSAPLT00000010039:wholegene,ENSAPLG00000024328:ENSAPLT00000031510:wholegene,ENSAPLG00000024328:ENSAPLT00000010235:wholegene,ENSAPLG00000027052:ENSAPLT00000028456:exon7:c.878_1539del:p.A293fs,ENSAPLG00000027589:ENSAPLT00000024636:exon3:c.242_732del:p.A81fs,ENSAPLG00000027052:ENSAPLT00000029582:exon12:c.998_2068del:p.V333fs,ENSAPLG00000024328:ENSAPLT00000038421:wholegene,ENSAPLG…	PEDO01004173.1	61143	151235	0	-	0.5	167	.
line22520	frameshift deletion	ENSAPLG00000017592:ENSAPLT00000010039:wholegene,ENSAPLG00000024328:ENSAPLT00000031510:wholegene,ENSAPLG00000024328:ENSAPLT00000010235:wholegene,ENSAPLG00000027052:ENSAPLT00000029582:exon12:c.998_2068del:p.V333fs,ENSAPLG00000024328:ENSAPLT00000038421:wholegene,ENSAPLG00000018555:ENSAPLT00000020031:wholegene,ENSAPLG00000018555:ENSAPLT00000048183:wholegene,ENSAPLG00000019184:ENSAPLT00000032543:whole…	PEDO01004173.1	62152	134005	0	-	0.5714	116	.
line22521	frameshift deletion	ENSAPLG00000029883:ENSAPLT00000041262:wholegene,ENSAPLG00000024328:ENSAPLT00000031510:wholegene,ENSAPLG00000024328:ENSAPLT00000010235:wholegene,ENSAPLG00000027052:ENSAPLT00000028456:exon7:c.878_1539del:p.A293fs,ENSAPLG00000027589:ENSAPLT00000024636:wholegene,ENSAPLG00000024328:ENSAPLT00000038421:wholegene,ENSAPLG00000027037:ENSAPLT00000024664:wholegene,ENSAPLG00000018555:ENSAPLT00000020031:wholeg…	PEDO01004173.1	111403	159445	0	-	1	462	.
line22522	frameshift deletion	ENSAPLG00000024328:ENSAPLT00000010235:exon1:c.33_978del:p.S11fs,ENSAPLG00000024328:ENSAPLT00000038421:exon2:c.92_1533del:p.S31fs,ENSAPLG00000018555:ENSAPLT00000020031:wholegene,ENSAPLG00000018555:ENSAPLT00000048183:wholegene,ENSAPLG00000018555:ENSAPLT00000033729:wholegene,ENSAPLG00000018555:ENSAPLT00000046563:wholegene,ENSAPLG00000029809:ENSAPLT00000001734:wholegene,ENSAPLG00000018555:ENSAPLT0000…	PEDO01004173.1	116381	133993	0	-	0.5	83	.
line22551	frameshift deletion	ENSAPLG00000030209:ENSAPLT00000031162:exon1:c.149_368del:p.I50fs,	PEDO01004381.1	929	1148	AAATCCCAAATCCTAAAGCCCCGAACGCAGCACTGGGACCCCAAATCCCAAATCCTAAAGCCCACCCCAAATGTGGCACCACAGAGACCCCAAATCCCACCCCAATTGTGGCACCGGGACCCCAAATCCCAAATCCCAAATCCCAAATCACAACCCCAAGCGCAGCAGCGAGGAGGCCCCAAATCCCAAATTTCGCCCCAATCAGAGCCCCACAGAGCCC	-	0.5	509	.
line22567	nonframeshift deletion	ENSAPLG00000010184:ENSAPLT00000010604:exon8:c.1099_1218del:p.367_406del,	PEDO01004496.1	9053	9172	0	-	0.5833	827	.
line22606	frameshift deletion	ENSAPLG00000029324:ENSAPLT00000029026:exon2:c.62_1176del:p.S21fs,	PEDO01004733.1	682	2758	0	-	0.5	11	.
line22631	frameshift deletion	ENSAPLG00000024657:ENSAPLT00000044235:wholegene,	PEDO01004911.1	430	656	GGAGACCCAGAGGGGATACAAAGGGGACCCAAAGGGGACCCAAAATGGACCCAAGGTGGATTGCAGCACAAACCCAACGTGAACCCAAAGGGGACCCAAGGGAGACCCAAAATGGACCCAAAGGGGACCCAGAATGGACCCAAAGGAGACCCAAAATGGACCCAAGGTGGATTGCCAACCCAACATGAACCCAAAGGGGACCCAACACAGACCCAAGGGGGACCCAA	-	0.8333	531	.
line22636	frameshift deletion	ENSAPLG00000016140:ENSAPLT00000016834:exon2:c.167_288del:p.I56fs,ENSAPLG00000019907:ENSAPLT00000029425:wholegene,ENSAPLG00000001428:ENSAPLT00000001419:exon2:c.74_168del:p.V25fs,	PEDO01004945.1	460	1485	0	-	0.625	122	.
line22663	frameshift deletion	ENSAPLG00000021640:ENSAPLT00000047783:exon2:c.565_970del:p.P189fs,	PEDO01005142.1	234	715	0	-	0.5	181	.
line22729	nonframeshift deletion	ENSAPLG00000019625:ENSAPLT00000048540:exon2:c.756_1013del:p.252_338del,ENSAPLG00000019625:ENSAPLT00000035195:exon3:c.756_1013del:p.252_338del,	PEDO01005446.1	309	566	AGCCCCAGTTCAAGTCCCGGTCCCAGTCCCAGTCCCGGTTTCAGTCCCGGTTCGGGATCTGGTGCGGATTCAATCCCCGATCCCAGTCCCGGTCCCAGTCCCGGTTCCAGTTTCGCTCCCGGTTCGGGTCCCGGTCTCAGCCCCGGTCCCGGTCCCAGCCCCGGTTCAAGTCCCAGTCCCGGTCCCGGTTTCGGTTTCACTCCCGGTTCGGCTCCCGGTTGGGATTCAGAGCCCGGTCCCAGCCCCGTTTCGGATTCG	-	0.3333	245	.
line22730	frameshift deletion	ENSAPLG00000019625:ENSAPLT00000048540:wholegene,ENSAPLG00000019625:ENSAPLT00000035195:wholegene,	PEDO01005446.1	1583	1667	AGCGATGACGTCAATGCCCATATATGGTTCGGAGCCCCCCCCCCACCCTCCCCCCATGCCCATATATGGGCGCTCATTAGCATAC	-	0.5349	816	.
line22739	frameshift deletion	ENSAPLG00000017628:ENSAPLT00000033664:wholegene,	PEDO01005493.1	86	1044	0	-	0.5694	494	.
line22834	frameshift deletion	ENSAPLG00000009186:ENSAPLT00000024267:exon3:c.504_573del:p.S168fs,ENSAPLG00000009186:ENSAPLT00000018777:exon3:c.312_381del:p.S104fs,ENSAPLG00000009186:ENSAPLT00000009582:exon3:c.138_207del:p.S46fs,ENSAPLG00000009186:ENSAPLT00000048330:exon3:c.504_573del:p.S168fs,	PEDO01005960.1	1738	1982	CTGCATTCTTCTCTTACTGCTGTGTCCAGAATGCTCAGCTCCTTCTGCTGCACACCACCCACCCTTCTGCAGCAAACTGTGCTGCTCAGGAGGGGTTCGTTGGTTGTTGCTTGACAGGGGGCATCTGAACGGCTTCCAGTTCTGATGATGCTCGCTGTCACCCCTTGTCTGTGTGTGCAGGCAGTAAAGGGTGCTACAAAACTGCCCGAGTTACGTTCAGGCAGTCCCAAACAGAACTGGTGCCG	-	0.5625	1673	.
line22844	frameshift deletion	ENSAPLG00000020876:ENSAPLT00000042964:exon1:c.247_371del:p.T83fs,	PEDO01006025.1	425	812	GGCTATAGGGTCATGCTATGGGTCCCACCATGGGTCCCACTATGGGGTCCCACTCTAGATCCTATTATGGGGTGGGCTATGGGGTCCCACTATGGGGTCTTGCTATGGGGTGAGCTATGGGGTTGGGCTATGGGTCCCGCTATGGGTCCCACCATGGATCCCACTATGGGGTCCCACTATGGGGTGTTCTATGGGGTCATGCTATGGGGTGGGCTATAGGGTTGCGCTATGGGGTCACGCTATGGGGTCGTGTTATGGGATCATGCTATGGGGTTTTGCTATGGGTCCCACTATGGGATGCTGCTATGGGGTGTGCTATGGGTCCCATTATGGGGTCCCACTATGGGGTGGGCTATGGGGTGTGCTACGGGGTCCCACTATGGGGTCT	-	0.7041	731	.
line22855	frameshift deletion	ENSAPLG00000017479:ENSAPLT00000025296:wholegene,ENSAPLG00000026897:ENSAPLT00000025867:exon1:c.289_577del:p.D97fs,	PEDO01006083.1	3799	4433	0	-	0.4706	185	.
line22858	frameshift deletion	ENSAPLG00000019840:ENSAPLT00000024398:exon2:c.37_224del:p.F13fs,	PEDO01006099.1	640	891	CTTCTTTGAGCAAATCTCTGTCCTTTCAGCAACACCCTTCCCTTCTCACCCACCTCCGCAAATATGCGCTTTCTCAACAGCATCTTCATTCTCCTTTCTGGATGAAGCTCCGGTTTGTGCTGGCTGAGCACTGTTTGGAGCCACGACCTCTGCACGTGAGCTCCATCGGATTCAGCACTGCTGGGAAAGGTGGTGACCCATTCTTAAATTCATAGTTTCATTCAGATGCAGTGTACCTATAATTCAGAGGGG	-	0.4928	1197	.
line22885	nonframeshift deletion	ENSAPLG00000022039:ENSAPLT00000017427:exon1:c.437_478del:p.146_160del,ENSAPLG00000022039:ENSAPLT00000020924:exon1:c.437_478del:p.146_160del,	PEDO01006229.1	692	733	GTCACAGCAGTTTCTGTTGCATCCAAGATGGCCGACGATGAC	-	0.463	602	.
line22901	frameshift deletion	ENSAPLG00000023497:ENSAPLT00000025608:exon2:c.790_1036del:p.C264fs,	PEDO01006329.1	534	780	GGCAGGGTGCTTGCAGCATGCGTGCAGCAAGGTGCATGTACAGCAAGGTGCATGCAGCAGGATGCAGGGGCAGCGTGCATGCAGCAAGGTGCATGCACAGCAAGACACATGCAGCAGGTGCACAGGTGATGTGCATGCAGCAGGATGCACGTGCAGCAAGGTGCATGCAGCGCCGTGCACAGACAGTTTGCATGCAGCAAGGTGCAAGCGAAGCAAGGTGCATGCAGCAGGATGCAGGGGCAGCGTG	-	0.9167	444	.
line22905	frameshift deletion	ENSAPLG00000006203:ENSAPLT00000006424:exon2:c.438_474del:p.G146fs,	PEDO01006355.1	428	936	0	-	0.825	531	.
line22914	frameshift deletion	ENSAPLG00000004226:ENSAPLT00000004353:wholegene,ENSAPLG00000004226:ENSAPLT00000032887:wholegene,	PEDO01006418.1	1411	1699	GGGGCTGGGACATGGGGCTAGGACGGGACAAGGATGGGACACGGGGCCAGGACATTGGGACAGGGCTGGGAGATGGGGTCAGGACAGGGTGAGGATAGGACATGGGGCTGGGACATTGGGATGGGGATGGGACACTGGAACAGGGCTGGGACATGGGGACAGGACACTGGGACGGGATGGAAGGAGGATGGGACACTGGAATAGGACAGGACTGGGACACGGGGCCAGGACACCAGGACAGGGCTGGGACGCCGGCATGGGGCAGAGCTGGGACACGGGGCTGGGACAC	-	0.8929	354	.
line22936	frameshift deletion	ENSAPLG00000019310:ENSAPLT00000038227:exon2:c.150_423del:p.T50fs,	PEDO01006571.1	1727	2280	0	-	0.75	53	.
line22954	frameshift deletion	ENSAPLG00000019313:ENSAPLT00000036564:exon1:c.6_253del:p.A2fs,	PEDO01006693.1	294	541	CCCCATACACGGCCCCATACATGGCCCCAGCCCCGTACACAGCCCCATACACGGCCCTGTATACAGCCCCATATACAGCCCCATACACAACCCCATACAACCCCTGGACACAGCCCCGTACACACCCCCATACACGGCCCCATACGTGGCCCCAGCCCTGTACACACCCCCATACATGCCCGTACACAGCCCCAAACATGGCCTCATACGTGGCCCTGTACATGACCCCATACACAGCCCCATACAAG	-	0.5789	1083	.
line22957	nonframeshift deletion	ENSAPLG00000007180:ENSAPLT00000007455:exon5:c.907_966del:p.303_322del,	PEDO01006696.1	41898	41957	0	-	0.5	287	.
line22958	frameshift deletion	ENSAPLG00000007180:ENSAPLT00000007455:exon2:c.31_170del:p.D11fs,	PEDO01006696.1	46392	46629	0	-	0.5	572	.
line22966	frameshift deletion	ENSAPLG00000016738:ENSAPLT00000022958:exon1:c.514_550del:p.P172fs,	PEDO01006741.1	1155	1191	0	-	0.625	350	.
line22972	frameshift deletion	ENSAPLG00000017945:ENSAPLT00000032373:wholegene,	PEDO01006777.1	910	17092	0	-	0.5	71	.
line22994	frameshift deletion	ENSAPLG00000006695:ENSAPLT00000006963:wholegene,ENSAPLG00000006695:ENSAPLT00000023345:wholegene,	PEDO01006891.1	1184	5551	0	-	0.5	47	.
line23015	frameshift deletion	ENSAPLG00000030970:ENSAPLT00000038862:exon1:c.58_409del:p.G20fs,ENSAPLG00000030970:ENSAPLT00000045895:exon1:c.58_409del:p.G20fs,	PEDO01006997.1	18988	19339	GAGAAAACCCGGTAATGGGACAGCCCAAAAAATGAGACACTGGTAAACAGGACAGCCCCAAAATATGAGAAAATCCCAACAGCAGGACACCCCAAAACATGGGACACCCCAACACTGGGACACCCCAACAAGAAGACACCCCAATGCCAGGACACCCCATAACATGAGAAACCCCAACACCAGGGCACTAGGACACCCCAACAAGAGGACACCCCAATAAGAGGACACCCCAAAAGTTGAGAAACCCCGACAAGAGGACAGCCTGACAACGGGACACCCCAAAACACGAGAAAACCCAATAACGGGACACCCCAACAAGAGGACACCCCAAAACATGAGAAAACCCAATAAC	-	1	98	.
line23074	nonframeshift deletion	ENSAPLG00000023678:ENSAPLT00000037970:exon5:c.372_458del:p.124_153del,	PEDO01007291.1	1474	1706	CAGTTTGAGCAACCCCAATTTGGAGCTCCCAGTTTGTGTGGCCCCACATTGGAGCCCCCAGTTTGTGGGGCCCCATTTGGGAGCTGCCATTTTGGTGCCCCCATTTTGGAGATCCCCTTTTGGAGCTCCCATTTTGTGGGGGCTCCCAAATGGGGGCCACATTTTGGAGCCCCCCCCACTTGGGAGCCCTCATTTTTTGGGAGTCCCACTTTGGAGCCCCGATTTGGAGCCTT	-	0.7167	374	.
line23137	nonframeshift deletion	ENSAPLG00000030546:ENSAPLT00000034364:exon1:c.293_316del:p.98_106del,	PEDO01007556.1	314	689	TGGTTCCAGAGTCTCTGGCCCCGTTGGCTTGGCCCCATAGCCTTTGACTCCATTGACTTGGCCCCATAGCTTCCAGCCCCATTGGCTTGGCCCTGTAGCCTTTGACCCCATTGGCTTGACCCCATAACCTCCAATCCCATAAGTTTGGCCCCATAGCCTCCGATCTCATTGCCTTGGCCCCATTGACTTGGCCCCATAGCTTCCAGCCCCATTGGCTTGACCCCATCACCTCCAATCCCATTGCCTTGGCCCCATAATCTCCGATCCCATTAGTTTGGCCCCATAGCCTCCAATCTTGTTGCCTTGACCCCATTGACTTGGCCCCATAGCCTTTGACCCCATCAGCTTGACCCCATCACCTCTGATCCCATAAGTT	-	0.4318	344	.
line23146	nonframeshift deletion	ENSAPLG00000022281:ENSAPLT00000035090:exon1:c.264_524del:p.88_175del,	PEDO01007603.1	385	645	0	-	0.5	371	.
line23155	nonframeshift deletion	ENSAPLG00000029966:ENSAPLT00000028975:exon6:c.2902_3243del:p.968_1081del,	PEDO01007671.1	5493	5834	GGTGTCCCCCAAAACTTGGGGACAATCGCCCCTGGAGCTTGGGAGCAGGATGCACCCAAGGGACCGGAGACGATCGTCCCCAAATCCCACGGCGATGACTTGGGTGCCCCCCAAGGACCGGGGACGATTGTCACCAGTCCTTGGGACCAGGAGGCACCCAAGGGACAGGAGGTGACCGCCCCCCACCCCCAAGAGTTGGGTGTCCCTCAAGGACCGGGGACAACTGCCACCAACGCGTGGGACCTGGAGGCACCCAAGGGTGCCAAGACGATTGTCACCGCACCCCAAGAGCTGGATGCGCCCAAGGGACCGGAGGGGATTGTCCCCAAACCCCAAGAGTTT	-	0.5	329	.
line23162	frameshift deletion	ENSAPLG00000023135:ENSAPLT00000026600:exon2:c.935_1212del:p.L312fs,	PEDO01007741.1	2166	2443	0	-	0.7667	263	.
line23179	frameshift deletion	ENSAPLG00000016813:ENSAPLT00000040813:exon3:c.182_255del:p.T61fs,	PEDO01007784.1	321	883	0	-	0.5	308	.
line23215	frameshift deletion	ENSAPLG00000019523:ENSAPLT00000019440:exon1:c.1484_1668del:p.W495fs,	PEDO01007994.1	2130	2314	GCTTGGGACACCCAATTTGGGACACCCAGCTTGGGACACCCAGCTTGGGACACCCAGAATGGGACACCCAGAATGGACACCCAACTTGGGACACCCAACTTGGACACCCAACTTGGGACACCCAGCTTGGGACACCCAGCTTGGGACACCCCACAAGTGCCCACAAGCAACGCCGGCTGCAGCCC	-	0.8229	767	.
line23219	frameshift deletion	ENSAPLG00000022939:ENSAPLT00000030317:wholegene,ENSAPLG00000022939:ENSAPLT00000030613:wholegene,ENSAPLG00000022939:ENSAPLT00000025815:wholegene,	PEDO01008073.1	57	2332	0	-	0.5	1007	.
line23220	frameshift deletion	ENSAPLG00000022939:ENSAPLT00000030317:exon7:c.782_909del:p.E261fs,ENSAPLG00000022939:ENSAPLT00000030613:exon5:c.740_867del:p.E247fs,ENSAPLG00000022939:ENSAPLT00000025815:exon5:c.740_867del:p.E247fs,	PEDO01008073.1	1872	2332	0	-	0.4881	764	.
line23247	frameshift deletion	ENSAPLG00000019282:ENSAPLT00000033220:wholegene,ENSAPLG00000019282:ENSAPLT00000036320:wholegene,	PEDO01008204.1	111057	136728	0	-	0.4375	191	.
line23257	nonframeshift deletion	ENSAPLG00000019915:ENSAPLT00000033964:exon4:c.674_934del:p.225_312del,ENSAPLG00000019915:ENSAPLT00000038662:exon4:c.674_934del:p.225_312del,ENSAPLG00000019915:ENSAPLT00000025319:exon4:c.674_934del:p.225_312del,ENSAPLG00000019915:ENSAPLT00000018901:exon4:c.674_934del:p.225_312del,	PEDO01008204.1	177339	180382	0	-	0.3889	404	.
line23259	nonframeshift deletion	ENSAPLG00000019915:ENSAPLT00000028460:exon4:c.674_733del:p.225_245del,ENSAPLG00000019915:ENSAPLT00000033964:exon5:c.935_994del:p.312_332del,ENSAPLG00000019915:ENSAPLT00000038662:exon5:c.935_994del:p.312_332del,ENSAPLG00000019915:ENSAPLT00000025319:exon5:c.935_994del:p.312_332del,ENSAPLG00000019915:ENSAPLT00000018901:exon5:c.935_994del:p.312_332del,	PEDO01008204.1	180403	180721	0	-	0.4737	236	.
line23260	nonframeshift deletion	ENSAPLG00000019915:ENSAPLT00000028460:exon6:c.794_1933del:p.265_645del,ENSAPLG00000019915:ENSAPLT00000033964:exon7:c.1055_2194del:p.352_732del,ENSAPLG00000019915:ENSAPLT00000038662:exon7:c.1055_1834del:p.352_612del,ENSAPLG00000019915:ENSAPLT00000025319:exon7:c.1055_2173del:p.352_725del,ENSAPLG00000019915:ENSAPLT00000018901:exon7:c.1055_2173del:p.352_725del,	PEDO01008204.1	182421	198292	0	-	0.4375	1531	.
line23262	frameshift deletion	ENSAPLG00000019915:ENSAPLT00000028460:exon7:c.833_3328del:p.G278fs,ENSAPLG00000019915:ENSAPLT00000033964:exon8:c.1094_3589del:p.G365fs,ENSAPLG00000019915:ENSAPLT00000038662:exon8:c.1094_3232del:p.G365fs,ENSAPLG00000019915:ENSAPLT00000025319:exon8:c.1094_3503del:p.G365fs,ENSAPLG00000019915:ENSAPLT00000018901:exon8:c.1094_3568del:p.G365fs,	PEDO01008204.1	184054	276279	0	-	0.5	53	.
line23263	nonframeshift deletion	ENSAPLG00000019915:ENSAPLT00000028460:exon9:c.1235_1498del:p.412_500del,ENSAPLG00000019915:ENSAPLT00000033964:exon10:c.1496_1759del:p.499_587del,ENSAPLG00000019915:ENSAPLT00000038662:exon10:c.1496_1759del:p.499_587del,ENSAPLG00000019915:ENSAPLT00000025319:exon10:c.1496_1759del:p.499_587del,ENSAPLG00000019915:ENSAPLT00000018901:exon10:c.1496_1759del:p.499_587del,	PEDO01008204.1	190300	194288	0	-	0.9	56	.
line23264	nonframeshift deletion	ENSAPLG00000019915:ENSAPLT00000028460:exon9:c.1235_1573del:p.412_525del,ENSAPLG00000019915:ENSAPLT00000033964:exon10:c.1496_1834del:p.499_612del,ENSAPLG00000019915:ENSAPLT00000038662:exon10:c.1496_1834del:p.499_612del,ENSAPLG00000019915:ENSAPLT00000025319:exon10:c.1496_1834del:p.499_612del,ENSAPLG00000019915:ENSAPLT00000018901:exon10:c.1496_1834del:p.499_612del,	PEDO01008204.1	192281	195382	0	-	0.5	104	.
line23265	frameshift deletion	ENSAPLG00000019915:ENSAPLT00000028460:exon9:c.1235_3328del:p.G412fs,ENSAPLG00000019915:ENSAPLT00000033964:exon10:c.1496_3589del:p.G499fs,ENSAPLG00000019915:ENSAPLT00000038662:exon10:c.1496_3232del:p.G499fs,ENSAPLG00000019915:ENSAPLT00000025319:exon10:c.1496_3503del:p.G499fs,ENSAPLG00000019915:ENSAPLT00000018901:exon10:c.1496_3568del:p.G499fs,	PEDO01008204.1	193857	277707	0	-	0.6053	1166	.
line23266	frameshift deletion	ENSAPLG00000019915:ENSAPLT00000025319:exon12:c.2174_3503del:p.E725fs,	PEDO01008204.1	196449	253184	0	-	0.5	472	.
line23267	frameshift deletion	ENSAPLG00000019915:ENSAPLT00000025319:exon12:c.2174_3503del:p.E725fs,	PEDO01008204.1	198027	256152	0	-	0.5417	305	.
line23269	frameshift deletion	ENSAPLG00000019915:ENSAPLT00000025319:exon14:c.2240_3503del:p.E747fs,	PEDO01008204.1	199737	258085	0	-	0.5	659	.
line23270	frameshift deletion	ENSAPLG00000019915:ENSAPLT00000028460:exon13:c.1979_3328del:p.E660fs,ENSAPLG00000019915:ENSAPLT00000033964:exon14:c.2240_3589del:p.E747fs,ENSAPLG00000019915:ENSAPLT00000038662:exon11:c.1835_3232del:p.E612fs,ENSAPLG00000019915:ENSAPLT00000025319:exon16:c.2512_3503del:p.V838fs,ENSAPLG00000019915:ENSAPLT00000018901:exon15:c.2267_3568del:p.V756fs,	PEDO01008204.1	201130	283498	0	-	0.506	890	.
line23271	frameshift deletion	ENSAPLG00000019915:ENSAPLT00000028460:exon13:c.1979_2947del:p.E660fs,ENSAPLG00000019915:ENSAPLT00000033964:exon14:c.2240_3208del:p.E747fs,ENSAPLG00000019915:ENSAPLT00000038662:exon11:c.1835_2851del:p.E612fs,ENSAPLG00000019915:ENSAPLT00000018901:exon15:c.2267_3187del:p.V756fs,	PEDO01008204.1	201789	260037	0	-	0.4375	170	.
line23273	frameshift deletion	ENSAPLG00000019915:ENSAPLT00000028460:exon13:c.1979_3328del:p.E660fs,ENSAPLG00000019915:ENSAPLT00000033964:exon14:c.2240_3589del:p.E747fs,ENSAPLG00000019915:ENSAPLT00000038662:exon11:c.1835_3232del:p.E612fs,ENSAPLG00000019915:ENSAPLT00000018901:exon15:c.2267_3568del:p.V756fs,	PEDO01008204.1	202924	264146	0	-	0.6333	561	.
line23276	frameshift deletion	ENSAPLG00000019915:ENSAPLT00000028460:exon15:c.2402_3328del:p.D801fs,ENSAPLG00000019915:ENSAPLT00000033964:exon16:c.2663_3589del:p.D888fs,ENSAPLG00000019915:ENSAPLT00000038662:exon14:c.2306_3232del:p.D769fs,ENSAPLG00000019915:ENSAPLT00000018901:exon15:c.2642_3568del:p.D881fs,	PEDO01008204.1	259492	283498	0	-	0.5	332	.
line23288	frameshift deletion	ENSAPLG00000017596:ENSAPLT00000039667:exon3:c.65_795del:p.E22fs,	PEDO01008204.1	293080	297298	0	-	0.5556	856	.
line23344	frameshift deletion	ENSAPLG00000025653:ENSAPLT00000045364:exon2:c.449_521del:p.G150fs,	PEDO01008352.1	697	840	CCAAATCCTACAGTTTGGCACCCAAAAATCCCATATTAGGCCCAAAAAATCCAATTTTGGGCCCCAAAATCCCACAGTTTGGCCCCAAAACGCGGCGTTGGGCCCCAAAATGTGCAATTTGGCCCTAAAAATCCAATTTTGGCA	-	0.5	245	.
line23388	frameshift deletion	ENSAPLG00000019164:ENSAPLT00000034997:exon1:c.35_1261del:p.C12fs,	PEDO01008687.1	1244	2470	0	-	0.8309	4195	.
line23416	frameshift deletion	ENSAPLG00000004404:ENSAPLT00000023491:exon17:c.2506_2590del:p.P836fs,ENSAPLG00000004404:ENSAPLT00000028865:exon16:c.2608_2692del:p.P870fs,	PEDO01008866.1	4260	4344	0	-	0.6667	413	.
line23421	frameshift deletion	ENSAPLG00000024980:ENSAPLT00000044590:exon5:c.2016_2055del:p.S672fs,	PEDO01008892.1	1075	1114	0	-	1	238	.
line23454	frameshift deletion	ENSAPLG00000024688:ENSAPLT00000041369:exon8:c.1762_1919del:p.P588fs,	PEDO01009129.1	4532	4872	GCCCCCAGCCCCGGGGATGGCACGAGCAGGGCGCACGGTGGCCCTGAGCAGCTTCTCCGACCCACCTTCTGGTCCGAGAGCTGCGAGCGGAGCGCCTGCGCGTCCAGCTGGACCTGGCTGACCGCCTCCAGCCGCTCACCGAGCCCCTCCAGGTGGGCAAGCTCGGAGCCCAGGATCTGCTCAAACTGCAGCAGGGAGGGGAGCTGTTGGCCGTGCACCGGGGGGGCTCCCAGGGCAGAGCCCCCAGTGCATTTGGTCAGGGCAGGACATCCCTGCTGCCCGGCACGGCCCATCCCTGCTCCCCTCCAGACCCTTCCCTGTCTGCGTGATGGGGACAGAGG	-	0.64	709	.
line23455	frameshift deletion	ENSAPLG00000023956:ENSAPLT00000048231:exon2:c.527_543del:p.V176fs,	PEDO01009144.1	1055	2802	0	-	0.2727	484	.
line23471	frameshift deletion	ENSAPLG00000001538:ENSAPLT00000001528:wholegene,ENSAPLG00000001538:ENSAPLT00000025301:wholegene,	PEDO01009219.1	4809	5210	0	-	0.5	138	.
line23474	frameshift deletion	ENSAPLG00000018368:ENSAPLT00000021210:exon2:c.490_636del:p.P164fs,ENSAPLG00000018368:ENSAPLT00000032906:exon2:c.535_681del:p.P179fs,	PEDO01009221.1	1568	1871	GTGCAGTGCCTCTATAATGGGGATTATGGGGTTTGATCGCCCCATAGCAGGGAGGTGTCGGGGTGTAGGACCCTTGTAACATTGGGGTGCAGTTCCCTTAAGGGGGGGAGCAGTTCCCCTATAACAGGTTATGGGGTTCGATACCCCACAGCAAGGGCTGATGGGGTGCAGCCCCCTCAGGGGTAGCAGTTCCCCTATAACAGAGGTTATGGGGTCTGATACCCCACAGCAGGGGCTGATGGGGTGCAAGGCCCCTGTATCATTGGGGTGCAGCCCCCTCAGGGGTAGCAGTTCCCCTATAACA	-	0.5682	306	.
line23535	frameshift deletion	ENSAPLG00000025314:ENSAPLT00000043307:wholegene,ENSAPLG00000025314:ENSAPLT00000048040:exon2:c.279_346del:p.W93fs,ENSAPLG00000025314:ENSAPLT00000018093:wholegene,	PEDO01009490.1	1778	3940	0	-	0.5	0	.
line23536	frameshift deletion	ENSAPLG00000025314:ENSAPLT00000043307:exon1:c.41_71del:p.C14fs,ENSAPLG00000025314:ENSAPLT00000018093:exon1:c.41_71del:p.C14fs,	PEDO01009490.1	3583	3613	0	-	1	5238	.
line23550	frameshift deletion	ENSAPLG00000026761:ENSAPLT00000027418:exon1:c.131_183del:p.S44fs,	PEDO01009564.1	30259	30311	0	-	0.6154	354	.
line23551	frameshift deletion	ENSAPLG00000018678:ENSAPLT00000018885:exon5:c.1406_1419del:p.D469fs,ENSAPLG00000018678:ENSAPLT00000036411:exon3:c.1595_1608del:p.D532fs,	PEDO01009564.1	38925	39149	ACCAGGGACTGGTGCAGGGCTGGTGCAGGGATGCCAGCCCCACGCACCGCAGCCAGCCCAGCACAGGGACAGCAGCACAGCCACACGGGTGCCAAGGGTGGCGTGGGGAGGGGACGAGGGCTCTGGGAGCGCAGCCCAGCGTGGCCCTGGTGGAGGGGCAGCGCTCAGGGCAGCCACGAGCCCAGGTTCGTGCATGGCCCATCAGGAGCTGAATGACCCAGGTGG	-	0.7414	1477	.
line23562	frameshift deletion	ENSAPLG00000011975:ENSAPLT00000012455:wholegene,	PEDO01009629.1	18616	43261	0	-	0.5	77	.
line23563	frameshift deletion	ENSAPLG00000011975:ENSAPLT00000012455:wholegene,	PEDO01009629.1	20075	45206	0	-	0.5	245	.
line23564	frameshift deletion	ENSAPLG00000011975:ENSAPLT00000012455:wholegene,	PEDO01009629.1	21555	31866	0	-	0.5	209	.
line23565	frameshift deletion	ENSAPLG00000011975:ENSAPLT00000012455:wholegene,	PEDO01009629.1	30762	45448	0	-	0.5517	1514	.
line23568	frameshift deletion	ENSAPLG00000011975:ENSAPLT00000012455:exon2:c.1585_2830del:p.V529fs,	PEDO01009629.1	35961	52984	0	-	0.5	314	.
line23572	frameshift deletion	ENSAPLG00000030219:ENSAPLT00000026616:exon2:c.81_493del:p.P27fs,ENSAPLG00000030219:ENSAPLT00000043990:exon3:c.81_493del:p.P27fs,	PEDO01009672.1	1379	2203	0	-	0.5794	993	.
line23573	nonframeshift deletion	ENSAPLG00000030219:ENSAPLT00000026616:exon2:c.81_323del:p.27_108del,ENSAPLG00000030219:ENSAPLT00000043990:exon3:c.81_323del:p.27_108del,	PEDO01009672.1	1656	2033	0	-	0.9028	629	.
line23603	frameshift deletion	ENSAPLG00000017128:ENSAPLT00000017607:exon8:c.1719_1941del:p.A573fs,	PEDO01009820.1	179	401	GCCACCAGCACCCAAGGACATGAGCACCTGGGGTCACCAGCACCCATGGCCACTGGCACCCAAGGAGACCAGCACCCATGGACACTGGCACCCATGGCCACCAGTACCCAAGGACACCAGCACCTGGGGTCACCGGCACCCACGGCCAATGACACCCAAGGACACCACACCCATGGCCACCAGTACCCAAGGACACCAGCACCCGGAGTCACCAGCACCCATA	-	0.6481	497	.
line23605	frameshift deletion	ENSAPLG00000027209:ENSAPLT00000047508:exon3:c.596_695del:p.199fs,	PEDO01009833.1	2029	2128	0	-	0.6	236	.
line23624	nonframeshift deletion	ENSAPLG00000029366:ENSAPLT00000021762:exon1:c.161_565del:p.54_189del,	PEDO01009911.1	273	677	TGGGTGCAGTGAATATAGTGGCTGCGATGACCACAGGGACTGCAGTGAACCCAGTAAACCCAGTGACCACTGGAGCTTCAGGAGCTTCAGGAGCTGCAGTGAACGCAGTGAACGCAGTGAGTATAGCGACTGTGATGACTGCAGGGACTGCAGTGAACCCAGTGAGCCCAGTGAACCCAGTAACTCCAGGAGCTTCAGGGACTGCAGTGAGTGCAGTGAACCCAGTAAACCCAGTGACTCCAGGACCCTCAGGAGCTGCAGTGAACCCAGTGACCACAGGACCCTCAGGAGCTGCATTGACCATAGTGACTGCAGTGAGCGCAGTGAATCCAGTAAACCCAGTGAACCCAGTAACTCCAGGAGCTTCAGGAGCTTCAGAGGCCGCAATGAACCCAATGA…	-	0.5091	561	.
line23719	nonframeshift deletion	ENSAPLG00000001789:ENSAPLT00000001783:exon3:c.340_390del:p.114_130del,	PEDO01010477.1	2433	2754	0	-	0.6071	1446	.
line23737	frameshift deletion	ENSAPLG00000018639:ENSAPLT00000039071:exon9:c.1928_2108del:p.P643fs,	PEDO01010519.1	4083	4263	CCTATCACCATCCCAGTGCTGTCCCCTTCCCATCCCATTCCCATTCCATTCCCATCCCATCCCTGTCCCCATCACCATCCCATTGCTGTTCCCATCGCGGTCCCATTCCCATTCCATTCCCATCACTGTCCCCATCACTGTCCCATTCCCACCCCATTCCCATCTCCATCCCATCCCTGTG	-	0.6	206	.
line23760	frameshift deletion	ENSAPLG00000030355:ENSAPLT00000030575:exon2:c.76_226del:p.R26fs,	PEDO01010640.1	288	764	GGGGTACTCACTGTCACAAGCGTAGGGTTTGTCCCGGTCTTCCAAAATCGCCGCGTCCAGCTTCTTGCGAGCCCCTCCGACGCCTTTGCCCTTTTATTTTTTTCATTTTTTGGGGGGAAAAAGGCAAAAAAAAGGAGTGAAATCACAGCCCGGAGGCTCGCCGCTGCATCTTAGTGGGGATGGAGCGAAACGGCTGCAGGATTGCTTCGGGTCCTGGGCTCTTCCCCTTTTGGGGTGGGAAGACCCCGAGAGCTCCCCTCGTTAAAAATTAGGGTAATTATTTTTTGGGGGGTAATTCAGGCTCAATTAGTGGCTTAATGACTGAGTCAGGCACCAGGAAAGTGCCCAAAATGTTGGGATTTGGAAGAAAAACAGCGCTGTGGTCATCCAAAAGACACT…	-	1	140	.
line23764	frameshift deletion	ENSAPLG00000019257:ENSAPLT00000027356:exon1:c.205_248del:p.T69fs,	PEDO01010652.1	214	257	GTAATCCTACAAGACCCCTGCCACTGGCCCTGTCACCATGATCT	-	0.8333	177	.
line23779	nonframeshift deletion	ENSAPLG00000014610:ENSAPLT00000033821:exon5:c.1124_1195del:p.375_399del,	PEDO01010746.1	16719	16790	GGGCAGGCACTGGGAGGACGCAGTGCAGCTTCCTCCTGCTCCACAACAGCATCGGGGTGTTGGCCCCCTGCC	-	0.6522	886	.
line23783	frameshift deletion	ENSAPLG00000022529:ENSAPLT00000030850:exon1:c.92_414del:p.S31fs,	PEDO01010780.1	1978	2503	0	-	0.5	326	.
line23787	frameshift deletion	ENSAPLG00000025236:ENSAPLT00000028072:wholegene,	PEDO01010809.1	3129	3832	0	-	0.6	1949	.
line23792	frameshift deletion	ENSAPLG00000019747:ENSAPLT00000045728:exon7:c.770_774del:p.P257fs,	PEDO01010826.1	597	646	0	-	0.5	0	.
line23820	frameshift deletion	ENSAPLG00000019951:ENSAPLT00000035278:exon2:c.21_36del:p.G7fs,	PEDO01011014.1	22099	22159	0	-	0.7321	1240	.
line23847	nonframeshift deletion	ENSAPLG00000026622:ENSAPLT00000038954:exon2:c.306_356del:p.102_119del,	PEDO01011179.1	61767	62578	0	-	0.5814	1358	.
line23848	frameshift deletion	ENSAPLG00000022242:ENSAPLT00000031730:wholegene,	PEDO01011179.1	68067	70935	0	-	0.3816	332	.
line23851	frameshift deletion	ENSAPLG00000029751:ENSAPLT00000042963:wholegene,ENSAPLG00000021480:ENSAPLT00000018301:wholegene,ENSAPLG00000020872:ENSAPLT00000045096:wholegene,	PEDO01011179.1	84930	149413	0	-	0.6923	332	.
line23872	frameshift deletion	ENSAPLG00000020442:ENSAPLT00000042437:wholegene,	PEDO01011273.1	687	1782	0	-	0.7292	1890	.
line23874	frameshift deletion	ENSAPLG00000028967:ENSAPLT00000033379:exon2:c.414_465del:p.A138fs,	PEDO01011283.1	7757	7808	0	-	0.5	116	.
line23892	frameshift deletion	ENSAPLG00000023075:ENSAPLT00000020662:exon1:c.1277_1359del:p.I426fs,	PEDO01011399.1	1426	1508	0	-	0.5	1440	.
line23899	frameshift deletion	ENSAPLG00000021051:ENSAPLT00000030531:wholegene,	PEDO01011461.1	1083	1357	TGTCTGTGGGGCACCTGTGGGTGTTGGTGTCGTGGATATATACACGTTGGCACCCATTGGTGCTCATGTTGTGGATATCCATGTGCGCGCACCCATGGTGTTTGTGCCATGGATATGTGTTTGTGGGGCACCCATGGGTGCTCATGTTGTGGATATATGTGCATGGGCACCCATGGGTGCTTGTGTCATGGATACATGCATGTGGGGCACCTGTGGGTGTTGGTGTTGTGGATATACGCACGTGGGCACCCATGGGTGGGTATGTCATGGATACA	-	0.7407	305	.
line23904	frameshift deletion	ENSAPLG00000029096:ENSAPLT00000045272:exon2:c.449_470del:p.G150fs,	PEDO01011477.1	683	886	0	-	0.5455	13396	.
line23911	nonframeshift deletion	ENSAPLG00000021993:ENSAPLT00000022036:exon1:c.183_233del:p.61_78del,	PEDO01011518.1	1060	1110	0	-	0.5	164	.
line23920	frameshift deletion	ENSAPLG00000009036:ENSAPLT00000020123:wholegene,ENSAPLG00000009036:ENSAPLT00000024301:wholegene,ENSAPLG00000009036:ENSAPLT00000009396:wholegene,	PEDO01011558.1	605	4401	0	-	1	915	.
line23951	frameshift deletion	ENSAPLG00000025374:ENSAPLT00000047320:exon2:c.630_846del:p.P210fs,	PEDO01011612.1	1381	1597	CACGGTGGCCACCTCCCCGTGGTGTCCCCATCACGGTGGCCATGTCCCTGTGGGGTCCAAAACATGGTGGCCATGTCCCCATGGGGTCTACATACTCATGGCCGTGTCCCCATGGGGTCCCCATCAGCATGGTTTTGTCCCCATGGGGTCTCCATGCTCATGGCCACCTCCCTGTGGTGTCCCCATCACGGTGGCCATGTCCCTATGGGGTCCAAAA	-	0.6111	709	.
line23957	frameshift deletion	ENSAPLG00000001313:ENSAPLT00000001303:wholegene,	PEDO01011648.1	463	649	TCTGTCCTTCTCAGAAATCTGTTATACCTTCTCCATCATCCCAAAGATGCTGTCCGGATTAGTGCTGGGAACTAGAACCATTTCTTTCCTGGGCTGCGCTGCACAGATGCATTTCTCCTTCATGTTTGGATTCACGCACTCTTTCCTCCTGACGGTGATGGGATATGACCGGTACGTGGCGATCTGT	-	0	0	.
line23969	frameshift deletion	ENSAPLG00000008611:ENSAPLT00000038393:wholegene,ENSAPLG00000008611:ENSAPLT00000008955:wholegene,	PEDO01011711.1	1469	24322	0	-	0.5833	494	.
line24001	nonframeshift deletion	ENSAPLG00000023100:ENSAPLT00000039084:exon2:c.75_161del:p.25_54del,	PEDO01011946.1	2984	3377	CCTAGGGGGTTATAGGGGGTCCCTGCATCTCTGTCCCCATGTCCTTTTATCCCTGTATCCCATGTCTCTGCATCTCTGCATCCCCATGTCCCTATATCCCTGTGTCCCTGTGTCCCTATGTCCCTGTGTCCCCACGTCCCTATATCCCTGTATCCCATGTCCCTTTATCCCTGTGTCCCCATGTCCCTTTATCCCAGTATCCCCATGTCCCTATATCCCTGTATCCCCATATCCCTGTATCCCCATGTCCCTATAACCCTGTATCCCATGTCCCTATATCCCTGTGTCCCTTTATCCCTGTATCCCATGTCCCTATAACCCTATATCCCATGTCCCTATATCTCTGTGTCCCTTGTCCCTTTATCCCCATCCCCGTGTCCCTACATCCCTGTAT	-	0.8214	197	.
line24046	nonframeshift deletion	ENSAPLG00000024788:ENSAPLT00000032225:exon5:c.540_605del:p.180_202del,	PEDO01012187.1	1342	1407	0	-	0.875	354	.
line24057	frameshift deletion	ENSAPLG00000030707:ENSAPLT00000027296:exon1:c.442_854del:p.L148fs,ENSAPLG00000030707:ENSAPLT00000019600:exon1:c.442_854del:p.L148fs,ENSAPLG00000030707:ENSAPLT00000019887:exon1:c.442_854del:p.L148fs,	PEDO01012238.1	78920	79332	TGGGGACCAGGACCAGGACTGGGGACCAGGACCGGGATTGGGATCGGGAACCAGGGCTGGGATTGGGAACCGGGATTGGGAACGGGGGCTGCGGACTGGGGCCGGGGACAGGAACCGGGACCAGGACTGGGGACCGGGATCGGGAACCGAGACTGGGATCAGGAACCGGGATGGGGACCGGGACCTGGGATGGGGTCCGGGACAGGGACCAGGAACCGGGGCTGGGATCGGGAACTGGGGCTGGGATTGGGAACCGGGGACAGGATCGGGGACCGGGACCGGGACCGGGACTGGGATTGGGATTGGGATTGGGAACCGGGGCTGGGATCAGGGACCGGGGCTGGGATCGGGAACCGGGACTGGGAACCGGGGCTGGGGACCGGGACCGGGAACTGGGAA…	-	0.6429	246	.
line24103	frameshift deletion	ENSAPLG00000019173:ENSAPLT00000044812:exon2:c.105_117del:p.V35fs,	PEDO01012396.1	963	1000	0	-	0.5	0	.
line24117	frameshift deletion	ENSAPLG00000016914:ENSAPLT00000023228:wholegene,	PEDO01012443.1	21577	22047	0	-	0.8103	238	.
line24126	nonframeshift deletion	ENSAPLG00000025424:ENSAPLT00000045145:exon3:c.190_291del:p.64_97del,	PEDO01012472.1	831	991	AACCCAGAGTCTGGGGACACCCTGGTGCTTGGAGACACCCCAGTGCCTGGGGACATCCTAAAGCCTGGGGACACCCCGGTGCTCAGGGACACCCCAGTTTTTGGGGACACCCCAGTTTTTGGGGACATGCCGGTGCTTGGGGACACCCCACTGCTTAGGGA	-	0.7561	502	.
line24130	frameshift deletion	ENSAPLG00000022369:ENSAPLT00000028052:exon1:c.205_260del:p.I69fs,	PEDO01012532.1	358	413	AGGGTGCAGGGATGTGGGGACAAAGGGATTTGGGGACATGAGGATCTGGGGACACA	-	1	118	.
line24140	frameshift deletion	ENSAPLG00000029412:ENSAPLT00000027054:exon2:c.2338_2640del:p.S780fs,	PEDO01012571.1	2464	2766	0	-	0.7055	472	.
line24186	frameshift deletion	ENSAPLG00000029132:ENSAPLT00000024722:wholegene,	PEDO01012843.1	28573	81907	0	-	0.5	248	.
line24188	frameshift deletion	ENSAPLG00000029132:ENSAPLT00000024722:wholegene,	PEDO01012843.1	33958	92483	0	-	0.5115	1105	.
line24202	frameshift deletion	ENSAPLG00000027157:ENSAPLT00000020588:wholegene,	PEDO01012949.1	73	4996	0	-	0.6967	1358	.
line24221	frameshift deletion	ENSAPLG00000026181:ENSAPLT00000028528:wholegene,	PEDO01013096.1	1628	2369	0	-	0.5	246	.
line24235	frameshift deletion	ENSAPLG00000031037:ENSAPLT00000025816:exon2:c.95_258del:p.I32fs,	PEDO01013172.1	568	958	0	-	0.5714	236	.
line24256	frameshift deletion	ENSAPLG00000007856:ENSAPLT00000008156:exon1:c.285_519del:p.V95fs,	PEDO01013261.1	2809	3043	GAAGGCCACCAGGGGGACACGGAGGCCACCAGGGGACACAGAGGCCACCAGGAGACGACCAGGGGACACGGAGATGACCAGGAGGCCACCAGGGGACTCGGAGACCACCAGGGGGACATGGAGGCCACCAGGGGGCCACCAGGAGACACGGAGACCACCAGGGGACACAGAGACCACCAGGAGGCCACCAGGGGACATGGAGACCACCAAGGGAACATGGAGGCCACCAGGGGAC	-	0.5	275	.
line24270	frameshift deletion	ENSAPLG00000023792:ENSAPLT00000022898:wholegene,	PEDO01013333.1	570	713	GTGTACCGGGCACGTTCCTGGTGTAAGGGCCACGTTCCCGGTGTACCAGGCATGCTCCCGGTGTACCGGGCATGTACCCAATGTACCTACCGGGTGTGCTCCCAATGTACCGGGCACATTCCCAGTGTACCGGGCATGTTCCCG	-	0.6538	413	.
line24286	frameshift deletion	ENSAPLG00000030472:ENSAPLT00000048244:exon1:c.241_410del:p.W81fs,	PEDO01013425.1	1031	1200	CTGACAGCAGGTTTTGAGGTAAAAGCAGCGGATTTGGGCTCTCTACCAGCAGCTTTTGGGGTAAAAGCAGGGGATTCAGCCTCTAACAGTGGGTTCTGGGGTACAAGTTGGGGGTTTAGACTCACTGACAGCAGGTTTTGGGGTAAAAGCAGCAGATTTGGGCTCTCTAC	-	0.6136	531	.
line24294	frameshift deletion	ENSAPLG00000016808:ENSAPLT00000024748:exon2:c.48_193del:p.K16fs,	PEDO01013463.1	3806	4077	CTTTAGTGGAAAAAGAGGCAACTTTTGTGGACAAAGAGGCCCCTTTTGTGGAAAGAGGCCCCTTTTGTGGAAAGAGAGGCCCCTTTTGTGGAAAGAGAGGCCTCTTTTGTGGAAAAAGAGGCCAATTTTGTGGAAAAAGAGGCCCCTTTTGTGGGAAGAGAGGCCCCTTTTGTGGGAAGAGAGGCCCCTTTTGTGGAAAAAGAGGCCCCTGTTGTGGAAAAAAGAGGCCCCTTTTGTGGAAAAAGAGGCAACTTTTGTGGAAAAAGAGGCCC	-	0.5	125	.
line24319	frameshift deletion	ENSAPLG00000006467:ENSAPLT00000022414:exon9:c.999_1417del:p.C333fs,ENSAPLG00000006467:ENSAPLT00000006726:exon10:c.954_1372del:p.C318fs,	PEDO01013591.1	32681	33753	0	-	0.5	1642	.
line24364	nonframeshift deletion	ENSAPLG00000024912:ENSAPLT00000017393:exon2:c.570_629del:p.190_210del,	PEDO01013882.1	845	904	CCCCAGTGACCCCCAGTGCTCCCTGGTGCCACCCCAGTGCCACTCCAGTGTCCCCGGTGC	-	0.6667	295	.
line24396	frameshift deletion	ENSAPLG00000029035:ENSAPLT00000021578:exon1:c.78_129del:p.E26fs,	PEDO01014121.1	541	592	GGGTCCCTGTCCCCGGTTCCTGACCCCGGTTCCCGAGCCCGGTCCTGGTCCT	-	0.5556	678	.
line24415	frameshift deletion	ENSAPLG00000016567:ENSAPLT00000029299:exon2:c.46_373del:p.I16fs,	PEDO01014212.1	162	565	CTGACACCTGGTCCAAAACCCAATCCCAAATCTGGTCCCAAATCACTTTGAAACCTGATTTGAAACCCAGTTTGAAACCTGATCCGAAACCCGGTTCCAAATCCGGTCTCAAACCCGATTCCAACCCAGGTCCGAAACCCGGTCCTGTAACCCAACTCCAAACCCAGTCTGACACCTGGTCCGAAACCCGATCCCAAACCTGATTCCAAAACCTGGTCTGAACCCAATCCCAAATCCGGTCTGAAACCGCTTTGAATCCTGATTTGAAACCCAGTTCCAAACCCGGTCTGACACCTGGTCCGAAACCCGATCCCAAACTACCTTGAAACCTGGTCTGATACCCGATCCGAAACCCGATCCCAAACTACTTTGAAACCCAATTTGAAATCCAGTCTGAAA…	-	0.4286	449	.
line24422	nonframeshift deletion	ENSAPLG00000022490:ENSAPLT00000047148:exon2:c.73_249del:p.25_83del,	PEDO01014287.1	254	1889	0	-	0.5	218	.
line24476	frameshift deletion	ENSAPLG00000023033:ENSAPLT00000024720:exon2:c.170_176del:p.A57fs,	PEDO01014601.1	371	1045	0	-	0.6884	502	.
line24510	frameshift deletion	ENSAPLG00000029759:ENSAPLT00000025374:exon1:c.24_45del:p.L8fs,	PEDO01014814.1	195	428	CCTAAATGCTTGGGAAACCCTAAATATATAGGGCACCCTAAATATGTGGGGAATCCTAAATGTTTGGGGAACCCTAAATGTTTGGGGAATCCTAAATGCTTGGGAAACCCTAAATGTTTGGGGAATCCTAAATGTTTGGGAAACCCTAAATGTTTGGGGAATCCTAAGTGCTTGGGAAACCCTAAATGTTTGGGAAACCCTAAATATGTGGGGGACCCTAAATGTTTGGGAAAC	-	0.5	407	.
line24514	nonframeshift deletion	ENSAPLG00000021879:ENSAPLT00000037370:exon19:c.2824_2898del:p.942_966del,	PEDO01014837.1	8722	8796	TATCACAAAGATAGGGGGGATCCCAGAGTGTGGGGATGTCCCAGGGGATGGGAGTGGGGATGTCCCGGGGTGTCC	-	0.75	194	.
line24526	frameshift deletion	ENSAPLG00000012478:ENSAPLT00000012988:exon2:c.288_558del:p.H96fs,	PEDO01014930.1	473	1111	0	-	0.5	29	.
line24556	frameshift deletion	ENSAPLG00000028102:ENSAPLT00000047585:exon2:c.102_819del:p.N34fs,ENSAPLG00000028102:ENSAPLT00000048521:exon1:c.91_1002del:p.S31fs,	PEDO01015135.1	4365	5564	0	-	0.5	647	.
line24615	nonframeshift deletion	ENSAPLG00000024127:ENSAPLT00000020402:exon2:c.285_413del:p.95_138del,	PEDO01015506.1	937	1209	TCTGGCTGTGGGTAGTTAGGGTCTGGCGGCCGGAAGATGTCGCGATGTACGGAAAGGTGGAGCCCCTCCCTTGATGGACAGTGGCGTGTGGCCTGTGATGTAAGCAAGCAGAAGTGACGCTATGGGCCTCGGGAATATAAGCCCATGTGACTCGACAATAAACGCCATTTGCCATCCACCACGTTGGTGTCTGTGAGCCGATGGACCGAGCGGCCTGGGGTTGGCCGCCGTGCCGTTCCTGAACCAGGTCGCCACTGCCCCCTGAAGGCAACA	-	0.75	1354	.
line24669	frameshift deletion	ENSAPLG00000030041:ENSAPLT00000038548:wholegene,ENSAPLG00000030041:ENSAPLT00000011305:exon2:c.213_387del:p.L71fs,ENSAPLG00000030041:ENSAPLT00000036476:wholegene,ENSAPLG00000030041:ENSAPLT00000048017:wholegene,	PEDO01015749.1	10349	13260	0	-	0.5	101	.
line24676	frameshift deletion	ENSAPLG00000021559:ENSAPLT00000021972:wholegene,ENSAPLG00000021559:ENSAPLT00000019629:wholegene,ENSAPLG00000021559:ENSAPLT00000039326:wholegene,ENSAPLG00000021559:ENSAPLT00000045757:wholegene,	PEDO01015801.1	116	155	TCAACGGGGTTTTTGGCAACTCAACGGGGTTTTTGGCAAC	-	0.5208	269	.
line24677	nonframeshift deletion	ENSAPLG00000021559:ENSAPLT00000021972:exon1:c.1239_1592del:p.413_531del,ENSAPLG00000021559:ENSAPLT00000019629:exon1:c.1239_1715del:p.413_572del,ENSAPLG00000021559:ENSAPLT00000039326:exon1:c.1239_1715del:p.413_572del,ENSAPLG00000021559:ENSAPLT00000045757:exon1:c.1239_1715del:p.413_572del,	PEDO01015801.1	1371	1847	GGTACTGGTACTACTAGCAGTGGTGTTGGTACTACTGGCAGTGGTACTGGTGCTACTTGTGGTGTTGGTGCTACTGGTAGCGGTGTTGGTAATACTGGTAGTGGTACTGGTGCTGCTGGTAGTGATACTGGTATTACTAGCAGTGGTATTGGTGCTCCTGGTAGTGGTACTGGTGCTGCTGGTAGTGGTATTGGTACTACTGGCAGTGGTACTGGTGCTGCTGGTGGTGGTATTGGTGCTGCTGGTGGCGGTACTGGTGCTGCTGGTAGTGGTATTGGTGCTACTGGTAGCAGTGTCGGTGCTACTGGTAGCGGTGTCGGCGATACTGGTAGTGGTACTGGTGCTGCTGCTGGTGGTATTGGTACTACTGGTAGCGGTGTCGGTGATACTGGTAGTGGT…	-	0.75	492	.
line24708	frameshift deletion	ENSAPLG00000020906:ENSAPLT00000026886:exon2:c.47_336del:p.G16fs,ENSAPLG00000020906:ENSAPLT00000024241:exon4:c.155_426del:p.A52fs,	PEDO01015961.1	211	829	0	-	0.1731	256	.
line24724	nonframeshift deletion	ENSAPLG00000020769:ENSAPLT00000040083:exon3:c.306_365del:p.102_122del,	PEDO01016130.1	1309	1626	0	-	0.5	494	.
line24732	nonframeshift deletion	ENSAPLG00000004449:ENSAPLT00000041608:exon1:c.347_670del:p.116_224del,ENSAPLG00000004449:ENSAPLT00000004575:exon1:c.347_670del:p.116_224del,	PEDO01016160.1	17797	18312	CTGTGGGAGATGCCAGTGGTGTGGGTGACACCGCTGCCATGGGAGATGCCACCGTTGTAGGAGGTTGGGGACACAGAACCGTGAGAGATGCCACCGTGGGAAATGCCACCACTGGAGGTGCCACCACCACGGGAGAGGACGTTAAGGGAGGTGCCACCACCAGGGGACACGCTGTCATGGGAAATGCCATGACAGTGGGAGATGCCACAGCTGCAGGAGACGCTGTCGTGGAAGATGCCACCACTGTGGGAGATGTCACCGCGGGAGATGCCACCACCACGAGAGATGCCACCAGCGTGGCAGAAGTCAAGAGATGGAAAGTCCTCGTGGGCAATGCCACTGCTGGAGGTGTCATGGCAGGAGACACCCCTGGGGCAGAAGCCACCGCAGAAAAAGTCA…	-	0.6071	718	.
line24737	nonframeshift deletion	ENSAPLG00000026636:ENSAPLT00000027524:exon1:c.56_118del:p.19_40del,	PEDO01016212.1	1118	1180	0	-	0.9205	1181	.
line24748	frameshift deletion	ENSAPLG00000028469:ENSAPLT00000018462:exon5:c.1235_1286del:p.W412fs,	PEDO01016261.1	2445	2496	0	-	0.75	915	.
line24786	frameshift deletion	ENSAPLG00000027106:ENSAPLT00000041586:exon2:c.254_321del:p.V85fs,	PEDO01016411.1	32	489	ATGGTCAACCCAATGAGATGGTCATACTGGGAGCCTAACTGGATGGTTTTGGTGGCCAAGCCAATGGGATGGTCATGCTGGGAGCCCAACTGGATGGATGGTTGTTGGTCAACCCAACAGGATGGTCATACTGGGAGCACAACTTGATGGTTTTGATGGCCAACTCAATGAGATGGTCATGTTGGGAGCCCAACTGGATGGCTGTGGTGGCCAACCCAGTTAGATCGTAATTCTGGGAGCCCAACTGTATGGTTGTGGTGGCCAACCCAGTTAGATCATAATTCTGGGAGCCCAACTGGATGGTTGTGGTGGCCAACCCAATGAGATGGTCATGTTGGGAGCCCAACTGGATGGTTGTGGTGGCCAAACCCAACGGGATGGACATATTGGGAGCCCAAC…	-	0.6667	182	.
line24821	frameshift deletion	ENSAPLG00000027435:ENSAPLT00000033991:wholegene,	PEDO01016608.1	469	634	CCGGGTCCCTTCCCACCGGGTCCCCGCCCGGTGCCTTCCCGCCCGGTGCACCCTGAACGGATCGGAGTACCCGCTGCATCCCCTCCTGCTGCATCCCCTCCCGGTGCTTCCTCCTCATCAGCGGGTCCTGCCCGGTGCGCCCAGCCCGGTGCATCCCCTCCCGGCT	-	1	177	.
line24852	frameshift deletion	ENSAPLG00000029748:ENSAPLT00000024091:wholegene,	PEDO01016765.1	1082	1748	0	-	0.5893	443	.
line24917	nonframeshift deletion	ENSAPLG00000022021:ENSAPLT00000038238:exon3:c.1741_1776del:p.581_592del,	PEDO01017160.1	4188	4305	TGCACGCCCAGGCCCTGTTTGGGCACCCCGTGTTTGTGCACTCCTCGTGCACTCAGTCTTTGCACACCTGGACCCAGCTCGGGTGCCCCATGATGGTGCACCCCTTGTGTGCTTGGCC	-	0.4643	232	.
line24949	frameshift deletion	ENSAPLG00000023122:ENSAPLT00000025683:exon4:c.1374_1398del:p.P458fs,	PEDO01017309.1	3713	3968	GGGGAATGGGGTGCCCATGGGGTACAGGGTGCCCATGGGGTATGGGGTGTCCATGGGGCAGGGGGTGCCCACAAGACAGGGGGTGCCCATGGGGGAAGGGGGTGCCCATGAGGTAGGGGGTGCCCATGGAGCAGAGGGTGCCATGGGGGAAGGAGGTGCCCGTGGGGTACGGGGTGCCCATGGGGGCAGGGGGTGCCCAGGGGGCAGGGGGTGCCCAAGGGACAGGGGGTGCTATGGGGGAAGGGGGTGTCCATGA	-	0.6	146	.
line24990	frameshift deletion	ENSAPLG00000027075:ENSAPLT00000022139:exon1:c.26_105del:p.L9fs,	PEDO01017565.1	769	958	0	-	0.5	287	.
line25002	frameshift deletion	ENSAPLG00000029170:ENSAPLT00000037484:wholegene,	PEDO01017650.1	18064	18221	0	-	0.5833	737	.
line25038	nonframeshift deletion	ENSAPLG00000030193:ENSAPLT00000048176:exon1:c.529_591del:p.177_197del,	PEDO01017809.1	1213	1275	CAAAATAACTGAAATGGAGGCCAAAACGGCCAAAAGGGGGGACAAAACGGCCAAAAAGGAGGC	-	0.7292	299	.
line25066	nonframeshift deletion	ENSAPLG00000029578:ENSAPLT00000038899:exon1:c.1016_1075del:p.339_359del,	PEDO01017989.1	1048	1107	CACCATGCAGCACCATGGGGCACCAAACGGCACCGGGGGGCACCGTGCAGCACCGGGGGA	-	0.7353	384	.
line25090	nonframeshift deletion	ENSAPLG00000024013:ENSAPLT00000029918:exon3:c.503_514del:p.168_172del,	PEDO01018160.1	206	316	0	-	0.5	254	.
line25096	frameshift deletion	ENSAPLG00000023960:ENSAPLT00000047665:exon4:c.377_452del:p.G126fs,	PEDO01018199.1	147	222	0	-	0.5	392	.
line25105	frameshift deletion	ENSAPLG00000017779:ENSAPLT00000032208:wholegene,	PEDO01018220.1	28971	79768	0	-	0.5	173	.
line25156	nonframeshift deletion	ENSAPLG00000018212:ENSAPLT00000029696:exon14:c.1490_1522del:p.497_508del,	PEDO01018520.1	5265	5562	CTTACTGCTATGGGGTCTTGGACCTGCTATTGGGTCTTAGACTTGCTGTGGGGTGCTTGGACCTACTGCGATGGGTGCTTGGACCTGCCATGGGGTCTTGGACCTGCTATGGGGTCTTGGACTTGCTATGGGGTCTTGGACTTGCTATGGGTCTTGGACTTGCTATGGAGTGCTTGGACCTGCTGCTATGGGGTCTTGGACCTGCTGCCGGGTCCTTGGAGCCACCGCTGGGTGCCGGCCCTGCCGACGGGTGCGCGCCCCGCAGAGATCATCGAGCGGGTGAAGAGCGGCGAGCGGC	-	0.6449	502	.
line25167	frameshift deletion	ENSAPLG00000030641:ENSAPLT00000040665:wholegene,	PEDO01018582.1	1157	1239	0	-	0.5	176	.
line25179	frameshift deletion	ENSAPLG00000011882:ENSAPLT00000021741:exon7:c.664_1256del:p.D222fs,ENSAPLG00000011882:ENSAPLT00000032578:exon7:c.694_1250del:p.D232fs,	PEDO01018640.1	120590	126875	0	-	0.5	266	.
line25211	frameshift deletion	ENSAPLG00000025237:ENSAPLT00000023371:exon1:c.110_114del:p.E37fs,	PEDO01018754.1	2549	2664	GCTCAGATGTTGGGGTCCCTGCTTTGGGGACTCCCGGGGACCTCCATGGGGGTGAGCAGATACCGGGGACCCCCCCGTTTGGGGTGCTTGGATATCGGGGTCCCCTCTGGTGGGGT	-	0.6163	561	.
line25234	frameshift deletion	ENSAPLG00000022221:ENSAPLT00000040716:wholegene,	PEDO01018860.1	3198	4194	0	-	1	827	.
line25304	nonframeshift deletion	ENSAPLG00000018455:ENSAPLT00000040211:exon1:c.245_316del:p.82_106del,	PEDO01019283.1	799	870	0	-	0.1429	398	.
line25309	frameshift deletion	ENSAPLG00000023252:ENSAPLT00000046543:exon2:c.182_422del:p.A61fs,ENSAPLG00000023252:ENSAPLT00000029344:exon2:c.182_440del:p.A61fs,	PEDO01019322.1	815	1168	ACCCATGGCCTGCCCCATAGCGTGACCCATAGTGTGACCCATAGAAGGTTGGGGGTCTGGGACCCCATAACCTGCCCCATAGCGTGACCCATAGCGGGTGTGGGGCTGGGAACCCATAGCCTGCCCCATAGCGTGACCCATAACATGCCCCATAGCCTGCCCCATAGCGCATGTGGGGCTGGGATCCCATAGCCCGCCCCATAGCATGACCCATAGCGTGACCCATAGAAGGTTGGGGGTCTGGGACCCCATAACTTGCCCCATAGCGTGACCCATAGCGGGTGTGGGGCTGGGATCCCATAGCCGACCCCATAGCCTGCCCCATAGCGTGACCCATAGCCTGCCCCATAGCTG	-	0.5469	635	.
line25337	nonframeshift deletion	ENSAPLG00000026022:ENSAPLT00000025048:exon2:c.286_504del:p.96_168del,	PEDO01019480.1	244	516	CATCCCAAATGGGGAAATTCTCATCCCAAATGGGGACATCCTCATCCCAGGTGGGGGCATCCTCATCCCAAATGGGGATATCGCTGTCCTAGATGGGGAAATCCTCATCCTAAATGGGGAAATTCTCATCCCAAATGGGGATATCACTGTCCTAGATGGGGAAATCCTCATCCCAAATGGGGACATCCTCATCCCAGATGGGGGCATCCTCGTCCCAAATGGGGATATCGCTGTCCTAGATGGGGAAATCCCTCATCCCAGATGGGGACATCC	-	0.5333	472	.
line25352	nonframeshift deletion	ENSAPLG00000019189:ENSAPLT00000033700:exon1:c.396_500del:p.132_167del,	PEDO01019574.1	493	597	CTCGGGGAGCTGGGGAGCTCGGGGAGCTTGGGGAGCTCGGGGAGGTGGGGAGCTCGGGGAGCCTGGGGAGCTTGGGGAGCTTGAAGAGCTTGGGGAGCTTGGGGA	-	0.3846	191	.
line25356	nonframeshift deletion	ENSAPLG00000010436:ENSAPLT00000010857:exon2:c.40_132del:p.14_44del,	PEDO01019606.1	103	287	0	-	0.5	41	.
line25391	frameshift deletion	ENSAPLG00000024972:ENSAPLT00000028145:wholegene,	PEDO01019810.1	360	723	GTCCCTTGGGTGGTGGCTCTTGGCCAATGGGGTCCCATTGGGTGGTGACATCGGGACACCCGGGTCCCTTGGGTGGTGGCTCTTGGCCATGGGGTCCCTTGGGTGATGGTTCTTGGGTCCCTTGGGTGGTGGCACCCAGGTCCCCTTGGGTGGTGGCTCTTGGTCCTTGGGTCCCTTGGGTGGTGGCACCTGGACACTTTGGTCCCTTGGGTGGTGGCTCTTGGCCAATGGGGTCCCTTGGGTGATGGTCCTTGGGTCCCTTGGGTGGTGGCACCCAGGTCCCCTTGGGTGGTGGCTCTTGGTCAATGGGGTCCCTTGGGTGATGGTTCTTGGGTCCCTTGGGTGGTGGCTCTTGGTCACCCAA	-	0.5312	609	.
line25396	frameshift deletion	ENSAPLG00000017946:ENSAPLT00000045775:exon2:c.280_427del:p.C94fs,	PEDO01019841.1	2940	3087	TGTGCTGGCTGTGGGTGGGCACATGCCGCCTGCTGTTGGCACAGGGTTGGCCAAGACACTGCTTTCTGTGCCCTGGCACTTGGCACAGGCTTCTGCTCACACTGTGACTGTCTTGACTCTTGCAAGTTGCTAGATGAGGAGTGGGTGA	-	0.5	578	.
line25423	frameshift deletion	ENSAPLG00000015917:ENSAPLT00000016596:exon2:c.93_270del:p.N31fs,	PEDO01019968.1	68	405	ATTGGGGCCATCGTTGGGGTCATTGGGGCCATTGGGGCCATCATTGGGGCCATCATTGGGGTTGTTGGGGTCATTGGGGACATTGGGGACATTGTGGCCATCGGGGCCATCATTGGGGACCTTGGGGCCATCATTGGGGTTATTGGGGACCTTGGGGCCATTATTGGGGTTGTTGGGGACCTTGGGGACATTGGGGCCATTATTAGGGACCTTGGGGACATCGAGGCCATCATTGGGGCTGTTGGGGCCATTATTGGGGTTGTTGGGGACCTTGGGGACCTTGGGGCCATCGGGGCCATCACTGGGGACCTTGGGGACCTCGGGGACACCCTTGGGGA	-	0.5417	380	.
line25453	frameshift deletion	ENSAPLG00000003500:ENSAPLT00000003576:exon1:c.27_108del:p.S9fs,	PEDO01020131.1	3570	3651	CCCCATAGTGGCACCCCAGGTATACAGTACCCAGAAAGTGACACCCCAGGGACACAGCACCCAGAAAGTGACAAGGTGACAG	-	0.375	324	.
line25483	nonframeshift deletion	ENSAPLG00000024383:ENSAPLT00000019987:exon2:c.135_437del:p.45_146del,	PEDO01020391.1	509	982	0	-	0.4286	74	.
line25486	frameshift deletion	ENSAPLG00000026072:ENSAPLT00000035025:wholegene,	PEDO01020406.1	921	1369	TCCTTAGGGTGCCCCATGGGGTCATGCAGCATCATTAGGGTGCCCTATGGGGTGTCCTTGGGGTGTTCTTGGGGTGCTGCAGGGTCCTTAGGGTGCCCCATGGGGTGTTGCAGGGTCCTTAGGGTGCCCCATGGGGTAACGTAAGACACTTAGGATGCCCTATGGGGTGTCCTTGGGGTGCTGCAGGGTCTTTAGGGTGCCCTATGGGGTGTCCTTGGGGTGCTGCAGGATCCTTAGGGTGCCTCATGGGGTGTTGCAGGGTCCTTAGGGTGCCCCATGGGGTAACGTAAGACACTTAGGATGCCCTATGGGGTGTCCTTGGGGTGCTGCAGGGTCCTTAGGGTGCTCCATGGGGTCATGCAGCATCATTGGGGTGCCCTATGGGGTGTCCTTGGGGTG…	-	0.8571	518	.
line25490	frameshift deletion	ENSAPLG00000029657:ENSAPLT00000048173:exon10:c.1371_1422del:p.E457fs,	PEDO01020436.1	227	1530	0	-	0.5625	169	.
line25492	frameshift deletion	ENSAPLG00000029657:ENSAPLT00000018571:exon2:c.271_461del:p.D91fs,ENSAPLG00000029657:ENSAPLT00000048173:exon3:c.477_774del:p.L159fs,	PEDO01020436.1	2818	3301	CCTTACTGTCCCCATAGATCCCAATGACCCCATAGACCCCATGGTCCCCATAGACCCCAAAGGTCCTCATTGTCCCCACAGACCCCCAGGGTCCCCACAGACCCCATGGTCCCCACAGACCCTTACGGTCCTCATTGTCCCCATAGATCCCATGGACCCCATAGTCCCCATAGACCCCAAGGTCCTTATGGTCCCCATAGACCCCATGATCCCTATGACCCCCATGGTCCCCATTGTTCCCACAGACCCCCAAGGTCCCCATAGACCCCATGGTTCCCATGACCCCCATGGTCCCCATTGTCCCCATAGACCCCATGGACCCCATAGACCCCATAGACCCCCAAGGTCCCCATAGACCCCATGGACCCCACAGACCCTCATGGTCCTCATTGTCCCCAT…	-	0.625	215	.
line25544	frameshift deletion	ENSAPLG00000024587:ENSAPLT00000035085:exon1:c.46_1176del:p.F16fs,	PEDO01020790.1	2506	3636	0	-	0.6338	1485	.
line25548	frameshift deletion	ENSAPLG00000031222:ENSAPLT00000020219:wholegene,	PEDO01020803.1	471	801	GGGTGCTGTAAGGTTCCTAGGGGACACTATAAGGTCCCTATGGGGTGCTATGGGGTGCCGTAAGGGCTCTATGGGACACTATGGGGCACTATAGGGGCCCCAGGGGGTGATATTGGGGTGCTATGGGGCACTAGAAGGGCGCTACGGGGCACTATGGGGTGCTATAAGGGCCCTAGGGGGTGGTATTGGGGCCCTATGGGGTCGCTATGGGGCACGTGTGGGTCACAGTGGGTCCTATGGGTCACATGTGGGTCGCCGTGGGTCGCTATGGGTTGCGGTGGGTCACTATGGGGCACTGTGGGGCACATGGGGGTGGCTATGGGGCACTTGT	-	0.5652	366	.
line25555	frameshift deletion	ENSAPLG00000022120:ENSAPLT00000026717:wholegene,	PEDO01020848.1	47	1117	0	-	0.5	11613	.
line25573	frameshift deletion	ENSAPLG00000028611:ENSAPLT00000039638:wholegene,ENSAPLG00000028611:ENSAPLT00000017230:wholegene,	PEDO01020935.1	182	852	0	-	0.55	197	.
line25576	frameshift deletion	ENSAPLG00000028108:ENSAPLT00000038785:exon5:c.798_813del:p.G266fs,	PEDO01020947.1	1970	2072	ACTGGTGGCCGTCCCCAGGACCATGTTGATGGCCATGGCCAGTGGCCCTGACCATGCTGGTGGCCATCCCCATGCCCACGTTGGTAGTTGTCCCCATGACTGT	-	0.5	326	.
line25593	nonframeshift deletion	ENSAPLG00000028107:ENSAPLT00000029762:exon1:c.506_694del:p.169_232del,	PEDO01021076.1	620	808	ACCTGAAAGTTGGGGGCAAGAACCCAAAAGATAGGGGCAAGGACCCCAAAAATAGGAATAAGAACCCAAAAAGTGAGGATGAAGACCCAAAAGTTGGGGGCAAGAACCCGAAAGATGGGGGCAAGGACCCCAAAAATAGGAATAAGAACCCAAAAAGTGAGGATGAAGACCTGAAAGTTGGGGGCAAGA	-	0.75	206	.
line25647	frameshift deletion	ENSAPLG00000004533:ENSAPLT00000004747:exon6:c.724_958del:p.D242fs,	Z	466754	468799	0	-	0.4634	371	.
line25664	nonframeshift deletion	ENSAPLG00000007857:ENSAPLT00000028066:exon1:c.356_397del:p.119_133del,	Z	1214917	1215839	0	-	0.5	407	.
line25666	frameshift deletion	ENSAPLG00000028413:ENSAPLT00000046291:wholegene,	Z	1232230	1248640	0	-	0.4833	146	.
line25680	frameshift deletion	ENSAPLG00000007234:ENSAPLT00000007506:wholegene,ENSAPLG00000004227:ENSAPLT00000004620:wholegene,ENSAPLG00000006449:ENSAPLT00000017199:wholegene,ENSAPLG00000007234:ENSAPLT00000048022:wholegene,ENSAPLG00000007234:ENSAPLT00000037105:wholegene,ENSAPLG00000007341:ENSAPLT00000035373:exon13:c.4044_5278del:p.Q1348fs,ENSAPLG00000006449:ENSAPLT00000040637:wholegene,ENSAPLG00000007341:ENSAPLT00000043483:exo…	Z	1595146	2056974	0	-	0.5	0	.
line25681	frameshift deletion	ENSAPLG00000007341:ENSAPLT00000035373:exon14:c.4138_5278del:p.D1380fs,ENSAPLG00000007341:ENSAPLT00000043483:exon15:c.4159_5299del:p.D1387fs,ENSAPLG00000007341:ENSAPLT00000007611:exon14:c.4090_5230del:p.D1364fs,	Z	1598152	1601643	0	-	0.5	1637	.
line25687	frameshift deletion	ENSAPLG00000006449:ENSAPLT00000017199:exon4:c.432_3060del:p.R144fs,ENSAPLG00000006449:ENSAPLT00000040637:exon4:c.432_3564del:p.R144fs,ENSAPLG00000003800:ENSAPLT00000003892:exon3:c.265_1440del:p.N89fs,ENSAPLG00000006449:ENSAPLT00000016704:exon4:c.432_3252del:p.R144fs,ENSAPLG00000020646:ENSAPLT00000031072:wholegene,ENSAPLG00000006449:ENSAPLT00000006718:exon4:c.432_3363del:p.R144fs,	Z	1708959	1824211	0	-	0.5	752	.
line25693	nonframeshift deletion	ENSAPLG00000020646:ENSAPLT00000031072:exon1:c.550_732del:p.184_244del,	Z	1753577	1801983	0	-	0.5284	5520	.
line25708	frameshift deletion	ENSAPLG00000004859:ENSAPLT00000034733:exon3:c.268_953del:p.V90fs,ENSAPLG00000004859:ENSAPLT00000041066:exon3:c.253_938del:p.V85fs,ENSAPLG00000004859:ENSAPLT00000005003:exon6:c.484_1169del:p.V162fs,	Z	2162652	2164795	0	-	0.5	1124	.
line25709	nonframeshift deletion	ENSAPLG00000004859:ENSAPLT00000034733:exon4:c.954_1049del:p.318_350del,ENSAPLG00000004859:ENSAPLT00000041066:exon4:c.939_1034del:p.313_345del,ENSAPLG00000004859:ENSAPLT00000005003:exon7:c.1170_1265del:p.390_422del,	Z	2165370	2173997	0	-	0.5	1783	.
line25720	nonframeshift deletion	ENSAPLG00000007830:ENSAPLT00000008167:exon3:c.311_1246del:p.104_416del,ENSAPLG00000007830:ENSAPLT00000024321:exon3:c.311_1246del:p.104_416del,	Z	2307695	2395138	0	-	0.5	587	.
line25768	frameshift deletion	ENSAPLG00000010349:ENSAPLT00000033848:wholegene,ENSAPLG00000010349:ENSAPLT00000010784:wholegene,ENSAPLG00000018933:ENSAPLT00000019908:wholegene,ENSAPLG00000010083:ENSAPLT00000026365:wholegene,ENSAPLG00000014993:ENSAPLT00000043521:exon27:c.4264_4649del:p.V1422fs,ENSAPLG00000008925:ENSAPLT00000023400:wholegene,ENSAPLG00000008925:ENSAPLT00000043986:wholegene,ENSAPLG00000015242:ENSAPLT00000015906:who…	Z	4105709	4625295	0	-	0.5	215	.
line25848	frameshift deletion	ENSAPLG00000022343:ENSAPLT00000044930:wholegene,	Z	6049305	6052521	0	-	0.8272	3249	.
line25870	frameshift deletion	ENSAPLG00000005005:ENSAPLT00000043154:wholegene,ENSAPLG00000005005:ENSAPLT00000005177:wholegene,ENSAPLG00000022487:ENSAPLT00000023357:wholegene,ENSAPLG00000005190:ENSAPLT00000005405:wholegene,ENSAPLG00000018295:ENSAPLT00000045256:wholegene,ENSAPLG00000004974:ENSAPLT00000005137:wholegene,ENSAPLG00000004974:ENSAPLT00000046617:wholegene,ENSAPLG00000005190:ENSAPLT00000002495:wholegene,ENSAPLG00000011…	Z	6665214	7025972	0	-	0.5	200	.
line25881	frameshift deletion	ENSAPLG00000004974:ENSAPLT00000005137:wholegene,ENSAPLG00000004974:ENSAPLT00000046617:wholegene,	Z	6892129	6893379	0	-	0.4625	233	.
line25887	frameshift deletion	ENSAPLG00000010718:ENSAPLT00000026296:wholegene,ENSAPLG00000010718:ENSAPLT00000011160:wholegene,ENSAPLG00000011069:ENSAPLT00000011547:exon2:c.132_1131del:p.R44fs,	Z	7026286	7208301	0	-	0.75	266	.
line25890	frameshift deletion	ENSAPLG00000017723:ENSAPLT00000043968:wholegene,ENSAPLG00000024300:ENSAPLT00000018399:wholegene,ENSAPLG00000018736:ENSAPLT00000040830:wholegene,ENSAPLG00000010718:ENSAPLT00000026296:exon5:c.395_6390del:p.I132fs,ENSAPLG00000017723:ENSAPLT00000040257:wholegene,ENSAPLG00000011964:ENSAPLT00000012477:wholegene,ENSAPLG00000011930:ENSAPLT00000044079:wholegene,ENSAPLG00000006619:ENSAPLT00000006863:wholeg…	Z	7116552	7468168	0	-	0.6111	182	.
line25893	frameshift deletion	ENSAPLG00000018736:ENSAPLT00000040830:wholegene,	Z	7221831	7222937	0	-	0.875	2097	.
line25899	frameshift deletion	ENSAPLG00000024359:ENSAPLT00000037958:exon1:c.23_99del:p.V8fs,	Z	7456041	7456117	0	-	0.6765	679	.
line25930	nonframeshift deletion	ENSAPLG00000017129:ENSAPLT00000025657:exon2:c.493_576del:p.165_192del,ENSAPLG00000017129:ENSAPLT00000042815:exon2:c.493_576del:p.165_192del,	Z	7993601	8039670	0	-	0.5	86	.
line26031	frameshift deletion	ENSAPLG00000013094:ENSAPLT00000013664:wholegene,ENSAPLG00000012765:ENSAPLT00000013295:wholegene,ENSAPLG00000012765:ENSAPLT00000018563:wholegene,ENSAPLG00000012765:ENSAPLT00000045519:wholegene,ENSAPLG00000012765:ENSAPLT00000034791:wholegene,ENSAPLG00000024212:ENSAPLT00000017847:wholegene,ENSAPLG00000013094:ENSAPLT00000024728:wholegene,ENSAPLG00000015627:ENSAPLT00000043847:wholegene,ENSAPLG00000023…	Z	12433224	12948147	0	-	0.5	83	.
line26033	frameshift deletion	ENSAPLG00000025926:ENSAPLT00000035288:wholegene,	Z	12484108	12488181	0	-	0.5	374	.
line26050	frameshift deletion	ENSAPLG00000012572:ENSAPLT00000013098:exon3:c.738_1170del:p.R246fs,	Z	12998783	13016440	0	-	0.5	341	.
line26051	nonframeshift deletion	ENSAPLG00000021293:ENSAPLT00000030347:exon7:c.965_1375del:p.322_459del,	Z	13182288	13183839	0	-	0.5	89	.
line26064	frameshift deletion	ENSAPLG00000009882:ENSAPLT00000022676:wholegene,ENSAPLG00000010248:ENSAPLT00000010667:wholegene,ENSAPLG00000010383:ENSAPLT00000010885:wholegene,ENSAPLG00000023011:ENSAPLT00000011920:wholegene,ENSAPLG00000010248:ENSAPLT00000022762:wholegene,ENSAPLG00000010383:ENSAPLT00000033228:wholegene,ENSAPLG00000009882:ENSAPLT00000010327:wholegene,ENSAPLG00000023011:ENSAPLT00000029033:wholegene,ENSAPLG00000009…	Z	14076914	14848931	0	-	0.5	176	.
line26110	frameshift deletion	ENSAPLG00000023666:ENSAPLT00000025813:exon5:c.694_733del:p.V232fs,	Z	18414300	18414339	0	-	0.7727	0	.
line26117	frameshift deletion	ENSAPLG00000009424:ENSAPLT00000009828:exon11:c.2028_3093del:p.K676fs,ENSAPLG00000009424:ENSAPLT00000040090:exon11:c.2028_3093del:p.K676fs,	Z	19136749	19139521	0	-	0.5	476	.
line26120	frameshift deletion	ENSAPLG00000006435:ENSAPLT00000006679:exon4:c.155_411del:p.G52fs,	Z	19250770	19251524	0	-	0.5	508	.
line26133	frameshift deletion	ENSAPLG00000006992:ENSAPLT00000046134:exon11:c.1671_2070del:p.R557fs,ENSAPLG00000006992:ENSAPLT00000036097:exon11:c.1671_2070del:p.R557fs,ENSAPLG00000006992:ENSAPLT00000007273:exon11:c.1746_2145del:p.R582fs,ENSAPLG00000006992:ENSAPLT00000033712:exon11:c.1803_2202del:p.R601fs,ENSAPLG00000006992:ENSAPLT00000047151:exon11:c.1671_2070del:p.R557fs,ENSAPLG00000006992:ENSAPLT00000030079:exon11:c.1788_21…	Z	21012399	21019737	0	-	0.5	143	.
line26154	frameshift deletion	ENSAPLG00000005798:ENSAPLT00000006027:wholegene,ENSAPLG00000005798:ENSAPLT00000043741:wholegene,ENSAPLG00000005798:ENSAPLT00000048391:wholegene,	Z	23889032	23930699	0	-	0.5	320	.
line26178	nonframeshift deletion	ENSAPLG00000030918:ENSAPLT00000032100:exon5:c.5999_6505del:p.2000_2169del,	Z	27419656	27420162	0	-	0.5	323	.
line26214	frameshift deletion	ENSAPLG00000023506:ENSAPLT00000037444:wholegene,	Z	31234098	31369551	0	-	0.5	224	.
line26236	frameshift deletion	ENSAPLG00000013190:ENSAPLT00000025636:wholegene,ENSAPLG00000011943:ENSAPLT00000044664:wholegene,ENSAPLG00000012801:ENSAPLT00000013363:wholegene,ENSAPLG00000011943:ENSAPLT00000026989:wholegene,ENSAPLG00000011943:ENSAPLT00000022662:wholegene,ENSAPLG00000011943:ENSAPLT00000031244:wholegene,ENSAPLG00000011943:ENSAPLT00000041065:wholegene,ENSAPLG00000012421:ENSAPLT00000035501:wholegene,ENSAPLG00000011…	Z	32835994	33408219	0	-	0.5	566	.
line26263	frameshift deletion	ENSAPLG00000006616:ENSAPLT00000048526:exon3:c.199_1573del:p.S67fs,ENSAPLG00000006616:ENSAPLT00000025609:exon3:c.199_1624del:p.S67fs,ENSAPLG00000025052:ENSAPLT00000042445:wholegene,ENSAPLG00000006616:ENSAPLT00000020470:wholegene,ENSAPLG00000006616:ENSAPLT00000006867:exon3:c.133_1558del:p.S45fs,	Z	35227019	35466629	0	-	1	1772	.
line26286	frameshift deletion	ENSAPLG00000029916:ENSAPLT00000018407:wholegene,	Z	36624412	36628063	0	-	0.9416	2511	.
line26288	frameshift deletion	ENSAPLG00000014928:ENSAPLT00000015651:wholegene,ENSAPLG00000014928:ENSAPLT00000028013:wholegene,	Z	36696342	36950142	0	-	0.5	281	.
line26305	frameshift deletion	ENSAPLG00000004796:ENSAPLT00000004994:wholegene,ENSAPLG00000015274:ENSAPLT00000015939:wholegene,ENSAPLG00000018534:ENSAPLT00000046237:wholegene,ENSAPLG00000015189:ENSAPLT00000015833:wholegene,ENSAPLG00000027579:ENSAPLT00000044920:wholegene,ENSAPLG00000014669:ENSAPLT00000015334:wholegene,ENSAPLG00000009788:ENSAPLT00000010284:wholegene,ENSAPLG00000004423:ENSAPLT00000004554:wholegene,ENSAPLG00000004…	Z	38022686	38942725	0	-	0.5	2962	.
line26323	frameshift deletion	ENSAPLG00000004760:ENSAPLT00000004916:wholegene,ENSAPLG00000005161:ENSAPLT00000005350:exon2:c.81_1065del:p.R27fs,ENSAPLG00000005161:ENSAPLT00000007043:exon2:c.81_1071del:p.R27fs,ENSAPLG00000004760:ENSAPLT00000047483:wholegene,	Z	39951575	40097378	0	-	0.5056	1022	.
line26351	frameshift deletion	ENSAPLG00000015510:ENSAPLT00000029943:exon8:c.911_5418del:p.E304fs,ENSAPLG00000015510:ENSAPLT00000016201:exon8:c.911_4568del:p.E304fs,	Z	43129119	43152139	0	-	0.5	305	.
line26372	frameshift deletion	ENSAPLG00000007466:ENSAPLT00000007755:exon2:c.54_1224del:p.R18fs,	Z	44753880	45205752	0	-	0.5	131	.
line26412	frameshift deletion	ENSAPLG00000003590:ENSAPLT00000039802:wholegene,ENSAPLG00000003415:ENSAPLT00000035351:wholegene,ENSAPLG00000003415:ENSAPLT00000003481:wholegene,ENSAPLG00000022186:ENSAPLT00000020426:wholegene,ENSAPLG00000003515:ENSAPLT00000003580:wholegene,ENSAPLG00000003590:ENSAPLT00000003746:wholegene,	Z	47361842	47756004	0	-	0.5	5123	.
line26450	frameshift deletion	ENSAPLG00000024573:ENSAPLT00000026059:wholegene,	Z	50062510	50065654	0	-	0.5	0	.
line26456	frameshift deletion	ENSAPLG00000019543:ENSAPLT00000043998:exon2:c.14_354del:p.Q5fs,	Z	50269601	50276167	0	-	0.5	86	.
line26464	frameshift deletion	ENSAPLG00000027632:ENSAPLT00000047059:wholegene,	Z	50553328	50555299	0	-	0.7679	1890	.
line26487	frameshift deletion	ENSAPLG00000013651:ENSAPLT00000014242:exon5:c.435_1691del:p.W145fs,ENSAPLG00000027850:ENSAPLT00000029304:wholegene,ENSAPLG00000003106:ENSAPLT00000003141:wholegene,	Z	52679521	52756392	0	-	0.5	518	.
line26538	frameshift deletion	ENSAPLG00000022776:ENSAPLT00000045401:wholegene,	Z	57098950	57107805	0	-	0.6	509	.
line26557	frameshift deletion	ENSAPLG00000010838:ENSAPLT00000011317:wholegene,	Z	59327827	59458888	0	-	0.5	41	.
line26727	frameshift deletion	ENSAPLG00000029689:ENSAPLT00000033981:wholegene,	Z	71017898	71130439	0	-	0.8333	159	.
line26739	frameshift deletion	ENSAPLG00000008342:ENSAPLT00000008696:wholegene,ENSAPLG00000008787:ENSAPLT00000046750:wholegene,ENSAPLG00000008339:ENSAPLT00000008652:wholegene,ENSAPLG00000008787:ENSAPLT00000009176:wholegene,ENSAPLG00000008342:ENSAPLT00000027667:wholegene,ENSAPLG00000006453:ENSAPLT00000029515:wholegene,ENSAPLG00000007236:ENSAPLT00000019046:wholegene,ENSAPLG00000006453:ENSAPLT00000023146:wholegene,ENSAPLG00000011…	Z	72759631	73478688	0	-	0.5	26683	.
line26784	frameshift deletion	ENSAPLG00000007056:ENSAPLT00000007394:wholegene,ENSAPLG00000007336:ENSAPLT00000007626:wholegene,ENSAPLG00000000654:ENSAPLT00000000627:wholegene,ENSAPLG00000006015:ENSAPLT00000006296:wholegene,ENSAPLG00000024406:ENSAPLT00000046944:wholegene,ENSAPLG00000006547:ENSAPLT00000006813:wholegene,ENSAPLG00000006296:ENSAPLT00000006541:wholegene,ENSAPLG00000026983:ENSAPLT00000034049:wholegene,	Z	76249793	76385860	0	-	0.5	905	.
line26787	frameshift deletion	ENSAPLG00000007056:ENSAPLT00000007394:exon1:c.101_108del:p.A34fs,	Z	76362851	76362882	0	-	0.75	0	.
line26815	nonframeshift deletion	ENSAPLG00000030349:ENSAPLT00000026594:exon2:c.1379_1465del:p.460_489del,	Z	77675218	77675304	AAGACAGAAACGGTACCAGGAGGATGCCACTGACACTGACGGCACGGGTAATAGCAGTAGTATAAGTGACACAGGTGCGGGACGGCG	-	0	0	.
line26835	frameshift deletion	ENSAPLG00000030752:ENSAPLT00000044518:wholegene,	Z	78169414	78170522	0	-	0.9353	2806	.
line26858	frameshift deletion	ENSAPLG00000019072:ENSAPLT00000017484:wholegene,ENSAPLG00000019072:ENSAPLT00000046019:wholegene,	Z	78695292	78736152	0	-	0.5	650	.
line26908	frameshift deletion	ENSAPLG00000027924:ENSAPLT00000029652:wholegene,	Z	81697718	81699624	0	-	0.8878	2304	.
line26915	frameshift deletion	ENSAPLG00000005729:ENSAPLT00000005938:wholegene,ENSAPLG00000030736:ENSAPLT00000031333:wholegene,ENSAPLG00000005627:ENSAPLT00000005866:wholegene,	Z	81865144	82102483	0	-	0.5	188	.
line26925	frameshift deletion	ENSAPLG00000024728:ENSAPLT00000039768:wholegene,	Z	82237678	82357945	0	-	0.5	95	.
line26932	nonframeshift deletion	ENSAPLG00000014388:ENSAPLT00000014986:exon1:c.375_407del:p.125_136del,	Z	82522840	82522872	0	-	0.8	0	.
