# Supplementary material for: Genome-Wide Structural Variation Analysis and Breed Comparison of Local Domestic Ducks in Shandong Province, China
Source: Animals (Basel). 2024 Dec 18;14(24):3657. doi: 10.3390/ani14243657 (PMC11672513; doi:10.3390/ani14243657)
Supplement: Supplementary file 1 [file animals-14-03657-s001.zip › Table S3. GO enrichment analysis on the results of selection signal analysis among different varieties.xlsx]

## Sheet: MT_WD
iid	ONTOLOGY	ID	Description	GeneRatio	BgRatio	RichFactor	FoldEnrichment	zScore	pvalue	p.adjust	qvalue	geneID	Count
GO:0150146	BP	GO:0150146	cell junction disassembly	5/477	12/11529	0.416667	10.0708	6.53101	7.38e-05	0.131033	0.128463	ENSAPLG00000015114/ENSAPLG00000012199/ENSAPLG00000002995/ENSAPLG00000023730/ENSAPLG00000029863	5
GO:0048666	BP	GO:0048666	neuron development	39/477	497/11529	0.0784708	1.89663	4.245	8.87e-05	0.131033	0.128463	ENSAPLG00000016282/ENSAPLG00000005323/ENSAPLG00000012883/ENSAPLG00000004968/ENSAPLG00000004278/ENSAPLG00000012627/ENSAPLG00000007605/ENSAPLG00000006873/ENSAPLG00000007011/ENSAPLG00000008508/ENSAPLG00000003689/ENSAPLG00000002816/ENSAPLG00000009269/ENSAPLG00000007245/ENSAPLG00000009397/ENSAPLG00000026883/ENSAPLG00000003140/ENSAPLG00000026530/ENSAPLG00000026720/ENSAPLG00000004815/ENSAPLG00000006373/…	39
GO:0031175	BP	GO:0031175	neuron projection development	34/477	418/11529	0.0813397	1.96597	4.17916	0.000127257	0.131033	0.128463	ENSAPLG00000016282/ENSAPLG00000005323/ENSAPLG00000012883/ENSAPLG00000004968/ENSAPLG00000012627/ENSAPLG00000007605/ENSAPLG00000006873/ENSAPLG00000007011/ENSAPLG00000008508/ENSAPLG00000003689/ENSAPLG00000002816/ENSAPLG00000009269/ENSAPLG00000007245/ENSAPLG00000009397/ENSAPLG00000026883/ENSAPLG00000003140/ENSAPLG00000026530/ENSAPLG00000026720/ENSAPLG00000004815/ENSAPLG00000006373/ENSAPLG00000015700/…	34
GO:0046470	BP	GO:0046470	phosphatidylcholine metabolic process	7/477	35/11529	0.2	4.83396	4.71913	0.000487176	0.307633	0.3016	ENSAPLG00000006897/ENSAPLG00000012546/ENSAPLG00000009888/ENSAPLG00000004674/ENSAPLG00000003225/ENSAPLG00000006393/ENSAPLG00000024116	7
GO:0046475	BP	GO:0046475	glycerophospholipid catabolic process	4/477	10/11529	0.4	9.66792	5.6967	0.000497949	0.307633	0.3016	ENSAPLG00000006897/ENSAPLG00000012546/ENSAPLG00000004674/ENSAPLG00000003225	4
GO:0000165	BP	GO:0000165	MAPK cascade	28/477	353/11529	0.0793201	1.91715	3.63581	0.000738327	0.380115	0.372661	ENSAPLG00000004157/ENSAPLG00000004462/ENSAPLG00000010676/ENSAPLG00000015491/ENSAPLG00000014659/ENSAPLG00000012885/ENSAPLG00000003689/ENSAPLG00000009818/ENSAPLG00000026380/ENSAPLG00000003348/ENSAPLG00000003101/ENSAPLG00000002816/ENSAPLG00000006429/ENSAPLG00000017056/ENSAPLG00000026530/ENSAPLG00000003983/ENSAPLG00000007243/ENSAPLG00000010774/ENSAPLG00000004597/ENSAPLG00000012493/ENSAPLG00000020991/…	28
GO:0034330	BP	GO:0034330	cell junction organization	27/477	345/11529	0.0782609	1.89155	3.49279	0.00111617	0.419157	0.410936	ENSAPLG00000016282/ENSAPLG00000004968/ENSAPLG00000015114/ENSAPLG00000004755/ENSAPLG00000006873/ENSAPLG00000007337/ENSAPLG00000007343/ENSAPLG00000010463/ENSAPLG00000002816/ENSAPLG00000015376/ENSAPLG00000002496/ENSAPLG00000007245/ENSAPLG00000012199/ENSAPLG00000015686/ENSAPLG00000026530/ENSAPLG00000006373/ENSAPLG00000015407/ENSAPLG00000015483/ENSAPLG00000004577/ENSAPLG00000010082/ENSAPLG00000015154/…	27
GO:0120039	BP	GO:0120039	plasma membrane bounded cell projection morphogenesis	23/477	277/11529	0.0830325	2.00688	3.52386	0.00117568	0.419157	0.410936	ENSAPLG00000016282/ENSAPLG00000012883/ENSAPLG00000004968/ENSAPLG00000007605/ENSAPLG00000006873/ENSAPLG00000007011/ENSAPLG00000008508/ENSAPLG00000006897/ENSAPLG00000002816/ENSAPLG00000007245/ENSAPLG00000009397/ENSAPLG00000026883/ENSAPLG00000003140/ENSAPLG00000004815/ENSAPLG00000006373/ENSAPLG00000007027/ENSAPLG00000010774/ENSAPLG00000015407/ENSAPLG00000004597/ENSAPLG00000010082/ENSAPLG00000015154/…	23
GO:0048858	BP	GO:0048858	cell projection morphogenesis	23/477	279/11529	0.0824373	1.99249	3.48634	0.00129394	0.419157	0.410936	ENSAPLG00000016282/ENSAPLG00000012883/ENSAPLG00000004968/ENSAPLG00000007605/ENSAPLG00000006873/ENSAPLG00000007011/ENSAPLG00000008508/ENSAPLG00000006897/ENSAPLG00000002816/ENSAPLG00000007245/ENSAPLG00000009397/ENSAPLG00000026883/ENSAPLG00000003140/ENSAPLG00000004815/ENSAPLG00000006373/ENSAPLG00000007027/ENSAPLG00000010774/ENSAPLG00000015407/ENSAPLG00000004597/ENSAPLG00000010082/ENSAPLG00000015154/…	23
GO:0120035	BP	GO:0120035	regulation of plasma membrane bounded cell projection organization	22/477	263/11529	0.0836502	2.02181	3.4824	0.00135693	0.419157	0.410936	ENSAPLG00000005323/ENSAPLG00000012883/ENSAPLG00000004968/ENSAPLG00000002720/ENSAPLG00000003041/ENSAPLG00000006897/ENSAPLG00000002816/ENSAPLG00000009397/ENSAPLG00000026530/ENSAPLG00000026720/ENSAPLG00000006373/ENSAPLG00000003118/ENSAPLG00000015700/ENSAPLG00000011651/ENSAPLG00000007910/ENSAPLG00000010774/ENSAPLG00000020688/ENSAPLG00000004597/ENSAPLG00000010082/ENSAPLG00000008619/ENSAPLG00000011108/…	22
GO:0031344	BP	GO:0031344	regulation of cell projection organization	22/477	267/11529	0.082397	1.99152	3.40538	0.00164609	0.42373	0.41542	ENSAPLG00000005323/ENSAPLG00000012883/ENSAPLG00000004968/ENSAPLG00000002720/ENSAPLG00000003041/ENSAPLG00000006897/ENSAPLG00000002816/ENSAPLG00000009397/ENSAPLG00000026530/ENSAPLG00000026720/ENSAPLG00000006373/ENSAPLG00000003118/ENSAPLG00000015700/ENSAPLG00000011651/ENSAPLG00000007910/ENSAPLG00000010774/ENSAPLG00000020688/ENSAPLG00000004597/ENSAPLG00000010082/ENSAPLG00000008619/ENSAPLG00000011108/…	22
GO:0048812	BP	GO:0048812	neuron projection morphogenesis	22/477	267/11529	0.082397	1.99152	3.40538	0.00164609	0.42373	0.41542	ENSAPLG00000016282/ENSAPLG00000012883/ENSAPLG00000004968/ENSAPLG00000007605/ENSAPLG00000006873/ENSAPLG00000007011/ENSAPLG00000008508/ENSAPLG00000002816/ENSAPLG00000007245/ENSAPLG00000009397/ENSAPLG00000026883/ENSAPLG00000003140/ENSAPLG00000004815/ENSAPLG00000006373/ENSAPLG00000007027/ENSAPLG00000010774/ENSAPLG00000015407/ENSAPLG00000004597/ENSAPLG00000010082/ENSAPLG00000015154/ENSAPLG00000003107/…	22
GO:0071345	BP	GO:0071345	cellular response to cytokine stimulus	28/477	378/11529	0.0740741	1.79036	3.24584	0.00206674	0.449102	0.440295	ENSAPLG00000004462/ENSAPLG00000003146/ENSAPLG00000007508/ENSAPLG00000004683/ENSAPLG00000008693/ENSAPLG00000014780/ENSAPLG00000003822/ENSAPLG00000030495/ENSAPLG00000012885/ENSAPLG00000026380/ENSAPLG00000010486/ENSAPLG00000000930/ENSAPLG00000011632/ENSAPLG00000014842/ENSAPLG00000010068/ENSAPLG00000005971/ENSAPLG00000009161/ENSAPLG00000015700/ENSAPLG00000016259/ENSAPLG00000003121/ENSAPLG00000026913/…	28
GO:0010975	BP	GO:0010975	regulation of neuron projection development	15/477	157/11529	0.0955414	2.30922	3.4313	0.00216109	0.449102	0.440295	ENSAPLG00000005323/ENSAPLG00000012883/ENSAPLG00000004968/ENSAPLG00000002816/ENSAPLG00000009397/ENSAPLG00000026530/ENSAPLG00000026720/ENSAPLG00000006373/ENSAPLG00000015700/ENSAPLG00000011651/ENSAPLG00000010774/ENSAPLG00000020688/ENSAPLG00000004597/ENSAPLG00000010082/ENSAPLG00000011108	15
GO:1901657	BP	GO:1901657	glycosyl compound metabolic process	6/477	34/11529	0.176471	4.26526	3.96113	0.0024354	0.449102	0.440295	ENSAPLG00000012586/ENSAPLG00000008382/ENSAPLG00000006660/ENSAPLG00000010871/ENSAPLG00000026754/ENSAPLG00000018400	6
GO:0031503	BP	GO:0031503	protein-containing complex localization	10/477	85/11529	0.117647	2.84351	3.5439	0.00259019	0.449102	0.440295	ENSAPLG00000004028/ENSAPLG00000004784/ENSAPLG00000014127/ENSAPLG00000004572/ENSAPLG00000007245/ENSAPLG00000001653/ENSAPLG00000010082/ENSAPLG00000012961/ENSAPLG00000005680/ENSAPLG00000015981	10
GO:0042551	BP	GO:0042551	neuron maturation	5/477	24/11529	0.208333	5.03538	4.11114	0.00262613	0.449102	0.440295	ENSAPLG00000004278/ENSAPLG00000011291/ENSAPLG00000004597/ENSAPLG00000003107/ENSAPLG00000023730	5
GO:0007409	BP	GO:0007409	axonogenesis	17/477	193/11529	0.0880829	2.12895	3.28578	0.0027039	0.449102	0.440295	ENSAPLG00000016282/ENSAPLG00000012883/ENSAPLG00000004968/ENSAPLG00000006873/ENSAPLG00000007011/ENSAPLG00000002816/ENSAPLG00000007245/ENSAPLG00000009397/ENSAPLG00000026883/ENSAPLG00000003140/ENSAPLG00000004815/ENSAPLG00000007027/ENSAPLG00000010774/ENSAPLG00000015407/ENSAPLG00000004597/ENSAPLG00000015154/ENSAPLG00000003107	17
GO:0008361	BP	GO:0008361	regulation of cell size	9/477	72/11529	0.125	3.02123	3.57406	0.00276236	0.449102	0.440295	ENSAPLG00000016282/ENSAPLG00000012883/ENSAPLG00000003146/ENSAPLG00000008162/ENSAPLG00000003689/ENSAPLG00000002816/ENSAPLG00000004597/ENSAPLG00000007672/ENSAPLG00000028465	9
GO:0034097	BP	GO:0034097	response to cytokine	29/477	409/11529	0.0709046	1.71375	3.05332	0.00329092	0.455716	0.446779	ENSAPLG00000004462/ENSAPLG00000003146/ENSAPLG00000007508/ENSAPLG00000004683/ENSAPLG00000008693/ENSAPLG00000014780/ENSAPLG00000003822/ENSAPLG00000030495/ENSAPLG00000012885/ENSAPLG00000026380/ENSAPLG00000010486/ENSAPLG00000000930/ENSAPLG00000011632/ENSAPLG00000014842/ENSAPLG00000010068/ENSAPLG00000005971/ENSAPLG00000009161/ENSAPLG00000008142/ENSAPLG00000015700/ENSAPLG00000016259/ENSAPLG00000003121/…	29
GO:1901137	BP	GO:1901137	carbohydrate derivative biosynthetic process	29/477	409/11529	0.0709046	1.71375	3.05332	0.00329092	0.455716	0.446779	ENSAPLG00000008986/ENSAPLG00000010676/ENSAPLG00000008933/ENSAPLG00000010918/ENSAPLG00000013864/ENSAPLG00000018128/ENSAPLG00000012885/ENSAPLG00000003258/ENSAPLG00000014039/ENSAPLG00000003669/ENSAPLG00000015104/ENSAPLG00000003678/ENSAPLG00000002394/ENSAPLG00000010871/ENSAPLG00000004016/ENSAPLG00000004363/ENSAPLG00000016747/ENSAPLG00000001564/ENSAPLG00000008332/ENSAPLG00000014587/ENSAPLG00000015450/…	29
GO:0006650	BP	GO:0006650	glycerophospholipid metabolic process	15/477	164/11529	0.0914634	2.21065	3.24394	0.00329484	0.455716	0.446779	ENSAPLG00000006669/ENSAPLG00000006897/ENSAPLG00000012885/ENSAPLG00000012546/ENSAPLG00000010801/ENSAPLG00000015686/ENSAPLG00000008332/ENSAPLG00000015450/ENSAPLG00000003554/ENSAPLG00000009888/ENSAPLG00000004674/ENSAPLG00000003225/ENSAPLG00000006393/ENSAPLG00000024116/ENSAPLG00000015266	15
GO:0070647	BP	GO:0070647	protein modification by small protein conjugation or removal	33/477	485/11529	0.0680412	1.64454	3.01284	0.00339833	0.455716	0.446779	ENSAPLG00000001565/ENSAPLG00000014911/ENSAPLG00000003146/ENSAPLG00000007508/ENSAPLG00000009967/ENSAPLG00000005158/ENSAPLG00000005442/ENSAPLG00000005288/ENSAPLG00000011464/ENSAPLG00000014092/ENSAPLG00000003104/ENSAPLG00000004171/ENSAPLG00000006243/ENSAPLG00000004151/ENSAPLG00000006907/ENSAPLG00000011095/ENSAPLG00000011056/ENSAPLG00000015966/ENSAPLG00000002704/ENSAPLG00000007027/ENSAPLG00000010257/…	33
GO:1901889	BP	GO:1901889	negative regulation of cell junction assembly	4/477	16/11529	0.25	6.04245	4.19299	0.00354069	0.455716	0.446779	ENSAPLG00000002816/ENSAPLG00000015686/ENSAPLG00000026530/ENSAPLG00000015981	4
GO:0009165	BP	GO:0009165	nucleotide biosynthetic process	14/477	152/11529	0.0921053	2.22617	3.16135	0.00417799	0.469158	0.459957	ENSAPLG00000002959/ENSAPLG00000008986/ENSAPLG00000008933/ENSAPLG00000003258/ENSAPLG00000014039/ENSAPLG00000003669/ENSAPLG00000015104/ENSAPLG00000002394/ENSAPLG00000010871/ENSAPLG00000004016/ENSAPLG00000008142/ENSAPLG00000026754/ENSAPLG00000007662/ENSAPLG00000007021	14
GO:0032446	BP	GO:0032446	protein modification by small protein conjugation	29/477	416/11529	0.0697115	1.68491	2.95586	0.00418692	0.469158	0.459957	ENSAPLG00000001565/ENSAPLG00000014911/ENSAPLG00000003146/ENSAPLG00000009967/ENSAPLG00000005158/ENSAPLG00000005442/ENSAPLG00000005288/ENSAPLG00000011464/ENSAPLG00000014092/ENSAPLG00000003104/ENSAPLG00000004171/ENSAPLG00000006243/ENSAPLG00000004151/ENSAPLG00000006907/ENSAPLG00000011095/ENSAPLG00000011056/ENSAPLG00000015966/ENSAPLG00000010257/ENSAPLG00000015285/ENSAPLG00000015407/ENSAPLG00000026913/…	29
GO:0009395	BP	GO:0009395	phospholipid catabolic process	5/477	27/11529	0.185185	4.47589	3.75645	0.00450406	0.469158	0.459957	ENSAPLG00000006897/ENSAPLG00000012546/ENSAPLG00000004712/ENSAPLG00000004674/ENSAPLG00000003225	5
GO:2000401	BP	GO:2000401	regulation of lymphocyte migration	5/477	27/11529	0.185185	4.47589	3.75645	0.00450406	0.469158	0.459957	ENSAPLG00000003146/ENSAPLG00000014780/ENSAPLG00000010486/ENSAPLG00000010330/ENSAPLG00000005214	5
GO:0071675	BP	GO:0071675	regulation of mononuclear cell migration	7/477	51/11529	0.137255	3.31743	3.44567	0.00474716	0.469158	0.459957	ENSAPLG00000003146/ENSAPLG00000014780/ENSAPLG00000012885/ENSAPLG00000010486/ENSAPLG00000010330/ENSAPLG00000012546/ENSAPLG00000005214	7
GO:0032989	BP	GO:0032989	cellular anatomical entity morphogenesis	24/477	328/11529	0.0731707	1.76852	2.93347	0.00488799	0.469158	0.459957	ENSAPLG00000016282/ENSAPLG00000012883/ENSAPLG00000004968/ENSAPLG00000007605/ENSAPLG00000006873/ENSAPLG00000007011/ENSAPLG00000008508/ENSAPLG00000006897/ENSAPLG00000002816/ENSAPLG00000007245/ENSAPLG00000009397/ENSAPLG00000026883/ENSAPLG00000003140/ENSAPLG00000004815/ENSAPLG00000006373/ENSAPLG00000007027/ENSAPLG00000010774/ENSAPLG00000015407/ENSAPLG00000004597/ENSAPLG00000010082/ENSAPLG00000015154/…	24
GO:0090407	BP	GO:0090407	organophosphate biosynthetic process	24/477	329/11529	0.0729483	1.76315	2.91751	0.00507506	0.469158	0.459957	ENSAPLG00000006669/ENSAPLG00000002959/ENSAPLG00000008986/ENSAPLG00000008933/ENSAPLG00000003258/ENSAPLG00000003003/ENSAPLG00000014039/ENSAPLG00000003669/ENSAPLG00000015104/ENSAPLG00000010801/ENSAPLG00000002496/ENSAPLG00000002394/ENSAPLG00000002477/ENSAPLG00000010871/ENSAPLG00000004016/ENSAPLG00000008142/ENSAPLG00000008332/ENSAPLG00000015450/ENSAPLG00000026754/ENSAPLG00000003554/ENSAPLG00000009888/…	24
GO:0071674	BP	GO:0071674	mononuclear cell migration	8/477	65/11529	0.123077	2.97475	3.31677	0.00514862	0.469158	0.459957	ENSAPLG00000003146/ENSAPLG00000014780/ENSAPLG00000012885/ENSAPLG00000010486/ENSAPLG00000010330/ENSAPLG00000012546/ENSAPLG00000007910/ENSAPLG00000005214	8
GO:0007254	BP	GO:0007254	JNK cascade	9/477	79/11529	0.113924	2.75352	3.24891	0.00518203	0.469158	0.459957	ENSAPLG00000015491/ENSAPLG00000012885/ENSAPLG00000003348/ENSAPLG00000003101/ENSAPLG00000006429/ENSAPLG00000017056/ENSAPLG00000026530/ENSAPLG00000004597/ENSAPLG00000013460	9
GO:1901293	BP	GO:1901293	nucleoside phosphate biosynthetic process	14/477	156/11529	0.0897436	2.16909	3.05413	0.00526164	0.469158	0.459957	ENSAPLG00000002959/ENSAPLG00000008986/ENSAPLG00000008933/ENSAPLG00000003258/ENSAPLG00000014039/ENSAPLG00000003669/ENSAPLG00000015104/ENSAPLG00000002394/ENSAPLG00000010871/ENSAPLG00000004016/ENSAPLG00000008142/ENSAPLG00000026754/ENSAPLG00000007662/ENSAPLG00000007021	14
GO:2000404	BP	GO:2000404	regulation of T cell migration	4/477	18/11529	0.222222	5.37107	3.85552	0.00557517	0.469158	0.459957	ENSAPLG00000003146/ENSAPLG00000014780/ENSAPLG00000010486/ENSAPLG00000010330	4
GO:0050808	BP	GO:0050808	synapse organization	17/477	208/11529	0.0817308	1.97542	2.94914	0.00578335	0.469158	0.459957	ENSAPLG00000016282/ENSAPLG00000004968/ENSAPLG00000015114/ENSAPLG00000006873/ENSAPLG00000007337/ENSAPLG00000007343/ENSAPLG00000002816/ENSAPLG00000015376/ENSAPLG00000002496/ENSAPLG00000026530/ENSAPLG00000006373/ENSAPLG00000015407/ENSAPLG00000004577/ENSAPLG00000010082/ENSAPLG00000002995/ENSAPLG00000023730/ENSAPLG00000029863	17
GO:0061564	BP	GO:0061564	axon development	17/477	210/11529	0.0809524	1.9566	2.90639	0.00635292	0.469158	0.459957	ENSAPLG00000016282/ENSAPLG00000012883/ENSAPLG00000004968/ENSAPLG00000006873/ENSAPLG00000007011/ENSAPLG00000002816/ENSAPLG00000007245/ENSAPLG00000009397/ENSAPLG00000026883/ENSAPLG00000003140/ENSAPLG00000004815/ENSAPLG00000007027/ENSAPLG00000010774/ENSAPLG00000015407/ENSAPLG00000004597/ENSAPLG00000015154/ENSAPLG00000003107	17
GO:0030334	BP	GO:0030334	regulation of cell migration	31/477	467/11529	0.0663812	1.60442	2.7701	0.00635592	0.469158	0.459957	ENSAPLG00000005323/ENSAPLG00000006669/ENSAPLG00000004968/ENSAPLG00000010676/ENSAPLG00000003146/ENSAPLG00000009841/ENSAPLG00000014780/ENSAPLG00000009967/ENSAPLG00000001299/ENSAPLG00000006897/ENSAPLG00000012885/ENSAPLG00000010486/ENSAPLG00000010330/ENSAPLG00000012546/ENSAPLG00000007630/ENSAPLG00000010801/ENSAPLG00000007245/ENSAPLG00000026883/ENSAPLG00000014028/ENSAPLG00000015686/ENSAPLG00000003140/…	31
GO:0046486	BP	GO:0046486	glycerolipid metabolic process	17/477	211/11529	0.0805687	1.94733	2.88519	0.00665431	0.469158	0.459957	ENSAPLG00000006669/ENSAPLG00000007337/ENSAPLG00000006897/ENSAPLG00000012885/ENSAPLG00000012546/ENSAPLG00000010801/ENSAPLG00000015686/ENSAPLG00000008332/ENSAPLG00000015450/ENSAPLG00000003554/ENSAPLG00000010112/ENSAPLG00000009888/ENSAPLG00000004674/ENSAPLG00000003225/ENSAPLG00000006393/ENSAPLG00000024116/ENSAPLG00000015266	17
GO:0009265	BP	GO:0009265	2'-deoxyribonucleotide biosynthetic process	3/477	10/11529	0.3	7.25094	4.10822	0.00679359	0.469158	0.459957	ENSAPLG00000010871/ENSAPLG00000026754/ENSAPLG00000007662	3
GO:0046385	BP	GO:0046385	deoxyribose phosphate biosynthetic process	3/477	10/11529	0.3	7.25094	4.10822	0.00679359	0.469158	0.459957	ENSAPLG00000010871/ENSAPLG00000026754/ENSAPLG00000007662	3
GO:0090520	BP	GO:0090520	sphingolipid mediated signaling pathway	3/477	10/11529	0.3	7.25094	4.10822	0.00679359	0.469158	0.459957	ENSAPLG00000006669/ENSAPLG00000003554/ENSAPLG00000004712	3
GO:0007214	BP	GO:0007214	gamma-aminobutyric acid signaling pathway	4/477	19/11529	0.210526	5.08838	3.70515	0.00683461	0.469158	0.459957	ENSAPLG00000015591/ENSAPLG00000015376/ENSAPLG00000011884/ENSAPLG00000006530	4
GO:0010559	BP	GO:0010559	regulation of glycoprotein biosynthetic process	4/477	19/11529	0.210526	5.08838	3.70515	0.00683461	0.469158	0.459957	ENSAPLG00000010676/ENSAPLG00000012885/ENSAPLG00000004363/ENSAPLG00000011538	4
GO:0019068	BP	GO:0019068	virion assembly	4/477	19/11529	0.210526	5.08838	3.70515	0.00683461	0.469158	0.459957	ENSAPLG00000010144/ENSAPLG00000005497/ENSAPLG00000002612/ENSAPLG00000012481	4
GO:0051057	BP	GO:0051057	positive regulation of small GTPase mediated signal transduction	5/477	30/11529	0.166667	4.0283	3.45021	0.00718187	0.472017	0.46276	ENSAPLG00000006669/ENSAPLG00000010676/ENSAPLG00000006429/ENSAPLG00000003554/ENSAPLG00000014139	5
GO:0150076	BP	GO:0150076	neuroinflammatory response	5/477	30/11529	0.166667	4.0283	3.45021	0.00718187	0.472017	0.46276	ENSAPLG00000010676/ENSAPLG00000006230/ENSAPLG00000003056/ENSAPLG00000023730/ENSAPLG00000028730	5
GO:0048667	BP	GO:0048667	cell morphogenesis involved in neuron differentiation	19/477	249/11529	0.0763052	1.84428	2.79801	0.00755924	0.486468	0.476928	ENSAPLG00000016282/ENSAPLG00000012883/ENSAPLG00000004968/ENSAPLG00000006873/ENSAPLG00000007011/ENSAPLG00000002816/ENSAPLG00000007245/ENSAPLG00000009397/ENSAPLG00000026883/ENSAPLG00000003140/ENSAPLG00000004815/ENSAPLG00000006373/ENSAPLG00000007027/ENSAPLG00000010774/ENSAPLG00000015407/ENSAPLG00000004597/ENSAPLG00000010082/ENSAPLG00000015154/ENSAPLG00000003107	19
GO:0033866	BP	GO:0033866	nucleoside bisphosphate biosynthetic process	5/477	31/11529	0.16129	3.89836	3.35689	0.00827825	0.488626	0.479043	ENSAPLG00000003258/ENSAPLG00000003669/ENSAPLG00000015104/ENSAPLG00000002394/ENSAPLG00000004016	5
GO:0034030	BP	GO:0034030	ribonucleoside bisphosphate biosynthetic process	5/477	31/11529	0.16129	3.89836	3.35689	0.00827825	0.488626	0.479043	ENSAPLG00000003258/ENSAPLG00000003669/ENSAPLG00000015104/ENSAPLG00000002394/ENSAPLG00000004016	5
GO:0034033	BP	GO:0034033	purine nucleoside bisphosphate biosynthetic process	5/477	31/11529	0.16129	3.89836	3.35689	0.00827825	0.488626	0.479043	ENSAPLG00000003258/ENSAPLG00000003669/ENSAPLG00000015104/ENSAPLG00000002394/ENSAPLG00000004016	5
GO:0006891	BP	GO:0006891	intra-Golgi vesicle-mediated transport	3/477	11/11529	0.272727	6.59177	3.85454	0.00905731	0.488626	0.479043	ENSAPLG00000010918/ENSAPLG00000008942/ENSAPLG00000002884	3
GO:0009263	BP	GO:0009263	deoxyribonucleotide biosynthetic process	3/477	11/11529	0.272727	6.59177	3.85454	0.00905731	0.488626	0.479043	ENSAPLG00000010871/ENSAPLG00000026754/ENSAPLG00000007662	3
GO:0046329	BP	GO:0046329	negative regulation of JNK cascade	3/477	11/11529	0.272727	6.59177	3.85454	0.00905731	0.488626	0.479043	ENSAPLG00000015491/ENSAPLG00000003101/ENSAPLG00000017056	3
GO:0048015	BP	GO:0048015	phosphatidylinositol-mediated signaling	3/477	11/11529	0.272727	6.59177	3.85454	0.00905731	0.488626	0.479043	ENSAPLG00000006669/ENSAPLG00000010801/ENSAPLG00000003554	3
GO:0071800	BP	GO:0071800	podosome assembly	3/477	11/11529	0.272727	6.59177	3.85454	0.00905731	0.488626	0.479043	ENSAPLG00000000904/ENSAPLG00000011291/ENSAPLG00000013460	3
GO:0016567	BP	GO:0016567	protein ubiquitination	26/477	383/11529	0.0678851	1.64077	2.64946	0.00906909	0.488626	0.479043	ENSAPLG00000001565/ENSAPLG00000014911/ENSAPLG00000003146/ENSAPLG00000009967/ENSAPLG00000005158/ENSAPLG00000005442/ENSAPLG00000005288/ENSAPLG00000011464/ENSAPLG00000003104/ENSAPLG00000004171/ENSAPLG00000006243/ENSAPLG00000004151/ENSAPLG00000006907/ENSAPLG00000011095/ENSAPLG00000011056/ENSAPLG00000010257/ENSAPLG00000015285/ENSAPLG00000015407/ENSAPLG00000026913/ENSAPLG00000014114/ENSAPLG00000003897/…	26
GO:0031346	BP	GO:0031346	positive regulation of cell projection organization	12/477	134/11529	0.0895522	2.16446	2.81667	0.00956254	0.488626	0.479043	ENSAPLG00000005323/ENSAPLG00000004968/ENSAPLG00000002720/ENSAPLG00000006897/ENSAPLG00000026720/ENSAPLG00000006373/ENSAPLG00000003118/ENSAPLG00000011651/ENSAPLG00000010774/ENSAPLG00000004597/ENSAPLG00000008619/ENSAPLG00000011108	12
GO:0006164	BP	GO:0006164	purine nucleotide biosynthetic process	11/477	118/11529	0.0932203	2.25312	2.84241	0.00963793	0.488626	0.479043	ENSAPLG00000008986/ENSAPLG00000008933/ENSAPLG00000003258/ENSAPLG00000014039/ENSAPLG00000003669/ENSAPLG00000015104/ENSAPLG00000002394/ENSAPLG00000010871/ENSAPLG00000004016/ENSAPLG00000008142/ENSAPLG00000007021	11
GO:0072678	BP	GO:0072678	T cell migration	4/477	21/11529	0.190476	4.60377	3.43386	0.00988659	0.488626	0.479043	ENSAPLG00000003146/ENSAPLG00000014780/ENSAPLG00000010486/ENSAPLG00000010330	4
GO:1903018	BP	GO:1903018	regulation of glycoprotein metabolic process	4/477	21/11529	0.190476	4.60377	3.43386	0.00988659	0.488626	0.479043	ENSAPLG00000010676/ENSAPLG00000012885/ENSAPLG00000004363/ENSAPLG00000011538	4
GO:0006766	BP	GO:0006766	vitamin metabolic process	6/477	45/11529	0.133333	3.22264	3.10345	0.0100652	0.488626	0.479043	ENSAPLG00000005624/ENSAPLG00000003104/ENSAPLG00000006907/ENSAPLG00000014842/ENSAPLG00000007238/ENSAPLG00000008410	6
GO:0061515	BP	GO:0061515	myeloid cell development	6/477	45/11529	0.133333	3.22264	3.10345	0.0100652	0.488626	0.479043	ENSAPLG00000006230/ENSAPLG00000029327/ENSAPLG00000015411/ENSAPLG00000005565/ENSAPLG00000011828/ENSAPLG00000004061	6
GO:0009152	BP	GO:0009152	purine ribonucleotide biosynthetic process	10/477	103/11529	0.0970874	2.34658	2.85181	0.0101237	0.488626	0.479043	ENSAPLG00000008986/ENSAPLG00000008933/ENSAPLG00000003258/ENSAPLG00000014039/ENSAPLG00000003669/ENSAPLG00000015104/ENSAPLG00000002394/ENSAPLG00000010871/ENSAPLG00000004016/ENSAPLG00000007021	10
GO:0000902	BP	GO:0000902	cell morphogenesis	29/477	445/11529	0.0651685	1.57511	2.57039	0.0103864	0.488822	0.479236	ENSAPLG00000016282/ENSAPLG00000012883/ENSAPLG00000004968/ENSAPLG00000011691/ENSAPLG00000007605/ENSAPLG00000006873/ENSAPLG00000007011/ENSAPLG00000008508/ENSAPLG00000006897/ENSAPLG00000002816/ENSAPLG00000007245/ENSAPLG00000009397/ENSAPLG00000026883/ENSAPLG00000014028/ENSAPLG00000003140/ENSAPLG00000026530/ENSAPLG00000004815/ENSAPLG00000006373/ENSAPLG00000008021/ENSAPLG00000007027/ENSAPLG00000010774/…	29
GO:0031399	BP	GO:0031399	regulation of protein modification process	30/477	467/11529	0.0642398	1.55266	2.53291	0.0111649	0.488822	0.479236	ENSAPLG00000006669/ENSAPLG00000004968/ENSAPLG00000010676/ENSAPLG00000003146/ENSAPLG00000009967/ENSAPLG00000005442/ENSAPLG00000006897/ENSAPLG00000003689/ENSAPLG00000003101/ENSAPLG00000003104/ENSAPLG00000002816/ENSAPLG00000006907/ENSAPLG00000006429/ENSAPLG00000011095/ENSAPLG00000015686/ENSAPLG00000026530/ENSAPLG00000004363/ENSAPLG00000015966/ENSAPLG00000003983/ENSAPLG00000007892/ENSAPLG00000015483/…	30
GO:0010977	BP	GO:0010977	negative regulation of neuron projection development	6/477	46/11529	0.130435	3.15258	3.03897	0.011182	0.488822	0.479236	ENSAPLG00000012883/ENSAPLG00000002816/ENSAPLG00000026530/ENSAPLG00000015700/ENSAPLG00000020688/ENSAPLG00000010082	6
GO:0006644	BP	GO:0006644	phospholipid metabolic process	18/477	241/11529	0.0746888	1.80521	2.62438	0.0112992	0.488822	0.479236	ENSAPLG00000006669/ENSAPLG00000006897/ENSAPLG00000012885/ENSAPLG00000012546/ENSAPLG00000010801/ENSAPLG00000026883/ENSAPLG00000002477/ENSAPLG00000015686/ENSAPLG00000008332/ENSAPLG00000015450/ENSAPLG00000003554/ENSAPLG00000009888/ENSAPLG00000004712/ENSAPLG00000004674/ENSAPLG00000003225/ENSAPLG00000006393/ENSAPLG00000024116/ENSAPLG00000015266	18
GO:0071526	BP	GO:0071526	semaphorin-plexin signaling pathway	4/477	22/11529	0.181818	4.39451	3.31073	0.0116965	0.488822	0.479236	ENSAPLG00000016282/ENSAPLG00000004968/ENSAPLG00000015114/ENSAPLG00000011291	4
GO:0006662	BP	GO:0006662	glycerol ether metabolic process	3/477	12/11529	0.25	6.04245	3.6306	0.0117102	0.488822	0.479236	ENSAPLG00000012546/ENSAPLG00000010251/ENSAPLG00000012234	3
GO:0006884	BP	GO:0006884	cell volume homeostasis	3/477	12/11529	0.25	6.04245	3.6306	0.0117102	0.488822	0.479236	ENSAPLG00000003146/ENSAPLG00000003689/ENSAPLG00000007672	3
GO:0046037	BP	GO:0046037	GMP metabolic process	3/477	12/11529	0.25	6.04245	3.6306	0.0117102	0.488822	0.479236	ENSAPLG00000008986/ENSAPLG00000008933/ENSAPLG00000010871	3
GO:0046485	BP	GO:0046485	ether lipid metabolic process	3/477	12/11529	0.25	6.04245	3.6306	0.0117102	0.488822	0.479236	ENSAPLG00000012546/ENSAPLG00000010251/ENSAPLG00000012234	3
GO:1904706	BP	GO:1904706	negative regulation of vascular associated smooth muscle cell proliferation	3/477	12/11529	0.25	6.04245	3.6306	0.0117102	0.488822	0.479236	ENSAPLG00000012199/ENSAPLG00000015686/ENSAPLG00000003140	3
GO:2000145	BP	GO:2000145	regulation of cell motility	31/477	489/11529	0.0633947	1.53224	2.49857	0.0119248	0.489848	0.480241	ENSAPLG00000005323/ENSAPLG00000006669/ENSAPLG00000004968/ENSAPLG00000010676/ENSAPLG00000003146/ENSAPLG00000009841/ENSAPLG00000014780/ENSAPLG00000009967/ENSAPLG00000001299/ENSAPLG00000006897/ENSAPLG00000012885/ENSAPLG00000010486/ENSAPLG00000010330/ENSAPLG00000012546/ENSAPLG00000007630/ENSAPLG00000010801/ENSAPLG00000007245/ENSAPLG00000026883/ENSAPLG00000014028/ENSAPLG00000015686/ENSAPLG00000003140/…	31
GO:0034329	BP	GO:0034329	cell junction assembly	16/477	207/11529	0.0772947	1.8682	2.61853	0.0121159	0.489848	0.480241	ENSAPLG00000004968/ENSAPLG00000004755/ENSAPLG00000006873/ENSAPLG00000010463/ENSAPLG00000002816/ENSAPLG00000015376/ENSAPLG00000015686/ENSAPLG00000026530/ENSAPLG00000015407/ENSAPLG00000015483/ENSAPLG00000004577/ENSAPLG00000010082/ENSAPLG00000015154/ENSAPLG00000011722/ENSAPLG00000015981/ENSAPLG00000015266	16
GO:0072522	BP	GO:0072522	purine-containing compound biosynthetic process	11/477	122/11529	0.0901639	2.17925	2.72028	0.0122105	0.489848	0.480241	ENSAPLG00000008986/ENSAPLG00000008933/ENSAPLG00000003258/ENSAPLG00000014039/ENSAPLG00000003669/ENSAPLG00000015104/ENSAPLG00000002394/ENSAPLG00000010871/ENSAPLG00000004016/ENSAPLG00000008142/ENSAPLG00000007021	11
GO:0002685	BP	GO:0002685	regulation of leukocyte migration	9/477	91/11529	0.0989011	2.39042	2.76635	0.0127988	0.505522	0.495608	ENSAPLG00000005323/ENSAPLG00000003146/ENSAPLG00000014780/ENSAPLG00000012885/ENSAPLG00000010486/ENSAPLG00000010330/ENSAPLG00000012546/ENSAPLG00000004712/ENSAPLG00000005214	9
GO:0060348	BP	GO:0060348	bone development	11/477	123/11529	0.0894309	2.16153	2.69049	0.0129285	0.505522	0.495608	ENSAPLG00000004462/ENSAPLG00000010676/ENSAPLG00000006432/ENSAPLG00000002582/ENSAPLG00000002698/ENSAPLG00000002394/ENSAPLG00000014258/ENSAPLG00000015785/ENSAPLG00000005565/ENSAPLG00000004712/ENSAPLG00000011828	11
GO:0006368	BP	GO:0006368	transcription elongation by RNA polymerase II	6/477	48/11529	0.125	3.02123	2.91515	0.0136729	0.508245	0.498278	ENSAPLG00000004535/ENSAPLG00000015491/ENSAPLG00000014039/ENSAPLG00000003506/ENSAPLG00000015285/ENSAPLG00000025037	6
GO:0009247	BP	GO:0009247	glycolipid biosynthetic process	6/477	48/11529	0.125	3.02123	2.91515	0.0136729	0.508245	0.498278	ENSAPLG00000018128/ENSAPLG00000001564/ENSAPLG00000008332/ENSAPLG00000014587/ENSAPLG00000015450/ENSAPLG00000012464	6
GO:0010976	BP	GO:0010976	positive regulation of neuron projection development	6/477	48/11529	0.125	3.02123	2.91515	0.0136729	0.508245	0.498278	ENSAPLG00000005323/ENSAPLG00000004968/ENSAPLG00000026720/ENSAPLG00000006373/ENSAPLG00000011651/ENSAPLG00000011108	6
GO:0046503	BP	GO:0046503	glycerolipid catabolic process	4/477	23/11529	0.173913	4.20345	3.19473	0.0137061	0.508245	0.498278	ENSAPLG00000006897/ENSAPLG00000012546/ENSAPLG00000004674/ENSAPLG00000003225	4
GO:0072676	BP	GO:0072676	lymphocyte migration	5/477	35/11529	0.142857	3.45283	3.01913	0.0138208	0.508245	0.498278	ENSAPLG00000003146/ENSAPLG00000014780/ENSAPLG00000010486/ENSAPLG00000010330/ENSAPLG00000005214	5
GO:0010560	BP	GO:0010560	positive regulation of glycoprotein biosynthetic process	3/477	13/11529	0.230769	5.57765	3.43067	0.0147627	0.518204	0.508041	ENSAPLG00000010676/ENSAPLG00000012885/ENSAPLG00000004363	3
GO:0021756	BP	GO:0021756	striatum development	3/477	13/11529	0.230769	5.57765	3.43067	0.0147627	0.518204	0.508041	ENSAPLG00000006873/ENSAPLG00000006432/ENSAPLG00000010463	3
GO:0046755	BP	GO:0046755	viral budding	3/477	13/11529	0.230769	5.57765	3.43067	0.0147627	0.518204	0.508041	ENSAPLG00000005497/ENSAPLG00000002612/ENSAPLG00000012481	3
GO:0150105	BP	GO:0150105	protein localization to cell-cell junction	3/477	13/11529	0.230769	5.57765	3.43067	0.0147627	0.518204	0.508041	ENSAPLG00000015483/ENSAPLG00000007911/ENSAPLG00000013460	3
GO:0051881	BP	GO:0051881	regulation of mitochondrial membrane potential	5/477	36/11529	0.138889	3.35692	2.94235	0.0155194	0.538647	0.528083	ENSAPLG00000003104/ENSAPLG00000004523/ENSAPLG00000010535/ENSAPLG00000007692/ENSAPLG00000002972	5
GO:0042073	BP	GO:0042073	intraciliary transport	4/477	24/11529	0.166667	4.0283	3.08516	0.0159221	0.540475	0.529876	ENSAPLG00000004028/ENSAPLG00000004572/ENSAPLG00000012961/ENSAPLG00000005680	4
GO:1903670	BP	GO:1903670	regulation of sprouting angiogenesis	4/477	24/11529	0.166667	4.0283	3.08516	0.0159221	0.540475	0.529876	ENSAPLG00000014028/ENSAPLG00000003554/ENSAPLG00000007911/ENSAPLG00000021411	4
GO:0002040	BP	GO:0002040	sprouting angiogenesis	8/477	79/11529	0.101266	2.44758	2.68206	0.0161519	0.542319	0.531683	ENSAPLG00000009841/ENSAPLG00000010801/ENSAPLG00000014028/ENSAPLG00000003554/ENSAPLG00000007911/ENSAPLG00000004061/ENSAPLG00000008010/ENSAPLG00000021411	8
GO:0045664	BP	GO:0045664	regulation of neuron differentiation	9/477	95/11529	0.0947368	2.28977	2.62235	0.0166195	0.552018	0.541192	ENSAPLG00000001565/ENSAPLG00000005158/ENSAPLG00000026530/ENSAPLG00000014479/ENSAPLG00000004597/ENSAPLG00000010082/ENSAPLG00000004320/ENSAPLG00000015555/ENSAPLG00000008411	9
GO:0006664	BP	GO:0006664	glycolipid metabolic process	7/477	65/11529	0.107692	2.6029	2.69223	0.0174427	0.567162	0.556039	ENSAPLG00000018128/ENSAPLG00000001564/ENSAPLG00000008332/ENSAPLG00000014587/ENSAPLG00000015450/ENSAPLG00000020688/ENSAPLG00000012464	7
GO:0046328	BP	GO:0046328	regulation of JNK cascade	7/477	65/11529	0.107692	2.6029	2.69223	0.0174427	0.567162	0.556039	ENSAPLG00000015491/ENSAPLG00000012885/ENSAPLG00000003348/ENSAPLG00000003101/ENSAPLG00000006429/ENSAPLG00000017056/ENSAPLG00000026530	7
GO:0048588	BP	GO:0048588	developmental cell growth	9/477	96/11529	0.09375	2.26592	2.58748	0.0176927	0.569299	0.558134	ENSAPLG00000016282/ENSAPLG00000012883/ENSAPLG00000010676/ENSAPLG00000008273/ENSAPLG00000002816/ENSAPLG00000003140/ENSAPLG00000004815/ENSAPLG00000004597/ENSAPLG00000011038	9
GO:0018904	BP	GO:0018904	ether metabolic process	3/477	14/11529	0.214286	5.17925	3.25047	0.0182217	0.574354	0.56309	ENSAPLG00000012546/ENSAPLG00000010251/ENSAPLG00000012234	3
GO:1903020	BP	GO:1903020	positive regulation of glycoprotein metabolic process	3/477	14/11529	0.214286	5.17925	3.25047	0.0182217	0.574354	0.56309	ENSAPLG00000010676/ENSAPLG00000012885/ENSAPLG00000004363	3
GO:0022411	BP	GO:0022411	cellular component disassembly	18/477	254/11529	0.0708661	1.71282	2.38646	0.0184641	0.576118	0.56482	ENSAPLG00000004645/ENSAPLG00000015114/ENSAPLG00000003146/ENSAPLG00000007993/ENSAPLG00000024750/ENSAPLG00000000904/ENSAPLG00000015418/ENSAPLG00000012199/ENSAPLG00000014258/ENSAPLG00000010535/ENSAPLG00000015334/ENSAPLG00000004258/ENSAPLG00000012481/ENSAPLG00000002995/ENSAPLG00000007692/ENSAPLG00000023730/ENSAPLG00000029863/ENSAPLG00000002520	18
GO:1903509	BP	GO:1903509	liposaccharide metabolic process	7/477	66/11529	0.106061	2.56346	2.64622	0.0188415	0.582013	0.570599	ENSAPLG00000018128/ENSAPLG00000001564/ENSAPLG00000008332/ENSAPLG00000014587/ENSAPLG00000015450/ENSAPLG00000020688/ENSAPLG00000012464	7
GO:2001235	BP	GO:2001235	positive regulation of apoptotic signaling pathway	7/477	67/11529	0.104478	2.5252	2.60106	0.0203171	0.615809	0.603733	ENSAPLG00000015058/ENSAPLG00000009967/ENSAPLG00000003348/ENSAPLG00000010535/ENSAPLG00000013706/ENSAPLG00000015483/ENSAPLG00000013460	7
GO:0031647	BP	GO:0031647	regulation of protein stability	13/477	166/11529	0.0783133	1.89282	2.40705	0.0203343	0.615809	0.603733	ENSAPLG00000002466/ENSAPLG00000010676/ENSAPLG00000010918/ENSAPLG00000020494/ENSAPLG00000011464/ENSAPLG00000017056/ENSAPLG00000015686/ENSAPLG00000002964/ENSAPLG00000015966/ENSAPLG00000003506/ENSAPLG00000007027/ENSAPLG00000006113/ENSAPLG00000007692	13
GO:0009260	BP	GO:0009260	ribonucleotide biosynthetic process	10/477	115/11529	0.0869565	2.10172	2.46671	0.0207083	0.621048	0.608869	ENSAPLG00000008986/ENSAPLG00000008933/ENSAPLG00000003258/ENSAPLG00000014039/ENSAPLG00000003669/ENSAPLG00000015104/ENSAPLG00000002394/ENSAPLG00000010871/ENSAPLG00000004016/ENSAPLG00000007021	10
GO:0046390	BP	GO:0046390	ribose phosphate biosynthetic process	10/477	116/11529	0.0862069	2.0836	2.43678	0.0218582	0.622675	0.610464	ENSAPLG00000008986/ENSAPLG00000008933/ENSAPLG00000003258/ENSAPLG00000014039/ENSAPLG00000003669/ENSAPLG00000015104/ENSAPLG00000002394/ENSAPLG00000010871/ENSAPLG00000004016/ENSAPLG00000007021	10
GO:0006672	BP	GO:0006672	ceramide metabolic process	7/477	68/11529	0.102941	2.48807	2.55671	0.0218714	0.622675	0.610464	ENSAPLG00000018128/ENSAPLG00000002477/ENSAPLG00000001564/ENSAPLG00000020688/ENSAPLG00000012464/ENSAPLG00000004712/ENSAPLG00000004674	7
GO:0021544	BP	GO:0021544	subpallium development	3/477	15/11529	0.2	4.83396	3.08671	0.022091	0.622675	0.610464	ENSAPLG00000006873/ENSAPLG00000006432/ENSAPLG00000010463	3
GO:0045923	BP	GO:0045923	positive regulation of fatty acid metabolic process	3/477	15/11529	0.2	4.83396	3.08671	0.022091	0.622675	0.610464	ENSAPLG00000024750/ENSAPLG00000003669/ENSAPLG00000014114	3
GO:0046471	BP	GO:0046471	phosphatidylglycerol metabolic process	3/477	15/11529	0.2	4.83396	3.08671	0.022091	0.622675	0.610464	ENSAPLG00000004674/ENSAPLG00000006393/ENSAPLG00000024116	3
GO:0070102	BP	GO:0070102	interleukin-6-mediated signaling pathway	3/477	15/11529	0.2	4.83396	3.08671	0.022091	0.622675	0.610464	ENSAPLG00000003822/ENSAPLG00000000930/ENSAPLG00000015700	3
GO:0043408	BP	GO:0043408	regulation of MAPK cascade	20/477	297/11529	0.0673401	1.6276	2.27639	0.0221736	0.622675	0.610464	ENSAPLG00000010676/ENSAPLG00000015491/ENSAPLG00000012885/ENSAPLG00000003689/ENSAPLG00000003348/ENSAPLG00000003101/ENSAPLG00000002816/ENSAPLG00000006429/ENSAPLG00000017056/ENSAPLG00000026530/ENSAPLG00000003983/ENSAPLG00000007243/ENSAPLG00000010774/ENSAPLG00000012493/ENSAPLG00000020991/ENSAPLG00000014139/ENSAPLG00000004721/ENSAPLG00000015555/ENSAPLG00000003107/ENSAPLG00000015823	20
GO:0055086	BP	GO:0055086	nucleobase-containing small molecule metabolic process	23/477	356/11529	0.0646067	1.56153	2.23579	0.0230114	0.622969	0.610752	ENSAPLG00000005616/ENSAPLG00000002959/ENSAPLG00000008986/ENSAPLG00000010676/ENSAPLG00000006230/ENSAPLG00000012586/ENSAPLG00000013511/ENSAPLG00000008933/ENSAPLG00000013864/ENSAPLG00000003258/ENSAPLG00000014039/ENSAPLG00000003669/ENSAPLG00000015104/ENSAPLG00000002394/ENSAPLG00000010871/ENSAPLG00000004016/ENSAPLG00000008142/ENSAPLG00000016747/ENSAPLG00000026754/ENSAPLG00000007662/ENSAPLG00000012941/…	23
GO:0006643	BP	GO:0006643	membrane lipid metabolic process	11/477	134/11529	0.0820896	1.98409	2.38037	0.0230941	0.622969	0.610752	ENSAPLG00000006897/ENSAPLG00000018128/ENSAPLG00000002477/ENSAPLG00000001564/ENSAPLG00000008332/ENSAPLG00000014587/ENSAPLG00000015450/ENSAPLG00000020688/ENSAPLG00000012464/ENSAPLG00000004712/ENSAPLG00000004674	11
GO:0006354	BP	GO:0006354	DNA-templated transcription elongation	6/477	54/11529	0.111111	2.68553	2.57913	0.0234159	0.622969	0.610752	ENSAPLG00000004535/ENSAPLG00000015491/ENSAPLG00000014039/ENSAPLG00000003506/ENSAPLG00000015285/ENSAPLG00000025037	6
GO:0006820	BP	GO:0006820	monoatomic anion transport	9/477	101/11529	0.0891089	2.15375	2.41936	0.0238267	0.622969	0.610752	ENSAPLG00000015591/ENSAPLG00000015376/ENSAPLG00000011884/ENSAPLG00000002786/ENSAPLG00000004523/ENSAPLG00000007672/ENSAPLG00000008762/ENSAPLG00000007106/ENSAPLG00000003315	9
GO:0006767	BP	GO:0006767	water-soluble vitamin metabolic process	4/477	27/11529	0.148148	3.58071	2.78901	0.0238649	0.622969	0.610752	ENSAPLG00000005624/ENSAPLG00000003104/ENSAPLG00000014842/ENSAPLG00000007238	4
GO:0009116	BP	GO:0009116	nucleoside metabolic process	4/477	27/11529	0.148148	3.58071	2.78901	0.0238649	0.622969	0.610752	ENSAPLG00000012586/ENSAPLG00000010871/ENSAPLG00000026754/ENSAPLG00000018400	4
GO:0043502	BP	GO:0043502	regulation of muscle adaptation	4/477	27/11529	0.148148	3.58071	2.78901	0.0238649	0.622969	0.610752	ENSAPLG00000010676/ENSAPLG00000005288/ENSAPLG00000002397/ENSAPLG00000002970	4
GO:0051785	BP	GO:0051785	positive regulation of nuclear division	4/477	27/11529	0.148148	3.58071	2.78901	0.0238649	0.622969	0.610752	ENSAPLG00000010676/ENSAPLG00000014092/ENSAPLG00000012885/ENSAPLG00000004712	4
GO:0007268	BP	GO:0007268	chemical synaptic transmission	19/477	281/11529	0.0676157	1.63426	2.23613	0.0244318	0.622969	0.610752	ENSAPLG00000014455/ENSAPLG00000006873/ENSAPLG00000007337/ENSAPLG00000008508/ENSAPLG00000012885/ENSAPLG00000014510/ENSAPLG00000002816/ENSAPLG00000015591/ENSAPLG00000002786/ENSAPLG00000001653/ENSAPLG00000026530/ENSAPLG00000006530/ENSAPLG00000015407/ENSAPLG00000004577/ENSAPLG00000010082/ENSAPLG00000014580/ENSAPLG00000015154/ENSAPLG00000007106/ENSAPLG00000013460	19
GO:0098916	BP	GO:0098916	anterograde trans-synaptic signaling	19/477	281/11529	0.0676157	1.63426	2.23613	0.0244318	0.622969	0.610752	ENSAPLG00000014455/ENSAPLG00000006873/ENSAPLG00000007337/ENSAPLG00000008508/ENSAPLG00000012885/ENSAPLG00000014510/ENSAPLG00000002816/ENSAPLG00000015591/ENSAPLG00000002786/ENSAPLG00000001653/ENSAPLG00000026530/ENSAPLG00000006530/ENSAPLG00000015407/ENSAPLG00000004577/ENSAPLG00000010082/ENSAPLG00000014580/ENSAPLG00000015154/ENSAPLG00000007106/ENSAPLG00000013460	19
GO:1990830	BP	GO:1990830	cellular response to leukemia inhibitory factor	7/477	70/11529	0.1	2.41698	2.47033	0.0252232	0.622969	0.610752	ENSAPLG00000030495/ENSAPLG00000014842/ENSAPLG00000009161/ENSAPLG00000016259/ENSAPLG00000012941/ENSAPLG00000007081/ENSAPLG00000005213	7
GO:1903320	BP	GO:1903320	regulation of protein modification by small protein conjugation or removal	10/477	119/11529	0.0840336	2.03108	2.34875	0.0255857	0.622969	0.610752	ENSAPLG00000003146/ENSAPLG00000009967/ENSAPLG00000005442/ENSAPLG00000003104/ENSAPLG00000006907/ENSAPLG00000011095/ENSAPLG00000015966/ENSAPLG00000013460/ENSAPLG00000007692/ENSAPLG00000010840	10
GO:0048469	BP	GO:0048469	cell maturation	8/477	86/11529	0.0930233	2.24835	2.41398	0.0256381	0.622969	0.610752	ENSAPLG00000004278/ENSAPLG00000014127/ENSAPLG00000010486/ENSAPLG00000011291/ENSAPLG00000004597/ENSAPLG00000003107/ENSAPLG00000023730/ENSAPLG00000020468	8
GO:0007200	BP	GO:0007200	phospholipase C-activating G protein-coupled receptor signaling pathway	5/477	41/11529	0.121951	2.94754	2.5952	0.0260937	0.622969	0.610752	ENSAPLG00000012885/ENSAPLG00000003689/ENSAPLG00000003003/ENSAPLG00000014510/ENSAPLG00000008762	5
GO:0009119	BP	GO:0009119	ribonucleoside metabolic process	3/477	16/11529	0.1875	4.53184	2.93685	0.0263719	0.622969	0.610752	ENSAPLG00000012586/ENSAPLG00000010871/ENSAPLG00000018400	3
GO:0035988	BP	GO:0035988	chondrocyte proliferation	3/477	16/11529	0.1875	4.53184	2.93685	0.0263719	0.622969	0.610752	ENSAPLG00000002698/ENSAPLG00000014258/ENSAPLG00000015785	3
GO:0045066	BP	GO:0045066	regulatory T cell differentiation	3/477	16/11529	0.1875	4.53184	2.93685	0.0263719	0.622969	0.610752	ENSAPLG00000004372/ENSAPLG00000014114/ENSAPLG00000024116	3
GO:0046033	BP	GO:0046033	AMP metabolic process	3/477	16/11529	0.1875	4.53184	2.93685	0.0263719	0.622969	0.610752	ENSAPLG00000008986/ENSAPLG00000008933/ENSAPLG00000010871	3
GO:0021537	BP	GO:0021537	telencephalon development	11/477	137/11529	0.080292	1.94064	2.30091	0.0266724	0.622969	0.610752	ENSAPLG00000016282/ENSAPLG00000012883/ENSAPLG00000011691/ENSAPLG00000006873/ENSAPLG00000006432/ENSAPLG00000010463/ENSAPLG00000012885/ENSAPLG00000007245/ENSAPLG00000026883/ENSAPLG00000002704/ENSAPLG00000015407	11
GO:0008610	BP	GO:0008610	lipid biosynthetic process	24/477	381/11529	0.0629921	1.52251	2.15463	0.0267586	0.622969	0.610752	ENSAPLG00000006669/ENSAPLG00000024750/ENSAPLG00000018128/ENSAPLG00000003003/ENSAPLG00000007873/ENSAPLG00000003669/ENSAPLG00000006660/ENSAPLG00000010801/ENSAPLG00000006907/ENSAPLG00000002477/ENSAPLG00000010251/ENSAPLG00000001564/ENSAPLG00000014241/ENSAPLG00000008332/ENSAPLG00000014587/ENSAPLG00000015450/ENSAPLG00000003554/ENSAPLG00000010112/ENSAPLG00000009888/ENSAPLG00000012464/ENSAPLG00000014114/…	24
GO:0010817	BP	GO:0010817	regulation of hormone levels	17/477	246/11529	0.0691057	1.67027	2.20761	0.0268023	0.622969	0.610752	ENSAPLG00000011937/ENSAPLG00000012885/ENSAPLG00000003689/ENSAPLG00000003003/ENSAPLG00000014510/ENSAPLG00000007873/ENSAPLG00000004644/ENSAPLG00000006907/ENSAPLG00000009397/ENSAPLG00000002394/ENSAPLG00000006373/ENSAPLG00000014241/ENSAPLG00000013106/ENSAPLG00000002750/ENSAPLG00000006069/ENSAPLG00000004712/ENSAPLG00000011287	17
GO:0003300	BP	GO:0003300	cardiac muscle hypertrophy	4/477	28/11529	0.142857	3.45283	2.69957	0.026959	0.622969	0.610752	ENSAPLG00000010676/ENSAPLG00000008273/ENSAPLG00000002397/ENSAPLG00000002970	4
GO:0031345	BP	GO:0031345	negative regulation of cell projection organization	7/477	71/11529	0.0985915	2.38294	2.42825	0.0270242	0.622969	0.610752	ENSAPLG00000012883/ENSAPLG00000003041/ENSAPLG00000002816/ENSAPLG00000026530/ENSAPLG00000015700/ENSAPLG00000020688/ENSAPLG00000010082	7
GO:0034614	BP	GO:0034614	cellular response to reactive oxygen species	7/477	71/11529	0.0985915	2.38294	2.42825	0.0270242	0.622969	0.610752	ENSAPLG00000006056/ENSAPLG00000007243/ENSAPLG00000007910/ENSAPLG00000010774/ENSAPLG00000004712/ENSAPLG00000013460/ENSAPLG00000007692	7
GO:2001233	BP	GO:2001233	regulation of apoptotic signaling pathway	14/477	191/11529	0.0732984	1.77161	2.23389	0.0273298	0.625063	0.612805	ENSAPLG00000015058/ENSAPLG00000010676/ENSAPLG00000004672/ENSAPLG00000015491/ENSAPLG00000009967/ENSAPLG00000008162/ENSAPLG00000003348/ENSAPLG00000003104/ENSAPLG00000006243/ENSAPLG00000010535/ENSAPLG00000013706/ENSAPLG00000015483/ENSAPLG00000013460/ENSAPLG00000007692	14
GO:0043436	BP	GO:0043436	oxoacid metabolic process	29/477	482/11529	0.060166	1.4542	2.11624	0.0275198	0.625063	0.612805	ENSAPLG00000004121/ENSAPLG00000003873/ENSAPLG00000011061/ENSAPLG00000010676/ENSAPLG00000006230/ENSAPLG00000013511/ENSAPLG00000024750/ENSAPLG00000005624/ENSAPLG00000003245/ENSAPLG00000001126/ENSAPLG00000012530/ENSAPLG00000003258/ENSAPLG00000007873/ENSAPLG00000003104/ENSAPLG00000003669/ENSAPLG00000006305/ENSAPLG00000015104/ENSAPLG00000006660/ENSAPLG00000002860/ENSAPLG00000006907/ENSAPLG00000002394/…	29
GO:0050821	BP	GO:0050821	protein stabilization	9/477	104/11529	0.0865385	2.09162	2.32314	0.0281625	0.629566	0.617219	ENSAPLG00000002466/ENSAPLG00000010676/ENSAPLG00000010918/ENSAPLG00000015686/ENSAPLG00000002964/ENSAPLG00000015966/ENSAPLG00000007027/ENSAPLG00000006113/ENSAPLG00000007692	9
GO:0006082	BP	GO:0006082	organic acid metabolic process	29/477	483/11529	0.0600414	1.45119	2.10448	0.0281814	0.629566	0.617219	ENSAPLG00000004121/ENSAPLG00000003873/ENSAPLG00000011061/ENSAPLG00000010676/ENSAPLG00000006230/ENSAPLG00000013511/ENSAPLG00000024750/ENSAPLG00000005624/ENSAPLG00000003245/ENSAPLG00000001126/ENSAPLG00000012530/ENSAPLG00000003258/ENSAPLG00000007873/ENSAPLG00000003104/ENSAPLG00000003669/ENSAPLG00000006305/ENSAPLG00000015104/ENSAPLG00000006660/ENSAPLG00000002860/ENSAPLG00000006907/ENSAPLG00000002394/…	29
GO:0002521	BP	GO:0002521	leukocyte differentiation	19/477	286/11529	0.0664336	1.60569	2.15479	0.028629	0.629566	0.617219	ENSAPLG00000008693/ENSAPLG00000004372/ENSAPLG00000002582/ENSAPLG00000018128/ENSAPLG00000003689/ENSAPLG00000026380/ENSAPLG00000010486/ENSAPLG00000006429/ENSAPLG00000007910/ENSAPLG00000011291/ENSAPLG00000015411/ENSAPLG00000002750/ENSAPLG00000005565/ENSAPLG00000014114/ENSAPLG00000011828/ENSAPLG00000011965/ENSAPLG00000004061/ENSAPLG00000024116/ENSAPLG00000029863	19
GO:0099537	BP	GO:0099537	trans-synaptic signaling	19/477	286/11529	0.0664336	1.60569	2.15479	0.028629	0.629566	0.617219	ENSAPLG00000014455/ENSAPLG00000006873/ENSAPLG00000007337/ENSAPLG00000008508/ENSAPLG00000012885/ENSAPLG00000014510/ENSAPLG00000002816/ENSAPLG00000015591/ENSAPLG00000002786/ENSAPLG00000001653/ENSAPLG00000026530/ENSAPLG00000006530/ENSAPLG00000015407/ENSAPLG00000004577/ENSAPLG00000010082/ENSAPLG00000014580/ENSAPLG00000015154/ENSAPLG00000007106/ENSAPLG00000013460	19
GO:1990823	BP	GO:1990823	response to leukemia inhibitory factor	7/477	72/11529	0.0972222	2.34984	2.38688	0.0289108	0.629566	0.617219	ENSAPLG00000030495/ENSAPLG00000014842/ENSAPLG00000009161/ENSAPLG00000016259/ENSAPLG00000012941/ENSAPLG00000007081/ENSAPLG00000005213	7
GO:0000302	BP	GO:0000302	response to reactive oxygen species	8/477	88/11529	0.0909091	2.19726	2.34214	0.0289409	0.629566	0.617219	ENSAPLG00000006056/ENSAPLG00000027853/ENSAPLG00000007243/ENSAPLG00000007910/ENSAPLG00000010774/ENSAPLG00000004712/ENSAPLG00000013460/ENSAPLG00000007692	8
GO:0042445	BP	GO:0042445	hormone metabolic process	9/477	105/11529	0.0857143	2.0717	2.29178	0.0297234	0.634818	0.622368	ENSAPLG00000003689/ENSAPLG00000003003/ENSAPLG00000007873/ENSAPLG00000004644/ENSAPLG00000006907/ENSAPLG00000002394/ENSAPLG00000014241/ENSAPLG00000002750/ENSAPLG00000006069	9
GO:0006730	BP	GO:0006730	one-carbon metabolic process	3/477	17/11529	0.176471	4.26526	2.79887	0.0310628	0.634818	0.622368	ENSAPLG00000009192/ENSAPLG00000007974/ENSAPLG00000003315	3
GO:0009168	BP	GO:0009168	purine ribonucleoside monophosphate biosynthetic process	3/477	17/11529	0.176471	4.26526	2.79887	0.0310628	0.634818	0.622368	ENSAPLG00000008986/ENSAPLG00000008933/ENSAPLG00000010871	3
GO:0014044	BP	GO:0014044	Schwann cell development	3/477	17/11529	0.176471	4.26526	2.79887	0.0310628	0.634818	0.622368	ENSAPLG00000004784/ENSAPLG00000015644/ENSAPLG00000011722	3
GO:0032885	BP	GO:0032885	regulation of polysaccharide biosynthetic process	3/477	17/11529	0.176471	4.26526	2.79887	0.0310628	0.634818	0.622368	ENSAPLG00000010676/ENSAPLG00000013106/ENSAPLG00000004712	3
GO:0050829	BP	GO:0050829	defense response to Gram-negative bacterium	3/477	17/11529	0.176471	4.26526	2.79887	0.0310628	0.634818	0.622368	ENSAPLG00000004645/ENSAPLG00000004372/ENSAPLG00000015785	3
GO:0098868	BP	GO:0098868	bone growth	3/477	17/11529	0.176471	4.26526	2.79887	0.0310628	0.634818	0.622368	ENSAPLG00000006432/ENSAPLG00000014258/ENSAPLG00000004712	3
GO:1901658	BP	GO:1901658	glycosyl compound catabolic process	3/477	17/11529	0.176471	4.26526	2.79887	0.0310628	0.634818	0.622368	ENSAPLG00000012586/ENSAPLG00000008382/ENSAPLG00000018400	3
GO:2000403	BP	GO:2000403	positive regulation of lymphocyte migration	3/477	17/11529	0.176471	4.26526	2.79887	0.0310628	0.634818	0.622368	ENSAPLG00000003146/ENSAPLG00000010330/ENSAPLG00000005214	3
GO:0034599	BP	GO:0034599	cellular response to oxidative stress	10/477	123/11529	0.0813008	1.96503	2.23532	0.0312374	0.634818	0.622368	ENSAPLG00000006056/ENSAPLG00000014039/ENSAPLG00000004523/ENSAPLG00000007243/ENSAPLG00000007910/ENSAPLG00000010344/ENSAPLG00000010774/ENSAPLG00000004712/ENSAPLG00000013460/ENSAPLG00000007692	10
GO:1901873	BP	GO:1901873	regulation of post-translational protein modification	10/477	124/11529	0.0806452	1.94918	2.20763	0.0327777	0.653241	0.64043	ENSAPLG00000003146/ENSAPLG00000009967/ENSAPLG00000005442/ENSAPLG00000003104/ENSAPLG00000006907/ENSAPLG00000011095/ENSAPLG00000015966/ENSAPLG00000013460/ENSAPLG00000007692/ENSAPLG00000010840	10
GO:0051093	BP	GO:0051093	negative regulation of developmental process	26/477	429/11529	0.0606061	1.46484	2.03837	0.0329885	0.653241	0.64043	ENSAPLG00000004462/ENSAPLG00000001565/ENSAPLG00000010676/ENSAPLG00000004755/ENSAPLG00000004672/ENSAPLG00000006432/ENSAPLG00000008508/ENSAPLG00000005158/ENSAPLG00000002582/ENSAPLG00000026380/ENSAPLG00000002816/ENSAPLG00000001531/ENSAPLG00000026883/ENSAPLG00000015686/ENSAPLG00000026530/ENSAPLG00000003506/ENSAPLG00000003554/ENSAPLG00000010082/ENSAPLG00000005565/ENSAPLG00000004320/ENSAPLG00000005214/…	26
GO:0099536	BP	GO:0099536	synaptic signaling	19/477	291/11529	0.0652921	1.5781	2.075	0.0333473	0.653241	0.64043	ENSAPLG00000014455/ENSAPLG00000006873/ENSAPLG00000007337/ENSAPLG00000008508/ENSAPLG00000012885/ENSAPLG00000014510/ENSAPLG00000002816/ENSAPLG00000015591/ENSAPLG00000002786/ENSAPLG00000001653/ENSAPLG00000026530/ENSAPLG00000006530/ENSAPLG00000015407/ENSAPLG00000004577/ENSAPLG00000010082/ENSAPLG00000014580/ENSAPLG00000015154/ENSAPLG00000007106/ENSAPLG00000013460	19
GO:0007422	BP	GO:0007422	peripheral nervous system development	4/477	30/11529	0.133333	3.22264	2.5323	0.0338357	0.653241	0.64043	ENSAPLG00000016282/ENSAPLG00000004784/ENSAPLG00000015644/ENSAPLG00000011722	4
GO:0014896	BP	GO:0014896	muscle hypertrophy	4/477	30/11529	0.133333	3.22264	2.5323	0.0338357	0.653241	0.64043	ENSAPLG00000010676/ENSAPLG00000008273/ENSAPLG00000002397/ENSAPLG00000002970	4
GO:0014897	BP	GO:0014897	striated muscle hypertrophy	4/477	30/11529	0.133333	3.22264	2.5323	0.0338357	0.653241	0.64043	ENSAPLG00000010676/ENSAPLG00000008273/ENSAPLG00000002397/ENSAPLG00000002970	4
GO:0071677	BP	GO:0071677	positive regulation of mononuclear cell migration	4/477	30/11529	0.133333	3.22264	2.5323	0.0338357	0.653241	0.64043	ENSAPLG00000003146/ENSAPLG00000010330/ENSAPLG00000012546/ENSAPLG00000005214	4
GO:0099172	BP	GO:0099172	presynapse organization	4/477	30/11529	0.133333	3.22264	2.5323	0.0338357	0.653241	0.64043	ENSAPLG00000006873/ENSAPLG00000007343/ENSAPLG00000026530/ENSAPLG00000010082	4
GO:0043648	BP	GO:0043648	dicarboxylic acid metabolic process	5/477	44/11529	0.113636	2.74657	2.41136	0.0342174	0.655373	0.642521	ENSAPLG00000004121/ENSAPLG00000003873/ENSAPLG00000003104/ENSAPLG00000008142/ENSAPLG00000014011	5
GO:0046434	BP	GO:0046434	organophosphate catabolic process	10/477	125/11529	0.08	1.93358	2.1802	0.0343705	0.655373	0.642521	ENSAPLG00000005616/ENSAPLG00000010676/ENSAPLG00000006230/ENSAPLG00000013511/ENSAPLG00000006897/ENSAPLG00000012546/ENSAPLG00000007662/ENSAPLG00000004712/ENSAPLG00000004674/ENSAPLG00000003225	10
GO:0120031	BP	GO:0120031	plasma membrane bounded cell projection assembly	20/477	312/11529	0.0641026	1.54935	2.04363	0.0348914	0.661225	0.648257	ENSAPLG00000004028/ENSAPLG00000015313/ENSAPLG00000011691/ENSAPLG00000002720/ENSAPLG00000003041/ENSAPLG00000010985/ENSAPLG00000004572/ENSAPLG00000003118/ENSAPLG00000003121/ENSAPLG00000007910/ENSAPLG00000015449/ENSAPLG00000020991/ENSAPLG00000007251/ENSAPLG00000011722/ENSAPLG00000008619/ENSAPLG00000012961/ENSAPLG00000005680/ENSAPLG00000021708/ENSAPLG00000015981/ENSAPLG00000015266	20
GO:0001573	BP	GO:0001573	ganglioside metabolic process	3/477	18/11529	0.166667	4.0283	2.67113	0.0361604	0.662634	0.649639	ENSAPLG00000018128/ENSAPLG00000020688/ENSAPLG00000012464	3
GO:0006688	BP	GO:0006688	glycosphingolipid biosynthetic process	3/477	18/11529	0.166667	4.0283	2.67113	0.0361604	0.662634	0.649639	ENSAPLG00000018128/ENSAPLG00000001564/ENSAPLG00000012464	3
GO:0048048	BP	GO:0048048	embryonic eye morphogenesis	3/477	18/11529	0.166667	4.0283	2.67113	0.0361604	0.662634	0.649639	ENSAPLG00000006432/ENSAPLG00000005565/ENSAPLG00000019553	3
GO:0071385	BP	GO:0071385	cellular response to glucocorticoid stimulus	3/477	18/11529	0.166667	4.0283	2.67113	0.0361604	0.662634	0.649639	ENSAPLG00000005288/ENSAPLG00000026380/ENSAPLG00000008851	3
GO:0060271	BP	GO:0060271	cilium assembly	15/477	218/11529	0.0688073	1.66306	2.05327	0.0372277	0.662634	0.649639	ENSAPLG00000004028/ENSAPLG00000015313/ENSAPLG00000011691/ENSAPLG00000002720/ENSAPLG00000003041/ENSAPLG00000010985/ENSAPLG00000004572/ENSAPLG00000003118/ENSAPLG00000003121/ENSAPLG00000015449/ENSAPLG00000007251/ENSAPLG00000008619/ENSAPLG00000012961/ENSAPLG00000005680/ENSAPLG00000021708	15
GO:1902414	BP	GO:1902414	protein localization to cell junction	5/477	45/11529	0.111111	2.68553	2.35349	0.0372364	0.662634	0.649639	ENSAPLG00000004784/ENSAPLG00000015483/ENSAPLG00000010082/ENSAPLG00000007911/ENSAPLG00000013460	5
GO:0051783	BP	GO:0051783	regulation of nuclear division	7/477	76/11529	0.0921053	2.22617	2.22799	0.0373418	0.662634	0.649639	ENSAPLG00000010676/ENSAPLG00000005442/ENSAPLG00000014092/ENSAPLG00000012885/ENSAPLG00000004712/ENSAPLG00000003778/ENSAPLG00000026840	7
GO:0019752	BP	GO:0019752	carboxylic acid metabolic process	28/477	475/11529	0.0589474	1.42475	1.96396	0.0374952	0.662634	0.649639	ENSAPLG00000004121/ENSAPLG00000003873/ENSAPLG00000011061/ENSAPLG00000010676/ENSAPLG00000006230/ENSAPLG00000013511/ENSAPLG00000024750/ENSAPLG00000005624/ENSAPLG00000003245/ENSAPLG00000001126/ENSAPLG00000012530/ENSAPLG00000003258/ENSAPLG00000007873/ENSAPLG00000003104/ENSAPLG00000003669/ENSAPLG00000006305/ENSAPLG00000015104/ENSAPLG00000006660/ENSAPLG00000002860/ENSAPLG00000006907/ENSAPLG00000008142/…	28
GO:0022603	BP	GO:0022603	regulation of anatomical structure morphogenesis	24/477	394/11529	0.0609137	1.47227	1.98158	0.0375106	0.662634	0.649639	ENSAPLG00000006669/ENSAPLG00000004968/ENSAPLG00000004278/ENSAPLG00000003146/ENSAPLG00000008693/ENSAPLG00000006897/ENSAPLG00000002816/ENSAPLG00000009397/ENSAPLG00000014028/ENSAPLG00000026530/ENSAPLG00000006373/ENSAPLG00000008021/ENSAPLG00000016049/ENSAPLG00000010774/ENSAPLG00000004597/ENSAPLG00000003554/ENSAPLG00000010082/ENSAPLG00000007911/ENSAPLG00000011828/ENSAPLG00000007692/ENSAPLG00000021411/…	24
GO:0016042	BP	GO:0016042	lipid catabolic process	13/477	181/11529	0.0718232	1.73595	2.07322	0.0376033	0.662634	0.649639	ENSAPLG00000004121/ENSAPLG00000006897/ENSAPLG00000012885/ENSAPLG00000012530/ENSAPLG00000012546/ENSAPLG00000002860/ENSAPLG00000006530/ENSAPLG00000020688/ENSAPLG00000004712/ENSAPLG00000004674/ENSAPLG00000003225/ENSAPLG00000006393/ENSAPLG00000024116	13
GO:1904705	BP	GO:1904705	regulation of vascular associated smooth muscle cell proliferation	4/477	31/11529	0.129032	3.11869	2.45387	0.037622	0.662634	0.649639	ENSAPLG00000010676/ENSAPLG00000012199/ENSAPLG00000015686/ENSAPLG00000003140	4
GO:1990874	BP	GO:1990874	vascular associated smooth muscle cell proliferation	4/477	31/11529	0.129032	3.11869	2.45387	0.037622	0.662634	0.649639	ENSAPLG00000010676/ENSAPLG00000012199/ENSAPLG00000015686/ENSAPLG00000003140	4
GO:0030031	BP	GO:0030031	cell projection assembly	20/477	315/11529	0.0634921	1.53459	1.99854	0.0379802	0.662634	0.649639	ENSAPLG00000004028/ENSAPLG00000015313/ENSAPLG00000011691/ENSAPLG00000002720/ENSAPLG00000003041/ENSAPLG00000010985/ENSAPLG00000004572/ENSAPLG00000003118/ENSAPLG00000003121/ENSAPLG00000007910/ENSAPLG00000015449/ENSAPLG00000020991/ENSAPLG00000007251/ENSAPLG00000011722/ENSAPLG00000008619/ENSAPLG00000012961/ENSAPLG00000005680/ENSAPLG00000021708/ENSAPLG00000015981/ENSAPLG00000015266	20
GO:0030336	BP	GO:0030336	negative regulation of cell migration	11/477	145/11529	0.0758621	1.83357	2.09843	0.0381456	0.662634	0.649639	ENSAPLG00000009841/ENSAPLG00000014780/ENSAPLG00000009967/ENSAPLG00000001299/ENSAPLG00000012885/ENSAPLG00000026883/ENSAPLG00000015686/ENSAPLG00000003140/ENSAPLG00000015154/ENSAPLG00000011965/ENSAPLG00000006899	11
GO:0022407	BP	GO:0022407	regulation of cell-cell adhesion	14/477	200/11529	0.07	1.69189	2.05055	0.0382252	0.662634	0.649639	ENSAPLG00000010676/ENSAPLG00000003146/ENSAPLG00000008693/ENSAPLG00000014659/ENSAPLG00000012419/ENSAPLG00000002816/ENSAPLG00000006429/ENSAPLG00000003140/ENSAPLG00000014947/ENSAPLG00000014114/ENSAPLG00000007702/ENSAPLG00000015151/ENSAPLG00000024116/ENSAPLG00000006899	14
GO:2001236	BP	GO:2001236	regulation of extrinsic apoptotic signaling pathway	7/477	77/11529	0.0909091	2.19726	2.18981	0.0396773	0.662634	0.649639	ENSAPLG00000010676/ENSAPLG00000015491/ENSAPLG00000009967/ENSAPLG00000008162/ENSAPLG00000003104/ENSAPLG00000006243/ENSAPLG00000015483	7
GO:0071695	BP	GO:0071695	anatomical structure maturation	9/477	111/11529	0.0810811	1.95971	2.11069	0.0403713	0.662634	0.649639	ENSAPLG00000004278/ENSAPLG00000010676/ENSAPLG00000014127/ENSAPLG00000010486/ENSAPLG00000011291/ENSAPLG00000004597/ENSAPLG00000003107/ENSAPLG00000023730/ENSAPLG00000020468	9
GO:0048638	BP	GO:0048638	regulation of developmental growth	11/477	147/11529	0.0748299	1.80863	2.0498	0.0414817	0.662634	0.649639	ENSAPLG00000016282/ENSAPLG00000012883/ENSAPLG00000004462/ENSAPLG00000001565/ENSAPLG00000010676/ENSAPLG00000008273/ENSAPLG00000012885/ENSAPLG00000002816/ENSAPLG00000004965/ENSAPLG00000004597/ENSAPLG00000011038	11
GO:0062197	BP	GO:0062197	cellular response to chemical stress	11/477	147/11529	0.0748299	1.80863	2.0498	0.0414817	0.662634	0.649639	ENSAPLG00000003146/ENSAPLG00000006056/ENSAPLG00000014039/ENSAPLG00000004523/ENSAPLG00000007243/ENSAPLG00000007910/ENSAPLG00000010344/ENSAPLG00000010774/ENSAPLG00000004712/ENSAPLG00000013460/ENSAPLG00000007692	11
GO:0033013	BP	GO:0033013	tetrapyrrole metabolic process	4/477	32/11529	0.125	3.02123	2.37856	0.0416415	0.662634	0.649639	ENSAPLG00000010306/ENSAPLG00000014842/ENSAPLG00000007238/ENSAPLG00000007230	4
GO:0009127	BP	GO:0009127	purine nucleoside monophosphate biosynthetic process	3/477	19/11529	0.157895	3.81629	2.5523	0.0416589	0.662634	0.649639	ENSAPLG00000008986/ENSAPLG00000008933/ENSAPLG00000010871	3
GO:0010611	BP	GO:0010611	regulation of cardiac muscle hypertrophy	3/477	19/11529	0.157895	3.81629	2.5523	0.0416589	0.662634	0.649639	ENSAPLG00000010676/ENSAPLG00000002397/ENSAPLG00000002970	3
GO:0014037	BP	GO:0014037	Schwann cell differentiation	3/477	19/11529	0.157895	3.81629	2.5523	0.0416589	0.662634	0.649639	ENSAPLG00000004784/ENSAPLG00000015644/ENSAPLG00000011722	3
GO:0016601	BP	GO:0016601	Rac protein signal transduction	3/477	19/11529	0.157895	3.81629	2.5523	0.0416589	0.662634	0.649639	ENSAPLG00000006669/ENSAPLG00000011291/ENSAPLG00000003554	3
GO:0021952	BP	GO:0021952	central nervous system projection neuron axonogenesis	3/477	19/11529	0.157895	3.81629	2.5523	0.0416589	0.662634	0.649639	ENSAPLG00000016282/ENSAPLG00000015407/ENSAPLG00000015154	3
GO:0045840	BP	GO:0045840	positive regulation of mitotic nuclear division	3/477	19/11529	0.157895	3.81629	2.5523	0.0416589	0.662634	0.649639	ENSAPLG00000010676/ENSAPLG00000014092/ENSAPLG00000004712	3
GO:0048821	BP	GO:0048821	erythrocyte development	3/477	19/11529	0.157895	3.81629	2.5523	0.0416589	0.662634	0.649639	ENSAPLG00000006230/ENSAPLG00000029327/ENSAPLG00000004061	3
GO:0060351	BP	GO:0060351	cartilage development involved in endochondral bone morphogenesis	3/477	19/11529	0.157895	3.81629	2.5523	0.0416589	0.662634	0.649639	ENSAPLG00000006432/ENSAPLG00000002698/ENSAPLG00000004712	3
GO:0070741	BP	GO:0070741	response to interleukin-6	3/477	19/11529	0.157895	3.81629	2.5523	0.0416589	0.662634	0.649639	ENSAPLG00000003822/ENSAPLG00000000930/ENSAPLG00000015700	3
GO:0071354	BP	GO:0071354	cellular response to interleukin-6	3/477	19/11529	0.157895	3.81629	2.5523	0.0416589	0.662634	0.649639	ENSAPLG00000003822/ENSAPLG00000000930/ENSAPLG00000015700	3
GO:0030316	BP	GO:0030316	osteoclast differentiation	6/477	62/11529	0.0967742	2.33901	2.1962	0.0424245	0.662634	0.649639	ENSAPLG00000002582/ENSAPLG00000003689/ENSAPLG00000011291/ENSAPLG00000005565/ENSAPLG00000011828/ENSAPLG00000011965	6
GO:0048660	BP	GO:0048660	regulation of smooth muscle cell proliferation	6/477	62/11529	0.0967742	2.33901	2.1962	0.0424245	0.662634	0.649639	ENSAPLG00000010676/ENSAPLG00000012199/ENSAPLG00000015686/ENSAPLG00000003140/ENSAPLG00000004712/ENSAPLG00000011828	6
GO:0051225	BP	GO:0051225	spindle assembly	6/477	62/11529	0.0967742	2.33901	2.1962	0.0424245	0.662634	0.649639	ENSAPLG00000014127/ENSAPLG00000005132/ENSAPLG00000015686/ENSAPLG00000012481/ENSAPLG00000005213/ENSAPLG00000026840	6
GO:0018193	BP	GO:0018193	peptidyl-amino acid modification	16/477	243/11529	0.0658436	1.59143	1.93576	0.0451498	0.662634	0.649639	ENSAPLG00000010676/ENSAPLG00000006897/ENSAPLG00000014092/ENSAPLG00000002816/ENSAPLG00000003678/ENSAPLG00000006907/ENSAPLG00000015686/ENSAPLG00000026530/ENSAPLG00000006370/ENSAPLG00000003983/ENSAPLG00000015483/ENSAPLG00000020991/ENSAPLG00000027230/ENSAPLG00000007692/ENSAPLG00000002972/ENSAPLG00000010840	16
GO:0007030	BP	GO:0007030	Golgi organization	6/477	63/11529	0.0952381	2.30189	2.15255	0.0453253	0.662634	0.649639	ENSAPLG00000010144/ENSAPLG00000004645/ENSAPLG00000010918/ENSAPLG00000008942/ENSAPLG00000026535/ENSAPLG00000010774	6
GO:0007088	BP	GO:0007088	regulation of mitotic nuclear division	6/477	63/11529	0.0952381	2.30189	2.15255	0.0453253	0.662634	0.649639	ENSAPLG00000010676/ENSAPLG00000005442/ENSAPLG00000014092/ENSAPLG00000004712/ENSAPLG00000003778/ENSAPLG00000026840	6
GO:0006687	BP	GO:0006687	glycosphingolipid metabolic process	4/477	33/11529	0.121212	2.92967	2.30613	0.0458944	0.662634	0.649639	ENSAPLG00000018128/ENSAPLG00000001564/ENSAPLG00000020688/ENSAPLG00000012464	4
GO:0051403	BP	GO:0051403	stress-activated MAPK cascade	4/477	33/11529	0.121212	2.92967	2.30613	0.0458944	0.662634	0.649639	ENSAPLG00000004462/ENSAPLG00000007243/ENSAPLG00000010774/ENSAPLG00000004597	4
GO:2000134	BP	GO:2000134	negative regulation of G1/S transition of mitotic cell cycle	4/477	33/11529	0.121212	2.92967	2.30613	0.0458944	0.662634	0.649639	ENSAPLG00000015058/ENSAPLG00000017056/ENSAPLG00000015686/ENSAPLG00000003506	4
GO:0030097	BP	GO:0030097	hemopoiesis	27/477	465/11529	0.0580645	1.40341	1.84472	0.0473494	0.662634	0.649639	ENSAPLG00000010342/ENSAPLG00000006230/ENSAPLG00000008693/ENSAPLG00000029327/ENSAPLG00000004372/ENSAPLG00000002582/ENSAPLG00000014922/ENSAPLG00000018128/ENSAPLG00000003689/ENSAPLG00000026380/ENSAPLG00000010486/ENSAPLG00000006429/ENSAPLG00000003506/ENSAPLG00000007910/ENSAPLG00000011291/ENSAPLG00000015411/ENSAPLG00000002750/ENSAPLG00000005565/ENSAPLG00000014114/ENSAPLG00000004712/ENSAPLG00000011828/…	27
GO:0007416	BP	GO:0007416	synapse assembly	8/477	97/11529	0.0824742	1.99339	2.04107	0.0474233	0.662634	0.649639	ENSAPLG00000004968/ENSAPLG00000006873/ENSAPLG00000002816/ENSAPLG00000015376/ENSAPLG00000026530/ENSAPLG00000015407/ENSAPLG00000004577/ENSAPLG00000010082	8
GO:0014743	BP	GO:0014743	regulation of muscle hypertrophy	3/477	20/11529	0.15	3.62547	2.44129	0.0475513	0.662634	0.649639	ENSAPLG00000010676/ENSAPLG00000002397/ENSAPLG00000002970	3
GO:0032881	BP	GO:0032881	regulation of polysaccharide metabolic process	3/477	20/11529	0.15	3.62547	2.44129	0.0475513	0.662634	0.649639	ENSAPLG00000010676/ENSAPLG00000013106/ENSAPLG00000004712	3
GO:0071827	BP	GO:0071827	plasma lipoprotein particle organization	3/477	20/11529	0.15	3.62547	2.44129	0.0475513	0.662634	0.649639	ENSAPLG00000012546/ENSAPLG00000009888/ENSAPLG00000006393	3
GO:0048659	BP	GO:0048659	smooth muscle cell proliferation	6/477	64/11529	0.09375	2.26592	2.10972	0.0483466	0.662634	0.649639	ENSAPLG00000010676/ENSAPLG00000012199/ENSAPLG00000015686/ENSAPLG00000003140/ENSAPLG00000004712/ENSAPLG00000011828	6
GO:0006665	BP	GO:0006665	sphingolipid metabolic process	8/477	98/11529	0.0816327	1.97305	2.00965	0.0498619	0.662634	0.649639	ENSAPLG00000006897/ENSAPLG00000018128/ENSAPLG00000002477/ENSAPLG00000001564/ENSAPLG00000020688/ENSAPLG00000012464/ENSAPLG00000004712/ENSAPLG00000004674	8
GO:0021915	BP	GO:0021915	neural tube development	8/477	98/11529	0.0816327	1.97305	2.00965	0.0498619	0.662634	0.649639	ENSAPLG00000004968/ENSAPLG00000012627/ENSAPLG00000011691/ENSAPLG00000005158/ENSAPLG00000017056/ENSAPLG00000014947/ENSAPLG00000010257/ENSAPLG00000019553	8
GO:0006821	BP	GO:0006821	chloride transport	7/477	81/11529	0.0864198	2.08875	2.04278	0.049963	0.662634	0.649639	ENSAPLG00000015591/ENSAPLG00000015376/ENSAPLG00000011884/ENSAPLG00000002786/ENSAPLG00000007672/ENSAPLG00000008762/ENSAPLG00000007106	7
GO:0030177	BP	GO:0030177	positive regulation of Wnt signaling pathway	7/477	81/11529	0.0864198	2.08875	2.04278	0.049963	0.662634	0.649639	ENSAPLG00000003146/ENSAPLG00000002582/ENSAPLG00000017056/ENSAPLG00000011056/ENSAPLG00000003506/ENSAPLG00000010257/ENSAPLG00000003897	7
GO:2000146	BP	GO:2000146	negative regulation of cell motility	11/477	152/11529	0.0723684	1.74913	1.93144	0.0506916	0.662634	0.649639	ENSAPLG00000009841/ENSAPLG00000014780/ENSAPLG00000009967/ENSAPLG00000001299/ENSAPLG00000012885/ENSAPLG00000026883/ENSAPLG00000015686/ENSAPLG00000003140/ENSAPLG00000015154/ENSAPLG00000011965/ENSAPLG00000006899	11
GO:2001237	BP	GO:2001237	negative regulation of extrinsic apoptotic signaling pathway	5/477	49/11529	0.102041	2.46631	2.13682	0.0509067	0.662634	0.649639	ENSAPLG00000010676/ENSAPLG00000015491/ENSAPLG00000009967/ENSAPLG00000003104/ENSAPLG00000006243	5
GO:0050804	BP	GO:0050804	modulation of chemical synaptic transmission	13/477	190/11529	0.0684211	1.65372	1.88755	0.0519619	0.662634	0.649639	ENSAPLG00000007337/ENSAPLG00000008508/ENSAPLG00000012885/ENSAPLG00000002816/ENSAPLG00000001653/ENSAPLG00000026530/ENSAPLG00000006530/ENSAPLG00000015407/ENSAPLG00000004577/ENSAPLG00000010082/ENSAPLG00000014580/ENSAPLG00000015154/ENSAPLG00000013460	13
GO:0031396	BP	GO:0031396	regulation of protein ubiquitination	8/477	99/11529	0.0808081	1.95312	1.97859	0.0523803	0.662634	0.649639	ENSAPLG00000003146/ENSAPLG00000009967/ENSAPLG00000005442/ENSAPLG00000003104/ENSAPLG00000006907/ENSAPLG00000011095/ENSAPLG00000013460/ENSAPLG00000007692	8
GO:0097485	BP	GO:0097485	neuron projection guidance	8/477	99/11529	0.0808081	1.95312	1.97859	0.0523803	0.662634	0.649639	ENSAPLG00000016282/ENSAPLG00000012883/ENSAPLG00000007011/ENSAPLG00000002816/ENSAPLG00000026883/ENSAPLG00000004815/ENSAPLG00000007027/ENSAPLG00000003107	8
GO:0051129	BP	GO:0051129	negative regulation of cellular component organization	22/477	368/11529	0.0597826	1.44493	1.80212	0.0532678	0.662634	0.649639	ENSAPLG00000012883/ENSAPLG00000024750/ENSAPLG00000003041/ENSAPLG00000005442/ENSAPLG00000003104/ENSAPLG00000002816/ENSAPLG00000017056/ENSAPLG00000015686/ENSAPLG00000026530/ENSAPLG00000011056/ENSAPLG00000015700/ENSAPLG00000010535/ENSAPLG00000015483/ENSAPLG00000020688/ENSAPLG00000010082/ENSAPLG00000007911/ENSAPLG00000005497/ENSAPLG00000004061/ENSAPLG00000003778/ENSAPLG00000007692/ENSAPLG00000015981/…	22
GO:0051259	BP	GO:0051259	protein complex oligomerization	12/477	172/11529	0.0697674	1.68627	1.88383	0.053488	0.662634	0.649639	ENSAPLG00000025822/ENSAPLG00000011169/ENSAPLG00000006056/ENSAPLG00000006660/ENSAPLG00000002786/ENSAPLG00000007910/ENSAPLG00000010535/ENSAPLG00000006295/ENSAPLG00000007230/ENSAPLG00000004061/ENSAPLG00000001337/ENSAPLG00000015421	12
GO:0099177	BP	GO:0099177	regulation of trans-synaptic signaling	13/477	191/11529	0.0680628	1.64507	1.86753	0.0537608	0.662634	0.649639	ENSAPLG00000007337/ENSAPLG00000008508/ENSAPLG00000012885/ENSAPLG00000002816/ENSAPLG00000001653/ENSAPLG00000026530/ENSAPLG00000006530/ENSAPLG00000015407/ENSAPLG00000004577/ENSAPLG00000010082/ENSAPLG00000014580/ENSAPLG00000015154/ENSAPLG00000013460	13
GO:0009225	BP	GO:0009225	nucleotide-sugar metabolic process	3/477	21/11529	0.142857	3.45283	2.33718	0.0538288	0.662634	0.649639	ENSAPLG00000013864/ENSAPLG00000016747/ENSAPLG00000012941	3
GO:0022602	BP	GO:0022602	ovulation cycle process	3/477	21/11529	0.142857	3.45283	2.33718	0.0538288	0.662634	0.649639	ENSAPLG00000003689/ENSAPLG00000003003/ENSAPLG00000006069	3
GO:0030149	BP	GO:0030149	sphingolipid catabolic process	3/477	21/11529	0.142857	3.45283	2.33718	0.0538288	0.662634	0.649639	ENSAPLG00000006897/ENSAPLG00000020688/ENSAPLG00000004712	3
GO:0032941	BP	GO:0032941	secretion by tissue	3/477	21/11529	0.142857	3.45283	2.33718	0.0538288	0.662634	0.649639	ENSAPLG00000003146/ENSAPLG00000014510/ENSAPLG00000013799	3
GO:0035384	BP	GO:0035384	thioester biosynthetic process	3/477	21/11529	0.142857	3.45283	2.33718	0.0538288	0.662634	0.649639	ENSAPLG00000003258/ENSAPLG00000003669/ENSAPLG00000015104	3
GO:0051703	BP	GO:0051703	biological process involved in intraspecies interaction between organisms	3/477	21/11529	0.142857	3.45283	2.33718	0.0538288	0.662634	0.649639	ENSAPLG00000010463/ENSAPLG00000006373/ENSAPLG00000015785	3
GO:0071384	BP	GO:0071384	cellular response to corticosteroid stimulus	3/477	21/11529	0.142857	3.45283	2.33718	0.0538288	0.662634	0.649639	ENSAPLG00000005288/ENSAPLG00000026380/ENSAPLG00000008851	3
GO:0071616	BP	GO:0071616	acyl-CoA biosynthetic process	3/477	21/11529	0.142857	3.45283	2.33718	0.0538288	0.662634	0.649639	ENSAPLG00000003258/ENSAPLG00000003669/ENSAPLG00000015104	3
GO:0021782	BP	GO:0021782	glial cell development	5/477	50/11529	0.1	2.41698	2.08599	0.0547266	0.662634	0.649639	ENSAPLG00000004784/ENSAPLG00000015644/ENSAPLG00000015411/ENSAPLG00000011722/ENSAPLG00000023730	5
GO:0050770	BP	GO:0050770	regulation of axonogenesis	5/477	50/11529	0.1	2.41698	2.08599	0.0547266	0.662634	0.649639	ENSAPLG00000004968/ENSAPLG00000002816/ENSAPLG00000009397/ENSAPLG00000010774/ENSAPLG00000004597	5
GO:0061640	BP	GO:0061640	cytoskeleton-dependent cytokinesis	5/477	50/11529	0.1	2.41698	2.08599	0.0547266	0.662634	0.649639	ENSAPLG00000003146/ENSAPLG00000014127/ENSAPLG00000005132/ENSAPLG00000015386/ENSAPLG00000012481	5
GO:0061387	BP	GO:0061387	regulation of extent of cell growth	4/477	35/11529	0.114286	2.76226	2.16913	0.0550974	0.662634	0.649639	ENSAPLG00000016282/ENSAPLG00000012883/ENSAPLG00000002816/ENSAPLG00000004597	4
GO:0071347	BP	GO:0071347	cellular response to interleukin-1	4/477	35/11529	0.114286	2.76226	2.16913	0.0550974	0.662634	0.649639	ENSAPLG00000004462/ENSAPLG00000003822/ENSAPLG00000012885/ENSAPLG00000010068	4
GO:1902807	BP	GO:1902807	negative regulation of cell cycle G1/S phase transition	4/477	35/11529	0.114286	2.76226	2.16913	0.0550974	0.662634	0.649639	ENSAPLG00000015058/ENSAPLG00000017056/ENSAPLG00000015686/ENSAPLG00000003506	4
GO:0015698	BP	GO:0015698	inorganic anion transport	9/477	118/11529	0.0762712	1.84346	1.9132	0.055743	0.662634	0.649639	ENSAPLG00000011120/ENSAPLG00000015591/ENSAPLG00000015376/ENSAPLG00000011884/ENSAPLG00000002786/ENSAPLG00000004523/ENSAPLG00000007672/ENSAPLG00000008762/ENSAPLG00000007106	9
GO:0048589	BP	GO:0048589	developmental growth	20/477	330/11529	0.0606061	1.46484	1.77985	0.0564964	0.662634	0.649639	ENSAPLG00000016282/ENSAPLG00000012883/ENSAPLG00000004462/ENSAPLG00000001565/ENSAPLG00000010676/ENSAPLG00000003060/ENSAPLG00000006432/ENSAPLG00000008273/ENSAPLG00000012885/ENSAPLG00000003689/ENSAPLG00000012419/ENSAPLG00000002816/ENSAPLG00000004965/ENSAPLG00000003140/ENSAPLG00000004815/ENSAPLG00000014258/ENSAPLG00000004597/ENSAPLG00000004712/ENSAPLG00000028730/ENSAPLG00000011038	20
GO:0046488	BP	GO:0046488	phosphatidylinositol metabolic process	8/477	101/11529	0.0792079	1.91444	1.91755	0.057659	0.662634	0.649639	ENSAPLG00000006669/ENSAPLG00000012885/ENSAPLG00000010801/ENSAPLG00000015686/ENSAPLG00000008332/ENSAPLG00000015450/ENSAPLG00000003554/ENSAPLG00000015266	8
GO:0098609	BP	GO:0098609	cell-cell adhesion	23/477	392/11529	0.0586735	1.41813	1.74978	0.0579808	0.662634	0.649639	ENSAPLG00000004968/ENSAPLG00000005408/ENSAPLG00000010676/ENSAPLG00000004755/ENSAPLG00000003146/ENSAPLG00000008693/ENSAPLG00000005731/ENSAPLG00000014659/ENSAPLG00000012419/ENSAPLG00000002816/ENSAPLG00000006429/ENSAPLG00000003140/ENSAPLG00000003312/ENSAPLG00000014947/ENSAPLG00000011651/ENSAPLG00000004577/ENSAPLG00000010082/ENSAPLG00000014114/ENSAPLG00000015154/ENSAPLG00000007702/ENSAPLG00000015151/…	23
GO:0009117	BP	GO:0009117	nucleotide metabolic process	19/477	311/11529	0.0610932	1.47661	1.77012	0.0580775	0.662634	0.649639	ENSAPLG00000005616/ENSAPLG00000002959/ENSAPLG00000008986/ENSAPLG00000010676/ENSAPLG00000006230/ENSAPLG00000013511/ENSAPLG00000008933/ENSAPLG00000003258/ENSAPLG00000014039/ENSAPLG00000003669/ENSAPLG00000015104/ENSAPLG00000002394/ENSAPLG00000010871/ENSAPLG00000004016/ENSAPLG00000008142/ENSAPLG00000026754/ENSAPLG00000007662/ENSAPLG00000007021/ENSAPLG00000018400	19
GO:0002761	BP	GO:0002761	regulation of myeloid leukocyte differentiation	6/477	67/11529	0.0895522	2.16446	1.98586	0.0581415	0.662634	0.649639	ENSAPLG00000003689/ENSAPLG00000002750/ENSAPLG00000005565/ENSAPLG00000011828/ENSAPLG00000011965/ENSAPLG00000029863	6
GO:0098661	BP	GO:0098661	inorganic anion transmembrane transport	7/477	84/11529	0.0833333	2.01415	1.93798	0.0586904	0.662634	0.649639	ENSAPLG00000015376/ENSAPLG00000011884/ENSAPLG00000002786/ENSAPLG00000004523/ENSAPLG00000007672/ENSAPLG00000008762/ENSAPLG00000007106	7
GO:0007044	BP	GO:0007044	cell-substrate junction assembly	5/477	51/11529	0.0980392	2.36959	2.03638	0.058708	0.662634	0.649639	ENSAPLG00000015686/ENSAPLG00000015154/ENSAPLG00000011722/ENSAPLG00000015981/ENSAPLG00000015266	5
GO:0045834	BP	GO:0045834	positive regulation of lipid metabolic process	5/477	51/11529	0.0980392	2.36959	2.03638	0.058708	0.662634	0.649639	ENSAPLG00000024750/ENSAPLG00000003669/ENSAPLG00000009888/ENSAPLG00000014114/ENSAPLG00000008411	5
GO:0040013	BP	GO:0040013	negative regulation of locomotion	11/477	156/11529	0.0705128	1.70428	1.83987	0.058986	0.662634	0.649639	ENSAPLG00000009841/ENSAPLG00000014780/ENSAPLG00000009967/ENSAPLG00000001299/ENSAPLG00000012885/ENSAPLG00000026883/ENSAPLG00000015686/ENSAPLG00000003140/ENSAPLG00000015154/ENSAPLG00000011965/ENSAPLG00000006899	11
GO:2000147	BP	GO:2000147	positive regulation of cell motility	17/477	272/11529	0.0625	1.51061	1.77044	0.0594348	0.662634	0.649639	ENSAPLG00000005323/ENSAPLG00000006669/ENSAPLG00000010676/ENSAPLG00000003146/ENSAPLG00000009967/ENSAPLG00000006897/ENSAPLG00000010486/ENSAPLG00000010330/ENSAPLG00000012546/ENSAPLG00000010801/ENSAPLG00000007245/ENSAPLG00000014028/ENSAPLG00000014258/ENSAPLG00000003554/ENSAPLG00000011828/ENSAPLG00000005214/ENSAPLG00000015555	17
GO:0045596	BP	GO:0045596	negative regulation of cell differentiation	19/477	312/11529	0.0608974	1.47188	1.75544	0.0595811	0.662634	0.649639	ENSAPLG00000010676/ENSAPLG00000004755/ENSAPLG00000006432/ENSAPLG00000008508/ENSAPLG00000005158/ENSAPLG00000002582/ENSAPLG00000026380/ENSAPLG00000002816/ENSAPLG00000001531/ENSAPLG00000026883/ENSAPLG00000015686/ENSAPLG00000026530/ENSAPLG00000003506/ENSAPLG00000005565/ENSAPLG00000004320/ENSAPLG00000005214/ENSAPLG00000008411/ENSAPLG00000029863/ENSAPLG00000020468	19
GO:1901701	BP	GO:1901701	cellular response to oxygen-containing compound	28/477	497/11529	0.056338	1.36168	1.71234	0.0599001	0.662634	0.649639	ENSAPLG00000010259/ENSAPLG00000006669/ENSAPLG00000001565/ENSAPLG00000010676/ENSAPLG00000011169/ENSAPLG00000006056/ENSAPLG00000005288/ENSAPLG00000012885/ENSAPLG00000003003/ENSAPLG00000014039/ENSAPLG00000014510/ENSAPLG00000009397/ENSAPLG00000010068/ENSAPLG00000015700/ENSAPLG00000003983/ENSAPLG00000003506/ENSAPLG00000014479/ENSAPLG00000007243/ENSAPLG00000007910/ENSAPLG00000010774/ENSAPLG00000015785/…	28
GO:0009124	BP	GO:0009124	nucleoside monophosphate biosynthetic process	4/477	36/11529	0.111111	2.68553	2.1042	0.0600446	0.662634	0.649639	ENSAPLG00000008986/ENSAPLG00000008933/ENSAPLG00000010871/ENSAPLG00000007662	4
GO:0042542	BP	GO:0042542	response to hydrogen peroxide	4/477	36/11529	0.111111	2.68553	2.1042	0.0600446	0.662634	0.649639	ENSAPLG00000006056/ENSAPLG00000027853/ENSAPLG00000007910/ENSAPLG00000004712	4
GO:0007589	BP	GO:0007589	body fluid secretion	3/477	22/11529	0.136364	3.29588	2.23922	0.0604813	0.662634	0.649639	ENSAPLG00000003146/ENSAPLG00000014510/ENSAPLG00000013799	3
GO:0032350	BP	GO:0032350	regulation of hormone metabolic process	3/477	22/11529	0.136364	3.29588	2.23922	0.0604813	0.662634	0.649639	ENSAPLG00000003689/ENSAPLG00000003003/ENSAPLG00000006907	3
GO:0070884	BP	GO:0070884	regulation of calcineurin-NFAT signaling cascade	3/477	22/11529	0.136364	3.29588	2.23922	0.0604813	0.662634	0.649639	ENSAPLG00000010676/ENSAPLG00000007702/ENSAPLG00000002970	3
GO:0071825	BP	GO:0071825	protein-lipid complex organization	3/477	22/11529	0.136364	3.29588	2.23922	0.0604813	0.662634	0.649639	ENSAPLG00000012546/ENSAPLG00000009888/ENSAPLG00000006393	3
GO:0085029	BP	GO:0085029	extracellular matrix assembly	3/477	22/11529	0.136364	3.29588	2.23922	0.0604813	0.662634	0.649639	ENSAPLG00000011169/ENSAPLG00000009967/ENSAPLG00000004712	3
GO:0106056	BP	GO:0106056	regulation of calcineurin-mediated signaling	3/477	22/11529	0.136364	3.29588	2.23922	0.0604813	0.662634	0.649639	ENSAPLG00000010676/ENSAPLG00000007702/ENSAPLG00000002970	3
GO:0019220	BP	GO:0019220	regulation of phosphate metabolic process	24/477	415/11529	0.0578313	1.39777	1.71451	0.061241	0.662634	0.649639	ENSAPLG00000006669/ENSAPLG00000004968/ENSAPLG00000010676/ENSAPLG00000006897/ENSAPLG00000003689/ENSAPLG00000003003/ENSAPLG00000014039/ENSAPLG00000003101/ENSAPLG00000002816/ENSAPLG00000006429/ENSAPLG00000015686/ENSAPLG00000026530/ENSAPLG00000014947/ENSAPLG00000003983/ENSAPLG00000015483/ENSAPLG00000009888/ENSAPLG00000020991/ENSAPLG00000012595/ENSAPLG00000004712/ENSAPLG00000003778/ENSAPLG00000008010/…	24
GO:0050684	BP	GO:0050684	regulation of mRNA processing	6/477	68/11529	0.0882353	2.13263	1.94602	0.0616515	0.662634	0.649639	ENSAPLG00000007828/ENSAPLG00000014746/ENSAPLG00000003506/ENSAPLG00000004061/ENSAPLG00000006595/ENSAPLG00000003315	6
GO:0003413	BP	GO:0003413	chondrocyte differentiation involved in endochondral bone morphogenesis	2/477	10/11529	0.2	4.83396	2.51974	0.06169	0.662634	0.649639	ENSAPLG00000002698/ENSAPLG00000004712	2
GO:0016114	BP	GO:0016114	terpenoid biosynthetic process	2/477	10/11529	0.2	4.83396	2.51974	0.06169	0.662634	0.649639	ENSAPLG00000007873/ENSAPLG00000006907	2
GO:0032261	BP	GO:0032261	purine nucleotide salvage	2/477	10/11529	0.2	4.83396	2.51974	0.06169	0.662634	0.649639	ENSAPLG00000008986/ENSAPLG00000010871	2
GO:0042454	BP	GO:0042454	ribonucleoside catabolic process	2/477	10/11529	0.2	4.83396	2.51974	0.06169	0.662634	0.649639	ENSAPLG00000012586/ENSAPLG00000018400	2
GO:0042753	BP	GO:0042753	positive regulation of circadian rhythm	2/477	10/11529	0.2	4.83396	2.51974	0.06169	0.662634	0.649639	ENSAPLG00000026883/ENSAPLG00000010082	2
GO:0044793	BP	GO:0044793	negative regulation by host of viral process	2/477	10/11529	0.2	4.83396	2.51974	0.06169	0.662634	0.649639	ENSAPLG00000011428/ENSAPLG00000015785	2
GO:0045932	BP	GO:0045932	negative regulation of muscle contraction	2/477	10/11529	0.2	4.83396	2.51974	0.06169	0.662634	0.649639	ENSAPLG00000003140/ENSAPLG00000002397	2
GO:0048265	BP	GO:0048265	response to pain	2/477	10/11529	0.2	4.83396	2.51974	0.06169	0.662634	0.649639	ENSAPLG00000006056/ENSAPLG00000008762	2
GO:0051895	BP	GO:0051895	negative regulation of focal adhesion assembly	2/477	10/11529	0.2	4.83396	2.51974	0.06169	0.662634	0.649639	ENSAPLG00000015686/ENSAPLG00000015981	2
GO:0061001	BP	GO:0061001	regulation of dendritic spine morphogenesis	2/477	10/11529	0.2	4.83396	2.51974	0.06169	0.662634	0.649639	ENSAPLG00000006373/ENSAPLG00000010082	2
GO:0098926	BP	GO:0098926	postsynaptic signal transduction	2/477	10/11529	0.2	4.83396	2.51974	0.06169	0.662634	0.649639	ENSAPLG00000012885/ENSAPLG00000014510	2
GO:0150118	BP	GO:0150118	negative regulation of cell-substrate junction organization	2/477	10/11529	0.2	4.83396	2.51974	0.06169	0.662634	0.649639	ENSAPLG00000015686/ENSAPLG00000015981	2
GO:1901028	BP	GO:1901028	regulation of mitochondrial outer membrane permeabilization involved in apoptotic signaling pathway	2/477	10/11529	0.2	4.83396	2.51974	0.06169	0.662634	0.649639	ENSAPLG00000003104/ENSAPLG00000010535	2
GO:1903747	BP	GO:1903747	regulation of establishment of protein localization to mitochondrion	2/477	10/11529	0.2	4.83396	2.51974	0.06169	0.662634	0.649639	ENSAPLG00000020494/ENSAPLG00000007692	2
GO:1905145	BP	GO:1905145	cellular response to acetylcholine	2/477	10/11529	0.2	4.83396	2.51974	0.06169	0.662634	0.649639	ENSAPLG00000012885/ENSAPLG00000014510	2
GO:0044782	BP	GO:0044782	cilium organization	15/477	234/11529	0.0641026	1.54935	1.76371	0.0618279	0.662634	0.649639	ENSAPLG00000004028/ENSAPLG00000015313/ENSAPLG00000011691/ENSAPLG00000002720/ENSAPLG00000003041/ENSAPLG00000010985/ENSAPLG00000004572/ENSAPLG00000003118/ENSAPLG00000003121/ENSAPLG00000015449/ENSAPLG00000007251/ENSAPLG00000008619/ENSAPLG00000012961/ENSAPLG00000005680/ENSAPLG00000021708	15
GO:0032787	BP	GO:0032787	monocarboxylic acid metabolic process	19/477	314/11529	0.0605096	1.4625	1.72622	0.062669	0.662634	0.649639	ENSAPLG00000004121/ENSAPLG00000003873/ENSAPLG00000010676/ENSAPLG00000006230/ENSAPLG00000013511/ENSAPLG00000024750/ENSAPLG00000001126/ENSAPLG00000012530/ENSAPLG00000003258/ENSAPLG00000007873/ENSAPLG00000003669/ENSAPLG00000006660/ENSAPLG00000002860/ENSAPLG00000006907/ENSAPLG00000008142/ENSAPLG00000002750/ENSAPLG00000009888/ENSAPLG00000014114/ENSAPLG00000006736	19
GO:0044772	BP	GO:0044772	mitotic cell cycle phase transition	14/477	215/11529	0.0651163	1.57385	1.76451	0.062747	0.662634	0.649639	ENSAPLG00000015058/ENSAPLG00000005442/ENSAPLG00000007663/ENSAPLG00000014092/ENSAPLG00000012885/ENSAPLG00000026380/ENSAPLG00000003348/ENSAPLG00000009397/ENSAPLG00000017056/ENSAPLG00000015686/ENSAPLG00000003506/ENSAPLG00000012481/ENSAPLG00000015981/ENSAPLG00000026840	14
GO:0006897	BP	GO:0006897	endocytosis	18/477	294/11529	0.0612245	1.47978	1.73121	0.0628128	0.662634	0.649639	ENSAPLG00000005323/ENSAPLG00000014455/ENSAPLG00000005158/ENSAPLG00000006897/ENSAPLG00000010801/ENSAPLG00000007245/ENSAPLG00000001653/ENSAPLG00000026530/ENSAPLG00000016317/ENSAPLG00000004363/ENSAPLG00000023161/ENSAPLG00000003118/ENSAPLG00000007027/ENSAPLG00000010082/ENSAPLG00000005497/ENSAPLG00000004061/ENSAPLG00000004881/ENSAPLG00000002520	18
GO:0002687	BP	GO:0002687	positive regulation of leukocyte migration	5/477	52/11529	0.0961538	2.32402	1.98792	0.0628505	0.662634	0.649639	ENSAPLG00000005323/ENSAPLG00000003146/ENSAPLG00000010330/ENSAPLG00000012546/ENSAPLG00000005214	5
GO:1901989	BP	GO:1901989	positive regulation of cell cycle phase transition	5/477	52/11529	0.0961538	2.32402	1.98792	0.0628505	0.662634	0.649639	ENSAPLG00000005442/ENSAPLG00000014092/ENSAPLG00000012885/ENSAPLG00000003506/ENSAPLG00000015981	5
GO:0051174	BP	GO:0051174	regulation of phosphorus metabolic process	24/477	417/11529	0.057554	1.39107	1.68982	0.0639543	0.662634	0.649639	ENSAPLG00000006669/ENSAPLG00000004968/ENSAPLG00000010676/ENSAPLG00000006897/ENSAPLG00000003689/ENSAPLG00000003003/ENSAPLG00000014039/ENSAPLG00000003101/ENSAPLG00000002816/ENSAPLG00000006429/ENSAPLG00000015686/ENSAPLG00000026530/ENSAPLG00000014947/ENSAPLG00000003983/ENSAPLG00000015483/ENSAPLG00000009888/ENSAPLG00000020991/ENSAPLG00000012595/ENSAPLG00000004712/ENSAPLG00000003778/ENSAPLG00000008010/…	24
GO:0046467	BP	GO:0046467	membrane lipid biosynthetic process	7/477	86/11529	0.0813953	1.96731	1.87051	0.0649994	0.662634	0.649639	ENSAPLG00000018128/ENSAPLG00000002477/ENSAPLG00000001564/ENSAPLG00000008332/ENSAPLG00000014587/ENSAPLG00000015450/ENSAPLG00000012464	7
GO:0000271	BP	GO:0000271	polysaccharide biosynthetic process	4/477	37/11529	0.108108	2.61295	2.04146	0.0652195	0.662634	0.649639	ENSAPLG00000010676/ENSAPLG00000001908/ENSAPLG00000013106/ENSAPLG00000004712	4
GO:0006611	BP	GO:0006611	protein export from nucleus	4/477	37/11529	0.108108	2.61295	2.04146	0.0652195	0.662634	0.649639	ENSAPLG00000010016/ENSAPLG00000014799/ENSAPLG00000009210/ENSAPLG00000003315	4
GO:0031098	BP	GO:0031098	stress-activated protein kinase signaling cascade	4/477	37/11529	0.108108	2.61295	2.04146	0.0652195	0.662634	0.649639	ENSAPLG00000004462/ENSAPLG00000007243/ENSAPLG00000010774/ENSAPLG00000004597	4
GO:0043500	BP	GO:0043500	muscle adaptation	4/477	37/11529	0.108108	2.61295	2.04146	0.0652195	0.662634	0.649639	ENSAPLG00000010676/ENSAPLG00000005288/ENSAPLG00000002397/ENSAPLG00000002970	4
GO:0042552	BP	GO:0042552	myelination	6/477	69/11529	0.0869565	2.10172	1.90687	0.0652844	0.662634	0.649639	ENSAPLG00000004784/ENSAPLG00000014659/ENSAPLG00000015644/ENSAPLG00000003056/ENSAPLG00000004965/ENSAPLG00000011722	6
GO:1902476	BP	GO:1902476	chloride transmembrane transport	6/477	69/11529	0.0869565	2.10172	1.90687	0.0652844	0.662634	0.649639	ENSAPLG00000015376/ENSAPLG00000011884/ENSAPLG00000002786/ENSAPLG00000007672/ENSAPLG00000008762/ENSAPLG00000007106	6
GO:0009123	BP	GO:0009123	nucleoside monophosphate metabolic process	5/477	53/11529	0.0943396	2.28017	1.94056	0.0671537	0.662634	0.649639	ENSAPLG00000008986/ENSAPLG00000008933/ENSAPLG00000010871/ENSAPLG00000026754/ENSAPLG00000007662	5
GO:0045669	BP	GO:0045669	positive regulation of osteoblast differentiation	5/477	53/11529	0.0943396	2.28017	1.94056	0.0671537	0.662634	0.649639	ENSAPLG00000010676/ENSAPLG00000002582/ENSAPLG00000002698/ENSAPLG00000014258/ENSAPLG00000015785	5
GO:0005978	BP	GO:0005978	glycogen biosynthetic process	3/477	23/11529	0.130435	3.15258	2.14673	0.0674975	0.662634	0.649639	ENSAPLG00000010676/ENSAPLG00000001908/ENSAPLG00000013106	3
GO:0009250	BP	GO:0009250	glucan biosynthetic process	3/477	23/11529	0.130435	3.15258	2.14673	0.0674975	0.662634	0.649639	ENSAPLG00000010676/ENSAPLG00000001908/ENSAPLG00000013106	3
GO:0009394	BP	GO:0009394	2'-deoxyribonucleotide metabolic process	3/477	23/11529	0.130435	3.15258	2.14673	0.0674975	0.662634	0.649639	ENSAPLG00000010871/ENSAPLG00000026754/ENSAPLG00000007662	3
GO:0021955	BP	GO:0021955	central nervous system neuron axonogenesis	3/477	23/11529	0.130435	3.15258	2.14673	0.0674975	0.662634	0.649639	ENSAPLG00000016282/ENSAPLG00000015407/ENSAPLG00000015154	3
GO:0030865	BP	GO:0030865	cortical cytoskeleton organization	3/477	23/11529	0.130435	3.15258	2.14673	0.0674975	0.662634	0.649639	ENSAPLG00000010082/ENSAPLG00000016409/ENSAPLG00000002822	3
GO:0032615	BP	GO:0032615	interleukin-12 production	3/477	23/11529	0.130435	3.15258	2.14673	0.0674975	0.662634	0.649639	ENSAPLG00000004462/ENSAPLG00000012885/ENSAPLG00000011828	3
GO:0032655	BP	GO:0032655	regulation of interleukin-12 production	3/477	23/11529	0.130435	3.15258	2.14673	0.0674975	0.662634	0.649639	ENSAPLG00000004462/ENSAPLG00000012885/ENSAPLG00000011828	3
GO:0044706	BP	GO:0044706	multi-multicellular organism process	3/477	23/11529	0.130435	3.15258	2.14673	0.0674975	0.662634	0.649639	ENSAPLG00000002860/ENSAPLG00000006373/ENSAPLG00000007251	3
GO:0048662	BP	GO:0048662	negative regulation of smooth muscle cell proliferation	3/477	23/11529	0.130435	3.15258	2.14673	0.0674975	0.662634	0.649639	ENSAPLG00000012199/ENSAPLG00000015686/ENSAPLG00000003140	3
GO:0097178	BP	GO:0097178	ruffle assembly	3/477	23/11529	0.130435	3.15258	2.14673	0.0674975	0.662634	0.649639	ENSAPLG00000020991/ENSAPLG00000015981/ENSAPLG00000015266	3
GO:0030900	BP	GO:0030900	forebrain development	13/477	198/11529	0.0656566	1.58691	1.73055	0.0675475	0.662634	0.649639	ENSAPLG00000016282/ENSAPLG00000012883/ENSAPLG00000011691/ENSAPLG00000006873/ENSAPLG00000006432/ENSAPLG00000010463/ENSAPLG00000012885/ENSAPLG00000007245/ENSAPLG00000026883/ENSAPLG00000003140/ENSAPLG00000026530/ENSAPLG00000002704/ENSAPLG00000015407	13
GO:0001558	BP	GO:0001558	regulation of cell growth	11/477	160/11529	0.06875	1.66167	1.75089	0.0681309	0.662634	0.649639	ENSAPLG00000016282/ENSAPLG00000012883/ENSAPLG00000010676/ENSAPLG00000009967/ENSAPLG00000008273/ENSAPLG00000002816/ENSAPLG00000003506/ENSAPLG00000013706/ENSAPLG00000004597/ENSAPLG00000018400/ENSAPLG00000011038	11
GO:0006511	BP	GO:0006511	ubiquitin-dependent protein catabolic process	18/477	298/11529	0.0604027	1.45992	1.67108	0.0695633	0.662634	0.649639	ENSAPLG00000014911/ENSAPLG00000020494/ENSAPLG00000005158/ENSAPLG00000011464/ENSAPLG00000003104/ENSAPLG00000004171/ENSAPLG00000015686/ENSAPLG00000014947/ENSAPLG00000015966/ENSAPLG00000002704/ENSAPLG00000015285/ENSAPLG00000015407/ENSAPLG00000026913/ENSAPLG00000014114/ENSAPLG00000003897/ENSAPLG00000013460/ENSAPLG00000017585/ENSAPLG00000012481	18
GO:0050900	BP	GO:0050900	leukocyte migration	10/477	142/11529	0.0704225	1.7021	1.74886	0.0701099	0.662634	0.649639	ENSAPLG00000005323/ENSAPLG00000003146/ENSAPLG00000014780/ENSAPLG00000012885/ENSAPLG00000010486/ENSAPLG00000010330/ENSAPLG00000012546/ENSAPLG00000007910/ENSAPLG00000004712/ENSAPLG00000005214	10
GO:0002690	BP	GO:0002690	positive regulation of leukocyte chemotaxis	4/477	38/11529	0.105263	2.54419	1.98075	0.0706192	0.662634	0.649639	ENSAPLG00000005323/ENSAPLG00000003146/ENSAPLG00000012546/ENSAPLG00000005214	4
GO:0071715	BP	GO:0071715	icosanoid transport	4/477	38/11529	0.105263	2.54419	1.98075	0.0706192	0.662634	0.649639	ENSAPLG00000012595/ENSAPLG00000008762/ENSAPLG00000006393/ENSAPLG00000024116	4
GO:1903321	BP	GO:1903321	negative regulation of protein modification by small protein conjugation or removal	4/477	38/11529	0.105263	2.54419	1.98075	0.0706192	0.662634	0.649639	ENSAPLG00000003146/ENSAPLG00000003104/ENSAPLG00000006907/ENSAPLG00000015966	4
GO:0006753	BP	GO:0006753	nucleoside phosphate metabolic process	19/477	319/11529	0.0595611	1.43958	1.65405	0.0708683	0.662634	0.649639	ENSAPLG00000005616/ENSAPLG00000002959/ENSAPLG00000008986/ENSAPLG00000010676/ENSAPLG00000006230/ENSAPLG00000013511/ENSAPLG00000008933/ENSAPLG00000003258/ENSAPLG00000014039/ENSAPLG00000003669/ENSAPLG00000015104/ENSAPLG00000002394/ENSAPLG00000010871/ENSAPLG00000004016/ENSAPLG00000008142/ENSAPLG00000026754/ENSAPLG00000007662/ENSAPLG00000007021/ENSAPLG00000018400	19
GO:0040017	BP	GO:0040017	positive regulation of locomotion	17/477	279/11529	0.0609319	1.47271	1.6605	0.0715904	0.662634	0.649639	ENSAPLG00000005323/ENSAPLG00000006669/ENSAPLG00000010676/ENSAPLG00000003146/ENSAPLG00000009967/ENSAPLG00000006897/ENSAPLG00000010486/ENSAPLG00000010330/ENSAPLG00000012546/ENSAPLG00000010801/ENSAPLG00000007245/ENSAPLG00000014028/ENSAPLG00000014258/ENSAPLG00000003554/ENSAPLG00000011828/ENSAPLG00000005214/ENSAPLG00000015555	17
GO:0009308	BP	GO:0009308	amine metabolic process	5/477	54/11529	0.0925926	2.23795	1.89425	0.0716167	0.662634	0.649639	ENSAPLG00000003588/ENSAPLG00000003245/ENSAPLG00000003689/ENSAPLG00000008142/ENSAPLG00000028730	5
GO:2000058	BP	GO:2000058	regulation of ubiquitin-dependent protein catabolic process	7/477	88/11529	0.0795455	1.9226	1.80484	0.0717037	0.662634	0.649639	ENSAPLG00000011464/ENSAPLG00000003104/ENSAPLG00000015686/ENSAPLG00000014947/ENSAPLG00000015966/ENSAPLG00000002704/ENSAPLG00000013460	7
GO:1902105	BP	GO:1902105	regulation of leukocyte differentiation	10/477	143/11529	0.0699301	1.6902	1.72533	0.0727496	0.662634	0.649639	ENSAPLG00000004372/ENSAPLG00000003689/ENSAPLG00000026380/ENSAPLG00000006429/ENSAPLG00000002750/ENSAPLG00000005565/ENSAPLG00000014114/ENSAPLG00000011828/ENSAPLG00000011965/ENSAPLG00000029863	10
GO:0007272	BP	GO:0007272	ensheathment of neurons	6/477	71/11529	0.084507	2.04252	1.83052	0.0729185	0.662634	0.649639	ENSAPLG00000004784/ENSAPLG00000014659/ENSAPLG00000015644/ENSAPLG00000003056/ENSAPLG00000004965/ENSAPLG00000011722	6
GO:0008366	BP	GO:0008366	axon ensheathment	6/477	71/11529	0.084507	2.04252	1.83052	0.0729185	0.662634	0.649639	ENSAPLG00000004784/ENSAPLG00000014659/ENSAPLG00000015644/ENSAPLG00000003056/ENSAPLG00000004965/ENSAPLG00000011722	6
GO:0050714	BP	GO:0050714	positive regulation of protein secretion	6/477	71/11529	0.084507	2.04252	1.83052	0.0729185	0.662634	0.649639	ENSAPLG00000010676/ENSAPLG00000012885/ENSAPLG00000014510/ENSAPLG00000012199/ENSAPLG00000010068/ENSAPLG00000015386	6
GO:0019941	BP	GO:0019941	modification-dependent protein catabolic process	18/477	300/11529	0.06	1.45019	1.64135	0.0731162	0.662634	0.649639	ENSAPLG00000014911/ENSAPLG00000020494/ENSAPLG00000005158/ENSAPLG00000011464/ENSAPLG00000003104/ENSAPLG00000004171/ENSAPLG00000015686/ENSAPLG00000014947/ENSAPLG00000015966/ENSAPLG00000002704/ENSAPLG00000015285/ENSAPLG00000015407/ENSAPLG00000026913/ENSAPLG00000014114/ENSAPLG00000003897/ENSAPLG00000013460/ENSAPLG00000017585/ENSAPLG00000012481	18
GO:0006188	BP	GO:0006188	IMP biosynthetic process	2/477	11/11529	0.181818	4.39451	2.33992	0.0733861	0.662634	0.649639	ENSAPLG00000008986/ENSAPLG00000008933	2
GO:0007625	BP	GO:0007625	grooming behavior	2/477	11/11529	0.181818	4.39451	2.33992	0.0733861	0.662634	0.649639	ENSAPLG00000006873/ENSAPLG00000008762	2
GO:0009163	BP	GO:0009163	nucleoside biosynthetic process	2/477	11/11529	0.181818	4.39451	2.33992	0.0733861	0.662634	0.649639	ENSAPLG00000010871/ENSAPLG00000026754	2
GO:0009219	BP	GO:0009219	pyrimidine deoxyribonucleotide metabolic process	2/477	11/11529	0.181818	4.39451	2.33992	0.0733861	0.662634	0.649639	ENSAPLG00000026754/ENSAPLG00000007662	2
GO:0015671	BP	GO:0015671	oxygen transport	2/477	11/11529	0.181818	4.39451	2.33992	0.0733861	0.662634	0.649639	ENSAPLG00000006230/ENSAPLG00000003674	2
GO:0034086	BP	GO:0034086	maintenance of sister chromatid cohesion	2/477	11/11529	0.181818	4.39451	2.33992	0.0733861	0.662634	0.649639	ENSAPLG00000008065/ENSAPLG00000014092	2
GO:0034088	BP	GO:0034088	maintenance of mitotic sister chromatid cohesion	2/477	11/11529	0.181818	4.39451	2.33992	0.0733861	0.662634	0.649639	ENSAPLG00000008065/ENSAPLG00000014092	2
GO:0034404	BP	GO:0034404	nucleobase-containing small molecule biosynthetic process	2/477	11/11529	0.181818	4.39451	2.33992	0.0733861	0.662634	0.649639	ENSAPLG00000010871/ENSAPLG00000026754	2
GO:0034698	BP	GO:0034698	response to gonadotropin	2/477	11/11529	0.181818	4.39451	2.33992	0.0733861	0.662634	0.649639	ENSAPLG00000003003/ENSAPLG00000003107	2
GO:0036035	BP	GO:0036035	osteoclast development	2/477	11/11529	0.181818	4.39451	2.33992	0.0733861	0.662634	0.649639	ENSAPLG00000005565/ENSAPLG00000011828	2
GO:0036092	BP	GO:0036092	phosphatidylinositol-3-phosphate biosynthetic process	2/477	11/11529	0.181818	4.39451	2.33992	0.0733861	0.662634	0.649639	ENSAPLG00000006669/ENSAPLG00000010801	2
GO:0045723	BP	GO:0045723	positive regulation of fatty acid biosynthetic process	2/477	11/11529	0.181818	4.39451	2.33992	0.0733861	0.662634	0.649639	ENSAPLG00000024750/ENSAPLG00000003669	2
GO:0046128	BP	GO:0046128	purine ribonucleoside metabolic process	2/477	11/11529	0.181818	4.39451	2.33992	0.0733861	0.662634	0.649639	ENSAPLG00000012586/ENSAPLG00000010871	2
GO:0051882	BP	GO:0051882	mitochondrial depolarization	2/477	11/11529	0.181818	4.39451	2.33992	0.0733861	0.662634	0.649639	ENSAPLG00000003104/ENSAPLG00000010535	2
GO:0071549	BP	GO:0071549	cellular response to dexamethasone stimulus	2/477	11/11529	0.181818	4.39451	2.33992	0.0733861	0.662634	0.649639	ENSAPLG00000005288/ENSAPLG00000008851	2
GO:0071676	BP	GO:0071676	negative regulation of mononuclear cell migration	2/477	11/11529	0.181818	4.39451	2.33992	0.0733861	0.662634	0.649639	ENSAPLG00000014780/ENSAPLG00000012885	2
GO:0098751	BP	GO:0098751	bone cell development	2/477	11/11529	0.181818	4.39451	2.33992	0.0733861	0.662634	0.649639	ENSAPLG00000005565/ENSAPLG00000011828	2
GO:0098780	BP	GO:0098780	response to mitochondrial depolarisation	2/477	11/11529	0.181818	4.39451	2.33992	0.0733861	0.662634	0.649639	ENSAPLG00000004645/ENSAPLG00000007692	2
GO:0098884	BP	GO:0098884	postsynaptic neurotransmitter receptor internalization	2/477	11/11529	0.181818	4.39451	2.33992	0.0733861	0.662634	0.649639	ENSAPLG00000007245/ENSAPLG00000001653	2
GO:0140239	BP	GO:0140239	postsynaptic endocytosis	2/477	11/11529	0.181818	4.39451	2.33992	0.0733861	0.662634	0.649639	ENSAPLG00000007245/ENSAPLG00000001653	2
GO:1905144	BP	GO:1905144	response to acetylcholine	2/477	11/11529	0.181818	4.39451	2.33992	0.0733861	0.662634	0.649639	ENSAPLG00000012885/ENSAPLG00000014510	2
GO:0140694	BP	GO:0140694	non-membrane-bounded organelle assembly	13/477	201/11529	0.0646766	1.56322	1.67346	0.0741101	0.662634	0.649639	ENSAPLG00000003146/ENSAPLG00000000904/ENSAPLG00000014127/ENSAPLG00000005132/ENSAPLG00000015686/ENSAPLG00000011291/ENSAPLG00000005273/ENSAPLG00000013460/ENSAPLG00000004061/ENSAPLG00000012481/ENSAPLG00000005213/ENSAPLG00000020468/ENSAPLG00000026840	13
GO:0009072	BP	GO:0009072	aromatic amino acid metabolic process	3/477	24/11529	0.125	3.02123	2.05917	0.0748655	0.662634	0.649639	ENSAPLG00000011061/ENSAPLG00000008142/ENSAPLG00000015265	3
GO:0019692	BP	GO:0019692	deoxyribose phosphate metabolic process	3/477	24/11529	0.125	3.02123	2.05917	0.0748655	0.662634	0.649639	ENSAPLG00000010871/ENSAPLG00000026754/ENSAPLG00000007662	3
GO:0034113	BP	GO:0034113	heterotypic cell-cell adhesion	3/477	24/11529	0.125	3.02123	2.05917	0.0748655	0.662634	0.649639	ENSAPLG00000004755/ENSAPLG00000003146/ENSAPLG00000014659	3
GO:0035825	BP	GO:0035825	homologous recombination	3/477	24/11529	0.125	3.02123	2.05917	0.0748655	0.662634	0.649639	ENSAPLG00000003588/ENSAPLG00000011095/ENSAPLG00000014919	3
GO:0042698	BP	GO:0042698	ovulation cycle	3/477	24/11529	0.125	3.02123	2.05917	0.0748655	0.662634	0.649639	ENSAPLG00000003689/ENSAPLG00000003003/ENSAPLG00000006069	3
GO:0045576	BP	GO:0045576	mast cell activation	3/477	24/11529	0.125	3.02123	2.05917	0.0748655	0.662634	0.649639	ENSAPLG00000004683/ENSAPLG00000015644/ENSAPLG00000006429	3
GO:0045880	BP	GO:0045880	positive regulation of smoothened signaling pathway	3/477	24/11529	0.125	3.02123	2.05917	0.0748655	0.662634	0.649639	ENSAPLG00000002698/ENSAPLG00000002704/ENSAPLG00000014968	3
GO:0046466	BP	GO:0046466	membrane lipid catabolic process	3/477	24/11529	0.125	3.02123	2.05917	0.0748655	0.662634	0.649639	ENSAPLG00000006897/ENSAPLG00000020688/ENSAPLG00000004712	3
GO:0046777	BP	GO:0046777	protein autophosphorylation	3/477	24/11529	0.125	3.02123	2.05917	0.0748655	0.662634	0.649639	ENSAPLG00000002816/ENSAPLG00000004597/ENSAPLG00000003778	3
GO:0050482	BP	GO:0050482	arachidonic acid secretion	3/477	24/11529	0.125	3.02123	2.05917	0.0748655	0.662634	0.649639	ENSAPLG00000008762/ENSAPLG00000006393/ENSAPLG00000024116	3
GO:0060325	BP	GO:0060325	face morphogenesis	3/477	24/11529	0.125	3.02123	2.05917	0.0748655	0.662634	0.649639	ENSAPLG00000012199/ENSAPLG00000026530/ENSAPLG00000006069	3
GO:1903963	BP	GO:1903963	arachidonate transport	3/477	24/11529	0.125	3.02123	2.05917	0.0748655	0.662634	0.649639	ENSAPLG00000008762/ENSAPLG00000006393/ENSAPLG00000024116	3
GO:2000300	BP	GO:2000300	regulation of synaptic vesicle exocytosis	3/477	24/11529	0.125	3.02123	2.05917	0.0748655	0.662634	0.649639	ENSAPLG00000015407/ENSAPLG00000010082/ENSAPLG00000014580	3
GO:0022604	BP	GO:0022604	regulation of cell morphogenesis	8/477	107/11529	0.0747664	1.80709	1.74244	0.0754581	0.665971	0.652911	ENSAPLG00000004968/ENSAPLG00000006897/ENSAPLG00000014028/ENSAPLG00000006373/ENSAPLG00000008021/ENSAPLG00000004597/ENSAPLG00000002822/ENSAPLG00000011038	8
GO:0150115	BP	GO:0150115	cell-substrate junction organization	5/477	55/11529	0.0909091	2.19726	1.84896	0.0762385	0.669053	0.655932	ENSAPLG00000015686/ENSAPLG00000015154/ENSAPLG00000011722/ENSAPLG00000015981/ENSAPLG00000015266	5
GO:0099175	BP	GO:0099175	regulation of postsynapse organization	4/477	39/11529	0.102564	2.47896	1.92195	0.0762404	0.669053	0.655932	ENSAPLG00000007337/ENSAPLG00000002816/ENSAPLG00000006373/ENSAPLG00000010082	4
GO:0043632	BP	GO:0043632	modification-dependent macromolecule catabolic process	18/477	302/11529	0.0596026	1.44058	1.61182	0.0767891	0.671959	0.658781	ENSAPLG00000014911/ENSAPLG00000020494/ENSAPLG00000005158/ENSAPLG00000011464/ENSAPLG00000003104/ENSAPLG00000004171/ENSAPLG00000015686/ENSAPLG00000014947/ENSAPLG00000015966/ENSAPLG00000002704/ENSAPLG00000015285/ENSAPLG00000015407/ENSAPLG00000026913/ENSAPLG00000014114/ENSAPLG00000003897/ENSAPLG00000013460/ENSAPLG00000017585/ENSAPLG00000012481	18
GO:0009150	BP	GO:0009150	purine ribonucleotide metabolic process	14/477	222/11529	0.0630631	1.52422	1.63845	0.0771737	0.673417	0.66021	ENSAPLG00000005616/ENSAPLG00000008986/ENSAPLG00000010676/ENSAPLG00000006230/ENSAPLG00000013511/ENSAPLG00000008933/ENSAPLG00000003258/ENSAPLG00000014039/ENSAPLG00000003669/ENSAPLG00000015104/ENSAPLG00000002394/ENSAPLG00000010871/ENSAPLG00000004016/ENSAPLG00000007021	14
GO:0002274	BP	GO:0002274	myeloid leukocyte activation	7/477	90/11529	0.0777778	1.87987	1.74086	0.0788036	0.676467	0.663201	ENSAPLG00000004683/ENSAPLG00000015644/ENSAPLG00000003056/ENSAPLG00000006429/ENSAPLG00000011828/ENSAPLG00000004061/ENSAPLG00000023730	7
GO:1902117	BP	GO:1902117	positive regulation of organelle assembly	5/477	56/11529	0.0892857	2.15802	1.80462	0.0810178	0.676467	0.663201	ENSAPLG00000002720/ENSAPLG00000000904/ENSAPLG00000013460/ENSAPLG00000005497/ENSAPLG00000008619	5
GO:0034502	BP	GO:0034502	protein localization to chromosome	6/477	73/11529	0.0821918	1.98656	1.75665	0.0810417	0.676467	0.663201	ENSAPLG00000010725/ENSAPLG00000005442/ENSAPLG00000014039/ENSAPLG00000011056/ENSAPLG00000015981/ENSAPLG00000010840	6
GO:2000045	BP	GO:2000045	regulation of G1/S transition of mitotic cell cycle	6/477	73/11529	0.0821918	1.98656	1.75665	0.0810417	0.676467	0.663201	ENSAPLG00000015058/ENSAPLG00000005442/ENSAPLG00000012885/ENSAPLG00000017056/ENSAPLG00000015686/ENSAPLG00000003506	6
GO:0030335	BP	GO:0030335	positive regulation of cell migration	16/477	264/11529	0.0606061	1.46484	1.58728	0.0816611	0.676467	0.663201	ENSAPLG00000005323/ENSAPLG00000006669/ENSAPLG00000010676/ENSAPLG00000003146/ENSAPLG00000009967/ENSAPLG00000006897/ENSAPLG00000010330/ENSAPLG00000012546/ENSAPLG00000010801/ENSAPLG00000007245/ENSAPLG00000014028/ENSAPLG00000014258/ENSAPLG00000003554/ENSAPLG00000011828/ENSAPLG00000005214/ENSAPLG00000015555	16
GO:1901888	BP	GO:1901888	regulation of cell junction assembly	8/477	109/11529	0.0733945	1.77393	1.68655	0.0820513	0.676467	0.663201	ENSAPLG00000006873/ENSAPLG00000010463/ENSAPLG00000002816/ENSAPLG00000015686/ENSAPLG00000026530/ENSAPLG00000004577/ENSAPLG00000010082/ENSAPLG00000015981	8
GO:0015909	BP	GO:0015909	long-chain fatty acid transport	4/477	40/11529	0.1	2.41698	1.86496	0.0820794	0.676467	0.663201	ENSAPLG00000009888/ENSAPLG00000008762/ENSAPLG00000006393/ENSAPLG00000024116	4
GO:0099565	BP	GO:0099565	chemical synaptic transmission, postsynaptic	4/477	40/11529	0.1	2.41698	1.86496	0.0820794	0.676467	0.663201	ENSAPLG00000014455/ENSAPLG00000002786/ENSAPLG00000010082/ENSAPLG00000007106	4
GO:0097190	BP	GO:0097190	apoptotic signaling pathway	18/477	305/11529	0.0590164	1.42642	1.56792	0.0825253	0.676467	0.663201	ENSAPLG00000015058/ENSAPLG00000010676/ENSAPLG00000004672/ENSAPLG00000015491/ENSAPLG00000009967/ENSAPLG00000008162/ENSAPLG00000003348/ENSAPLG00000003104/ENSAPLG00000006243/ENSAPLG00000009397/ENSAPLG00000010535/ENSAPLG00000010774/ENSAPLG00000013706/ENSAPLG00000015483/ENSAPLG00000013460/ENSAPLG00000007692/ENSAPLG00000008851/ENSAPLG00000021411	18
GO:0009167	BP	GO:0009167	purine ribonucleoside monophosphate metabolic process	3/477	25/11529	0.12	2.90038	1.97606	0.0825721	0.676467	0.663201	ENSAPLG00000008986/ENSAPLG00000008933/ENSAPLG00000010871	3
GO:0009262	BP	GO:0009262	deoxyribonucleotide metabolic process	3/477	25/11529	0.12	2.90038	1.97606	0.0825721	0.676467	0.663201	ENSAPLG00000010871/ENSAPLG00000026754/ENSAPLG00000007662	3
GO:0009311	BP	GO:0009311	oligosaccharide metabolic process	3/477	25/11529	0.12	2.90038	1.97606	0.0825721	0.676467	0.663201	ENSAPLG00000001564/ENSAPLG00000020688/ENSAPLG00000012464	3
GO:0035987	BP	GO:0035987	endodermal cell differentiation	3/477	25/11529	0.12	2.90038	1.97606	0.0825721	0.676467	0.663201	ENSAPLG00000012959/ENSAPLG00000026530/ENSAPLG00000003506	3
GO:0042304	BP	GO:0042304	regulation of fatty acid biosynthetic process	3/477	25/11529	0.12	2.90038	1.97606	0.0825721	0.676467	0.663201	ENSAPLG00000024750/ENSAPLG00000003669/ENSAPLG00000014114	3
GO:0050772	BP	GO:0050772	positive regulation of axonogenesis	3/477	25/11529	0.12	2.90038	1.97606	0.0825721	0.676467	0.663201	ENSAPLG00000004968/ENSAPLG00000010774/ENSAPLG00000004597	3
GO:0055021	BP	GO:0055021	regulation of cardiac muscle tissue growth	3/477	25/11529	0.12	2.90038	1.97606	0.0825721	0.676467	0.663201	ENSAPLG00000004462/ENSAPLG00000010676/ENSAPLG00000008273	3
GO:0043491	BP	GO:0043491	phosphatidylinositol 3-kinase/protein kinase B signal transduction	11/477	166/11529	0.0662651	1.60161	1.62196	0.0834804	0.676467	0.663201	ENSAPLG00000006669/ENSAPLG00000010676/ENSAPLG00000007605/ENSAPLG00000009967/ENSAPLG00000006429/ENSAPLG00000015686/ENSAPLG00000003554/ENSAPLG00000004712/ENSAPLG00000008010/ENSAPLG00000003107/ENSAPLG00000006113	11
GO:0050803	BP	GO:0050803	regulation of synapse structure or activity	8/477	110/11529	0.0727273	1.7578	1.65903	0.0854718	0.676467	0.663201	ENSAPLG00000015114/ENSAPLG00000006873/ENSAPLG00000007337/ENSAPLG00000002816/ENSAPLG00000026530/ENSAPLG00000006373/ENSAPLG00000004577/ENSAPLG00000010082	8
GO:0050807	BP	GO:0050807	regulation of synapse organization	8/477	110/11529	0.0727273	1.7578	1.65903	0.0854718	0.676467	0.663201	ENSAPLG00000015114/ENSAPLG00000006873/ENSAPLG00000007337/ENSAPLG00000002816/ENSAPLG00000026530/ENSAPLG00000006373/ENSAPLG00000004577/ENSAPLG00000010082	8
GO:0000212	BP	GO:0000212	meiotic spindle organization	2/477	12/11529	0.166667	4.0283	2.1804	0.0857213	0.676467	0.663201	ENSAPLG00000014127/ENSAPLG00000015686	2
GO:0001774	BP	GO:0001774	microglial cell activation	2/477	12/11529	0.166667	4.0283	2.1804	0.0857213	0.676467	0.663201	ENSAPLG00000003056/ENSAPLG00000023730	2
GO:0005979	BP	GO:0005979	regulation of glycogen biosynthetic process	2/477	12/11529	0.166667	4.0283	2.1804	0.0857213	0.676467	0.663201	ENSAPLG00000010676/ENSAPLG00000013106	2
GO:0008210	BP	GO:0008210	estrogen metabolic process	2/477	12/11529	0.166667	4.0283	2.1804	0.0857213	0.676467	0.663201	ENSAPLG00000014241/ENSAPLG00000006069	2
GO:0010962	BP	GO:0010962	regulation of glucan biosynthetic process	2/477	12/11529	0.166667	4.0283	2.1804	0.0857213	0.676467	0.663201	ENSAPLG00000010676/ENSAPLG00000013106	2
GO:0034501	BP	GO:0034501	protein localization to kinetochore	2/477	12/11529	0.166667	4.0283	2.1804	0.0857213	0.676467	0.663201	ENSAPLG00000005442/ENSAPLG00000015981	2
GO:0036499	BP	GO:0036499	PERK-mediated unfolded protein response	2/477	12/11529	0.166667	4.0283	2.1804	0.0857213	0.676467	0.663201	ENSAPLG00000015165/ENSAPLG00000010535	2
GO:0043101	BP	GO:0043101	purine-containing compound salvage	2/477	12/11529	0.166667	4.0283	2.1804	0.0857213	0.676467	0.663201	ENSAPLG00000008986/ENSAPLG00000010871	2
GO:0045980	BP	GO:0045980	negative regulation of nucleotide metabolic process	2/477	12/11529	0.166667	4.0283	2.1804	0.0857213	0.676467	0.663201	ENSAPLG00000014039/ENSAPLG00000018400	2
GO:0046337	BP	GO:0046337	phosphatidylethanolamine metabolic process	2/477	12/11529	0.166667	4.0283	2.1804	0.0857213	0.676467	0.663201	ENSAPLG00000004674/ENSAPLG00000024116	2
GO:0046339	BP	GO:0046339	diacylglycerol metabolic process	2/477	12/11529	0.166667	4.0283	2.1804	0.0857213	0.676467	0.663201	ENSAPLG00000010112/ENSAPLG00000004674	2
GO:0050857	BP	GO:0050857	positive regulation of antigen receptor-mediated signaling pathway	2/477	12/11529	0.166667	4.0283	2.1804	0.0857213	0.676467	0.663201	ENSAPLG00000014361/ENSAPLG00000011828	2
GO:0050908	BP	GO:0050908	detection of light stimulus involved in visual perception	2/477	12/11529	0.166667	4.0283	2.1804	0.0857213	0.676467	0.663201	ENSAPLG00000004815/ENSAPLG00000028730	2
GO:0050962	BP	GO:0050962	detection of light stimulus involved in sensory perception	2/477	12/11529	0.166667	4.0283	2.1804	0.0857213	0.676467	0.663201	ENSAPLG00000004815/ENSAPLG00000028730	2
GO:0071548	BP	GO:0071548	response to dexamethasone	2/477	12/11529	0.166667	4.0283	2.1804	0.0857213	0.676467	0.663201	ENSAPLG00000005288/ENSAPLG00000008851	2
GO:1901659	BP	GO:1901659	glycosyl compound biosynthetic process	2/477	12/11529	0.166667	4.0283	2.1804	0.0857213	0.676467	0.663201	ENSAPLG00000010871/ENSAPLG00000026754	2
GO:1903083	BP	GO:1903083	protein localization to condensed chromosome	2/477	12/11529	0.166667	4.0283	2.1804	0.0857213	0.676467	0.663201	ENSAPLG00000005442/ENSAPLG00000015981	2
GO:1904862	BP	GO:1904862	inhibitory synapse assembly	2/477	12/11529	0.166667	4.0283	2.1804	0.0857213	0.676467	0.663201	ENSAPLG00000015376/ENSAPLG00000004577	2
GO:0016049	BP	GO:0016049	cell growth	13/477	206/11529	0.0631068	1.52528	1.58037	0.0859388	0.676467	0.663201	ENSAPLG00000016282/ENSAPLG00000012883/ENSAPLG00000010676/ENSAPLG00000009967/ENSAPLG00000008273/ENSAPLG00000002816/ENSAPLG00000003140/ENSAPLG00000004815/ENSAPLG00000003506/ENSAPLG00000013706/ENSAPLG00000004597/ENSAPLG00000018400/ENSAPLG00000011038	13
GO:0000082	BP	GO:0000082	G1/S transition of mitotic cell cycle	7/477	92/11529	0.076087	1.83901	1.67849	0.0862979	0.676467	0.663201	ENSAPLG00000015058/ENSAPLG00000005442/ENSAPLG00000012885/ENSAPLG00000017056/ENSAPLG00000015686/ENSAPLG00000003506/ENSAPLG00000026840	7
GO:0090257	BP	GO:0090257	regulation of muscle system process	7/477	92/11529	0.076087	1.83901	1.67849	0.0862979	0.676467	0.663201	ENSAPLG00000010676/ENSAPLG00000004755/ENSAPLG00000005288/ENSAPLG00000014510/ENSAPLG00000003140/ENSAPLG00000002397/ENSAPLG00000002970	7
GO:0001932	BP	GO:0001932	regulation of protein phosphorylation	18/477	307/11529	0.0586319	1.41712	1.53891	0.0865019	0.676467	0.663201	ENSAPLG00000006669/ENSAPLG00000004968/ENSAPLG00000010676/ENSAPLG00000006897/ENSAPLG00000003689/ENSAPLG00000003101/ENSAPLG00000002816/ENSAPLG00000006429/ENSAPLG00000015686/ENSAPLG00000026530/ENSAPLG00000003983/ENSAPLG00000015483/ENSAPLG00000020991/ENSAPLG00000012595/ENSAPLG00000004712/ENSAPLG00000003778/ENSAPLG00000007692/ENSAPLG00000002972	18
GO:0051260	BP	GO:0051260	protein homooligomerization	9/477	129/11529	0.0697674	1.68627	1.62836	0.0867435	0.676643	0.663374	ENSAPLG00000025822/ENSAPLG00000006056/ENSAPLG00000006660/ENSAPLG00000002786/ENSAPLG00000007910/ENSAPLG00000007230/ENSAPLG00000004061/ENSAPLG00000001337/ENSAPLG00000015421	9
GO:0051960	BP	GO:0051960	regulation of nervous system development	12/477	187/11529	0.0641711	1.551	1.57814	0.0876669	0.678196	0.664896	ENSAPLG00000004968/ENSAPLG00000006873/ENSAPLG00000003056/ENSAPLG00000002816/ENSAPLG00000007245/ENSAPLG00000026530/ENSAPLG00000006373/ENSAPLG00000010774/ENSAPLG00000004597/ENSAPLG00000004577/ENSAPLG00000010082/ENSAPLG00000020468	12
GO:0000281	BP	GO:0000281	mitotic cytokinesis	4/477	41/11529	0.097561	2.35803	1.80965	0.0881319	0.678196	0.664896	ENSAPLG00000003146/ENSAPLG00000005132/ENSAPLG00000015386/ENSAPLG00000012481	4
GO:0046513	BP	GO:0046513	ceramide biosynthetic process	4/477	41/11529	0.097561	2.35803	1.80965	0.0881319	0.678196	0.664896	ENSAPLG00000018128/ENSAPLG00000002477/ENSAPLG00000001564/ENSAPLG00000012464	4
GO:0048008	BP	GO:0048008	platelet-derived growth factor receptor signaling pathway	4/477	41/11529	0.097561	2.35803	1.80965	0.0881319	0.678196	0.664896	ENSAPLG00000003689/ENSAPLG00000006069/ENSAPLG00000020991/ENSAPLG00000004712	4
GO:2000736	BP	GO:2000736	regulation of stem cell differentiation	4/477	41/11529	0.097561	2.35803	1.80965	0.0881319	0.678196	0.664896	ENSAPLG00000007828/ENSAPLG00000026380/ENSAPLG00000004523/ENSAPLG00000020468	4
GO:0043410	BP	GO:0043410	positive regulation of MAPK cascade	13/477	207/11529	0.0628019	1.51791	1.56205	0.0884393	0.678196	0.664896	ENSAPLG00000010676/ENSAPLG00000012885/ENSAPLG00000003348/ENSAPLG00000006429/ENSAPLG00000026530/ENSAPLG00000003983/ENSAPLG00000010774/ENSAPLG00000020991/ENSAPLG00000014139/ENSAPLG00000004721/ENSAPLG00000015555/ENSAPLG00000003107/ENSAPLG00000015823	13
GO:0043068	BP	GO:0043068	positive regulation of programmed cell death	15/477	247/11529	0.0607287	1.4678	1.54395	0.0885587	0.678196	0.664896	ENSAPLG00000005323/ENSAPLG00000015058/ENSAPLG00000006432/ENSAPLG00000009967/ENSAPLG00000003348/ENSAPLG00000002816/ENSAPLG00000010068/ENSAPLG00000013950/ENSAPLG00000016049/ENSAPLG00000010535/ENSAPLG00000013706/ENSAPLG00000015483/ENSAPLG00000003554/ENSAPLG00000013460/ENSAPLG00000008851	15
GO:0000280	BP	GO:0000280	nuclear division	14/477	227/11529	0.061674	1.49065	1.55104	0.0886991	0.678196	0.664896	ENSAPLG00000010676/ENSAPLG00000005442/ENSAPLG00000014092/ENSAPLG00000014127/ENSAPLG00000012885/ENSAPLG00000005132/ENSAPLG00000011095/ENSAPLG00000015686/ENSAPLG00000014919/ENSAPLG00000004712/ENSAPLG00000003778/ENSAPLG00000012481/ENSAPLG00000005213/ENSAPLG00000026840	14
GO:0007249	BP	GO:0007249	canonical NF-kappaB signal transduction	10/477	149/11529	0.0671141	1.62213	1.5879	0.0898886	0.68453	0.671106	ENSAPLG00000004645/ENSAPLG00000012295/ENSAPLG00000015491/ENSAPLG00000014039/ENSAPLG00000007243/ENSAPLG00000015785/ENSAPLG00000014139/ENSAPLG00000007702/ENSAPLG00000007692/ENSAPLG00000028465	10
GO:0002573	BP	GO:0002573	myeloid leukocyte differentiation	9/477	130/11529	0.0692308	1.67329	1.60383	0.0899862	0.68453	0.671106	ENSAPLG00000002582/ENSAPLG00000003689/ENSAPLG00000011291/ENSAPLG00000015411/ENSAPLG00000002750/ENSAPLG00000005565/ENSAPLG00000011828/ENSAPLG00000011965/ENSAPLG00000029863	9
GO:0006839	BP	GO:0006839	mitochondrial transport	7/477	93/11529	0.0752688	1.81923	1.64789	0.0901922	0.68453	0.671106	ENSAPLG00000029327/ENSAPLG00000003104/ENSAPLG00000010535/ENSAPLG00000015089/ENSAPLG00000009192/ENSAPLG00000007692/ENSAPLG00000009557	7
GO:0044242	BP	GO:0044242	cellular lipid catabolic process	8/477	112/11529	0.0714286	1.72642	1.60485	0.0925599	0.686841	0.673371	ENSAPLG00000004121/ENSAPLG00000006897/ENSAPLG00000012530/ENSAPLG00000012546/ENSAPLG00000020688/ENSAPLG00000004712/ENSAPLG00000004674/ENSAPLG00000003225	8
GO:0042325	BP	GO:0042325	regulation of phosphorylation	19/477	331/11529	0.0574018	1.38739	1.48562	0.0934248	0.686841	0.673371	ENSAPLG00000006669/ENSAPLG00000004968/ENSAPLG00000010676/ENSAPLG00000006897/ENSAPLG00000003689/ENSAPLG00000003101/ENSAPLG00000002816/ENSAPLG00000006429/ENSAPLG00000015686/ENSAPLG00000026530/ENSAPLG00000014947/ENSAPLG00000003983/ENSAPLG00000015483/ENSAPLG00000020991/ENSAPLG00000012595/ENSAPLG00000004712/ENSAPLG00000003778/ENSAPLG00000007692/ENSAPLG00000002972	19
GO:1903047	BP	GO:1903047	mitotic cell cycle process	21/477	373/11529	0.0563003	1.36077	1.47144	0.0941759	0.686841	0.673371	ENSAPLG00000015058/ENSAPLG00000010676/ENSAPLG00000003146/ENSAPLG00000005442/ENSAPLG00000007663/ENSAPLG00000014092/ENSAPLG00000012885/ENSAPLG00000026380/ENSAPLG00000003348/ENSAPLG00000005132/ENSAPLG00000009397/ENSAPLG00000017056/ENSAPLG00000015686/ENSAPLG00000003506/ENSAPLG00000004712/ENSAPLG00000015386/ENSAPLG00000003778/ENSAPLG00000012481/ENSAPLG00000005213/ENSAPLG00000015981/ENSAPLG00000026840	21
GO:0002832	BP	GO:0002832	negative regulation of response to biotic stimulus	4/477	42/11529	0.0952381	2.30189	1.75594	0.0943933	0.686841	0.673371	ENSAPLG00000007508/ENSAPLG00000014039/ENSAPLG00000015785/ENSAPLG00000020468	4
GO:0042116	BP	GO:0042116	macrophage activation	4/477	42/11529	0.0952381	2.30189	1.75594	0.0943933	0.686841	0.673371	ENSAPLG00000003056/ENSAPLG00000011828/ENSAPLG00000004061/ENSAPLG00000023730	4
GO:0070555	BP	GO:0070555	response to interleukin-1	4/477	42/11529	0.0952381	2.30189	1.75594	0.0943933	0.686841	0.673371	ENSAPLG00000004462/ENSAPLG00000003822/ENSAPLG00000012885/ENSAPLG00000010068	4
GO:1901874	BP	GO:1901874	negative regulation of post-translational protein modification	4/477	42/11529	0.0952381	2.30189	1.75594	0.0943933	0.686841	0.673371	ENSAPLG00000003146/ENSAPLG00000003104/ENSAPLG00000006907/ENSAPLG00000015966	4
GO:0051247	BP	GO:0051247	positive regulation of protein metabolic process	27/477	500/11529	0.054	1.30517	1.44935	0.0944142	0.686841	0.673371	ENSAPLG00000004968/ENSAPLG00000010676/ENSAPLG00000006897/ENSAPLG00000011464/ENSAPLG00000012885/ENSAPLG00000003104/ENSAPLG00000002816/ENSAPLG00000006429/ENSAPLG00000017056/ENSAPLG00000011095/ENSAPLG00000015686/ENSAPLG00000004363/ENSAPLG00000015966/ENSAPLG00000003983/ENSAPLG00000014799/ENSAPLG00000015483/ENSAPLG00000020991/ENSAPLG00000012595/ENSAPLG00000013460/ENSAPLG00000003778/ENSAPLG00000008010/…	27
GO:0060284	BP	GO:0060284	regulation of cell development	20/477	353/11529	0.0566572	1.36939	1.46437	0.0959151	0.686841	0.673371	ENSAPLG00000004968/ENSAPLG00000010676/ENSAPLG00000004372/ENSAPLG00000012885/ENSAPLG00000003689/ENSAPLG00000026380/ENSAPLG00000002816/ENSAPLG00000006429/ENSAPLG00000007245/ENSAPLG00000006373/ENSAPLG00000003506/ENSAPLG00000010774/ENSAPLG00000004597/ENSAPLG00000002750/ENSAPLG00000005565/ENSAPLG00000014114/ENSAPLG00000011828/ENSAPLG00000011965/ENSAPLG00000029863/ENSAPLG00000020468	20
GO:0060560	BP	GO:0060560	developmental growth involved in morphogenesis	8/477	113/11529	0.0707965	1.71114	1.57816	0.096227	0.686841	0.673371	ENSAPLG00000016282/ENSAPLG00000012883/ENSAPLG00000012419/ENSAPLG00000002816/ENSAPLG00000003140/ENSAPLG00000004815/ENSAPLG00000004597/ENSAPLG00000011038	8
GO:0010638	BP	GO:0010638	positive regulation of organelle organization	16/477	271/11529	0.0590406	1.427	1.47774	0.0971884	0.686841	0.673371	ENSAPLG00000002466/ENSAPLG00000010676/ENSAPLG00000002720/ENSAPLG00000000904/ENSAPLG00000014092/ENSAPLG00000012885/ENSAPLG00000012199/ENSAPLG00000001001/ENSAPLG00000011056/ENSAPLG00000002704/ENSAPLG00000010535/ENSAPLG00000004712/ENSAPLG00000013460/ENSAPLG00000005497/ENSAPLG00000008619/ENSAPLG00000007692	16
GO:0032535	BP	GO:0032535	regulation of cellular component size	11/477	171/11529	0.0643275	1.55478	1.5184	0.097786	0.686841	0.673371	ENSAPLG00000016282/ENSAPLG00000012883/ENSAPLG00000003146/ENSAPLG00000008162/ENSAPLG00000014127/ENSAPLG00000003689/ENSAPLG00000002816/ENSAPLG00000004597/ENSAPLG00000007672/ENSAPLG00000008368/ENSAPLG00000028465	11
GO:0010562	BP	GO:0010562	positive regulation of phosphorus metabolic process	15/477	251/11529	0.059761	1.44441	1.47884	0.0980661	0.686841	0.673371	ENSAPLG00000010676/ENSAPLG00000006897/ENSAPLG00000003003/ENSAPLG00000002816/ENSAPLG00000006429/ENSAPLG00000014947/ENSAPLG00000003983/ENSAPLG00000015483/ENSAPLG00000009888/ENSAPLG00000020991/ENSAPLG00000012595/ENSAPLG00000003778/ENSAPLG00000008010/ENSAPLG00000007692/ENSAPLG00000002972	15
GO:0045937	BP	GO:0045937	positive regulation of phosphate metabolic process	15/477	251/11529	0.059761	1.44441	1.47884	0.0980661	0.686841	0.673371	ENSAPLG00000010676/ENSAPLG00000006897/ENSAPLG00000003003/ENSAPLG00000002816/ENSAPLG00000006429/ENSAPLG00000014947/ENSAPLG00000003983/ENSAPLG00000015483/ENSAPLG00000009888/ENSAPLG00000020991/ENSAPLG00000012595/ENSAPLG00000003778/ENSAPLG00000008010/ENSAPLG00000007692/ENSAPLG00000002972	15
GO:0043123	BP	GO:0043123	positive regulation of canonical NF-kappaB signal transduction	7/477	95/11529	0.0736842	1.78093	1.58779	0.0982728	0.686841	0.673371	ENSAPLG00000012295/ENSAPLG00000014039/ENSAPLG00000015785/ENSAPLG00000014139/ENSAPLG00000007702/ENSAPLG00000007692/ENSAPLG00000028465	7
GO:0002269	BP	GO:0002269	leukocyte activation involved in inflammatory response	2/477	13/11529	0.153846	3.71843	2.0373	0.0986228	0.686841	0.673371	ENSAPLG00000003056/ENSAPLG00000023730	2
GO:0002455	BP	GO:0002455	humoral immune response mediated by circulating immunoglobulin	2/477	13/11529	0.153846	3.71843	2.0373	0.0986228	0.686841	0.673371	ENSAPLG00000023730/ENSAPLG00000029863	2
GO:0006684	BP	GO:0006684	sphingomyelin metabolic process	2/477	13/11529	0.153846	3.71843	2.0373	0.0986228	0.686841	0.673371	ENSAPLG00000002477/ENSAPLG00000004712	2
GO:0009110	BP	GO:0009110	vitamin biosynthetic process	2/477	13/11529	0.153846	3.71843	2.0373	0.0986228	0.686841	0.673371	ENSAPLG00000005624/ENSAPLG00000008410	2
GO:0009164	BP	GO:0009164	nucleoside catabolic process	2/477	13/11529	0.153846	3.71843	2.0373	0.0986228	0.686841	0.673371	ENSAPLG00000012586/ENSAPLG00000018400	2
GO:0022617	BP	GO:0022617	extracellular matrix disassembly	2/477	13/11529	0.153846	3.71843	2.0373	0.0986228	0.686841	0.673371	ENSAPLG00000000904/ENSAPLG00000014258	2
GO:0034114	BP	GO:0034114	regulation of heterotypic cell-cell adhesion	2/477	13/11529	0.153846	3.71843	2.0373	0.0986228	0.686841	0.673371	ENSAPLG00000003146/ENSAPLG00000014659	2
GO:0034244	BP	GO:0034244	negative regulation of transcription elongation by RNA polymerase II	2/477	13/11529	0.153846	3.71843	2.0373	0.0986228	0.686841	0.673371	ENSAPLG00000014039/ENSAPLG00000015285	2
GO:0042407	BP	GO:0042407	cristae formation	2/477	13/11529	0.153846	3.71843	2.0373	0.0986228	0.686841	0.673371	ENSAPLG00000005618/ENSAPLG00000007692	2
GO:0045589	BP	GO:0045589	regulation of regulatory T cell differentiation	2/477	13/11529	0.153846	3.71843	2.0373	0.0986228	0.686841	0.673371	ENSAPLG00000004372/ENSAPLG00000014114	2
GO:0060339	BP	GO:0060339	negative regulation of type I interferon-mediated signaling pathway	2/477	13/11529	0.153846	3.71843	2.0373	0.0986228	0.686841	0.673371	ENSAPLG00000007508/ENSAPLG00000020468	2
GO:0060382	BP	GO:0060382	regulation of DNA strand elongation	2/477	13/11529	0.153846	3.71843	2.0373	0.0986228	0.686841	0.673371	ENSAPLG00000002704/ENSAPLG00000007588	2
GO:0061900	BP	GO:0061900	glial cell activation	2/477	13/11529	0.153846	3.71843	2.0373	0.0986228	0.686841	0.673371	ENSAPLG00000003056/ENSAPLG00000023730	2
GO:0099170	BP	GO:0099170	postsynaptic modulation of chemical synaptic transmission	2/477	13/11529	0.153846	3.71843	2.0373	0.0986228	0.686841	0.673371	ENSAPLG00000008508/ENSAPLG00000012885	2
GO:0099590	BP	GO:0099590	neurotransmitter receptor internalization	2/477	13/11529	0.153846	3.71843	2.0373	0.0986228	0.686841	0.673371	ENSAPLG00000007245/ENSAPLG00000001653	2
GO:0150077	BP	GO:0150077	regulation of neuroinflammatory response	2/477	13/11529	0.153846	3.71843	2.0373	0.0986228	0.686841	0.673371	ENSAPLG00000010676/ENSAPLG00000003056	2
GO:0001523	BP	GO:0001523	retinoid metabolic process	3/477	27/11529	0.111111	2.68553	1.82158	0.098946	0.686841	0.673371	ENSAPLG00000007873/ENSAPLG00000006907/ENSAPLG00000002750	3
GO:0006903	BP	GO:0006903	vesicle targeting	3/477	27/11529	0.111111	2.68553	1.82158	0.098946	0.686841	0.673371	ENSAPLG00000005727/ENSAPLG00000015449/ENSAPLG00000010082	3
GO:0009126	BP	GO:0009126	purine nucleoside monophosphate metabolic process	3/477	27/11529	0.111111	2.68553	1.82158	0.098946	0.686841	0.673371	ENSAPLG00000008986/ENSAPLG00000008933/ENSAPLG00000010871	3
GO:0010761	BP	GO:0010761	fibroblast migration	3/477	27/11529	0.111111	2.68553	1.82158	0.098946	0.686841	0.673371	ENSAPLG00000014258/ENSAPLG00000006069/ENSAPLG00000015981	3
GO:0030516	BP	GO:0030516	regulation of axon extension	3/477	27/11529	0.111111	2.68553	1.82158	0.098946	0.686841	0.673371	ENSAPLG00000016282/ENSAPLG00000012883/ENSAPLG00000004597	3
GO:0034243	BP	GO:0034243	regulation of transcription elongation by RNA polymerase II	3/477	27/11529	0.111111	2.68553	1.82158	0.098946	0.686841	0.673371	ENSAPLG00000015491/ENSAPLG00000014039/ENSAPLG00000015285	3
GO:0046847	BP	GO:0046847	filopodium assembly	3/477	27/11529	0.111111	2.68553	1.82158	0.098946	0.686841	0.673371	ENSAPLG00000003118/ENSAPLG00000007910/ENSAPLG00000011722	3
GO:0046903	BP	GO:0046903	secretion	23/477	418/11529	0.0550239	1.32992	1.42736	0.0998183	0.690271	0.676734	ENSAPLG00000010676/ENSAPLG00000003146/ENSAPLG00000011937/ENSAPLG00000012885/ENSAPLG00000014510/ENSAPLG00000004644/ENSAPLG00000006429/ENSAPLG00000009397/ENSAPLG00000012199/ENSAPLG00000010068/ENSAPLG00000006373/ENSAPLG00000013106/ENSAPLG00000015407/ENSAPLG00000009888/ENSAPLG00000010082/ENSAPLG00000014580/ENSAPLG00000004712/ENSAPLG00000008762/ENSAPLG00000011287/ENSAPLG00000015386/ENSAPLG00000006393/…	23
GO:0048041	BP	GO:0048041	focal adhesion assembly	4/477	43/11529	0.0930233	2.24835	1.70374	0.100859	0.690271	0.676734	ENSAPLG00000015686/ENSAPLG00000015154/ENSAPLG00000015981/ENSAPLG00000015266	4
GO:0040007	BP	GO:0040007	growth	24/477	440/11529	0.0545455	1.31835	1.41451	0.101335	0.690271	0.676734	ENSAPLG00000016282/ENSAPLG00000012883/ENSAPLG00000004462/ENSAPLG00000001565/ENSAPLG00000010676/ENSAPLG00000003060/ENSAPLG00000006432/ENSAPLG00000009967/ENSAPLG00000008273/ENSAPLG00000012885/ENSAPLG00000003689/ENSAPLG00000012419/ENSAPLG00000002816/ENSAPLG00000004965/ENSAPLG00000003140/ENSAPLG00000004815/ENSAPLG00000003506/ENSAPLG00000014258/ENSAPLG00000013706/ENSAPLG00000004597/ENSAPLG00000004712/…	24
GO:0006979	BP	GO:0006979	response to oxidative stress	12/477	192/11529	0.0625	1.51061	1.48221	0.10152	0.690271	0.676734	ENSAPLG00000006056/ENSAPLG00000014039/ENSAPLG00000003104/ENSAPLG00000004523/ENSAPLG00000027853/ENSAPLG00000007243/ENSAPLG00000007910/ENSAPLG00000010344/ENSAPLG00000010774/ENSAPLG00000004712/ENSAPLG00000013460/ENSAPLG00000007692	12
GO:0006275	BP	GO:0006275	regulation of DNA replication	5/477	60/11529	0.0833333	2.01415	1.63618	0.101675	0.690271	0.676734	ENSAPLG00000008065/ENSAPLG00000009786/ENSAPLG00000002704/ENSAPLG00000013706/ENSAPLG00000007588	5
GO:0033865	BP	GO:0033865	nucleoside bisphosphate metabolic process	5/477	60/11529	0.0833333	2.01415	1.63618	0.101675	0.690271	0.676734	ENSAPLG00000003258/ENSAPLG00000003669/ENSAPLG00000015104/ENSAPLG00000002394/ENSAPLG00000004016	5
GO:0033875	BP	GO:0033875	ribonucleoside bisphosphate metabolic process	5/477	60/11529	0.0833333	2.01415	1.63618	0.101675	0.690271	0.676734	ENSAPLG00000003258/ENSAPLG00000003669/ENSAPLG00000015104/ENSAPLG00000002394/ENSAPLG00000004016	5
GO:0034032	BP	GO:0034032	purine nucleoside bisphosphate metabolic process	5/477	60/11529	0.0833333	2.01415	1.63618	0.101675	0.690271	0.676734	ENSAPLG00000003258/ENSAPLG00000003669/ENSAPLG00000015104/ENSAPLG00000002394/ENSAPLG00000004016	5
GO:0045861	BP	GO:0045861	negative regulation of proteolysis	5/477	60/11529	0.0833333	2.01415	1.63618	0.101675	0.690271	0.676734	ENSAPLG00000001299/ENSAPLG00000015966/ENSAPLG00000002704/ENSAPLG00000007230/ENSAPLG00000028465	5
GO:0048144	BP	GO:0048144	fibroblast proliferation	5/477	60/11529	0.0833333	2.01415	1.63618	0.101675	0.690271	0.676734	ENSAPLG00000010676/ENSAPLG00000003506/ENSAPLG00000014258/ENSAPLG00000007243/ENSAPLG00000013706	5
GO:0072521	BP	GO:0072521	purine-containing compound metabolic process	16/477	273/11529	0.0586081	1.41655	1.447	0.101943	0.690575	0.677032	ENSAPLG00000005616/ENSAPLG00000008986/ENSAPLG00000010676/ENSAPLG00000006230/ENSAPLG00000012586/ENSAPLG00000013511/ENSAPLG00000008933/ENSAPLG00000003258/ENSAPLG00000014039/ENSAPLG00000003669/ENSAPLG00000015104/ENSAPLG00000002394/ENSAPLG00000010871/ENSAPLG00000004016/ENSAPLG00000008142/ENSAPLG00000007021	16
GO:0019722	BP	GO:0019722	calcium-mediated signaling	7/477	96/11529	0.0729167	1.76238	1.55827	0.102458	0.692543	0.678961	ENSAPLG00000010676/ENSAPLG00000014510/ENSAPLG00000010486/ENSAPLG00000007910/ENSAPLG00000007702/ENSAPLG00000002970/ENSAPLG00000004721	7
GO:0022409	BP	GO:0022409	positive regulation of cell-cell adhesion	8/477	115/11529	0.0695652	1.68138	1.52558	0.103805	0.698594	0.684894	ENSAPLG00000010676/ENSAPLG00000008693/ENSAPLG00000012419/ENSAPLG00000006429/ENSAPLG00000014114/ENSAPLG00000007702/ENSAPLG00000015151/ENSAPLG00000006899	8
GO:0098742	BP	GO:0098742	cell-cell adhesion via plasma-membrane adhesion molecules	8/477	115/11529	0.0695652	1.68138	1.52558	0.103805	0.698594	0.684894	ENSAPLG00000004968/ENSAPLG00000003146/ENSAPLG00000005731/ENSAPLG00000014659/ENSAPLG00000003312/ENSAPLG00000004577/ENSAPLG00000010082/ENSAPLG00000015154	8
GO:0000041	BP	GO:0000041	transition metal ion transport	5/477	61/11529	0.0819672	1.98113	1.59612	0.107213	0.708589	0.694693	ENSAPLG00000014489/ENSAPLG00000015786/ENSAPLG00000007910/ENSAPLG00000015785/ENSAPLG00000006295	5
GO:0051896	BP	GO:0051896	regulation of phosphatidylinositol 3-kinase/protein kinase B signal transduction	9/477	135/11529	0.0666667	1.61132	1.48427	0.107257	0.708589	0.694693	ENSAPLG00000006669/ENSAPLG00000010676/ENSAPLG00000009967/ENSAPLG00000006429/ENSAPLG00000015686/ENSAPLG00000003554/ENSAPLG00000008010/ENSAPLG00000003107/ENSAPLG00000006113	9
GO:0001706	BP	GO:0001706	endoderm formation	3/477	28/11529	0.107143	2.58962	1.74953	0.107584	0.708589	0.694693	ENSAPLG00000012959/ENSAPLG00000026530/ENSAPLG00000003506	3
GO:0009156	BP	GO:0009156	ribonucleoside monophosphate biosynthetic process	3/477	28/11529	0.107143	2.58962	1.74953	0.107584	0.708589	0.694693	ENSAPLG00000008986/ENSAPLG00000008933/ENSAPLG00000010871	3
GO:0010823	BP	GO:0010823	negative regulation of mitochondrion organization	3/477	28/11529	0.107143	2.58962	1.74953	0.107584	0.708589	0.694693	ENSAPLG00000003104/ENSAPLG00000010535/ENSAPLG00000007692	3
GO:0016101	BP	GO:0016101	diterpenoid metabolic process	3/477	28/11529	0.107143	2.58962	1.74953	0.107584	0.708589	0.694693	ENSAPLG00000007873/ENSAPLG00000006907/ENSAPLG00000002750	3
GO:0060323	BP	GO:0060323	head morphogenesis	3/477	28/11529	0.107143	2.58962	1.74953	0.107584	0.708589	0.694693	ENSAPLG00000012199/ENSAPLG00000026530/ENSAPLG00000006069	3
GO:0060420	BP	GO:0060420	regulation of heart growth	3/477	28/11529	0.107143	2.58962	1.74953	0.107584	0.708589	0.694693	ENSAPLG00000004462/ENSAPLG00000010676/ENSAPLG00000008273	3
GO:0070301	BP	GO:0070301	cellular response to hydrogen peroxide	3/477	28/11529	0.107143	2.58962	1.74953	0.107584	0.708589	0.694693	ENSAPLG00000006056/ENSAPLG00000007910/ENSAPLG00000004712	3
GO:0099054	BP	GO:0099054	presynapse assembly	3/477	28/11529	0.107143	2.58962	1.74953	0.107584	0.708589	0.694693	ENSAPLG00000006873/ENSAPLG00000026530/ENSAPLG00000010082	3
GO:0051168	BP	GO:0051168	nuclear export	6/477	79/11529	0.0759494	1.83568	1.54834	0.108289	0.710553	0.696618	ENSAPLG00000003146/ENSAPLG00000010016/ENSAPLG00000015213/ENSAPLG00000014799/ENSAPLG00000009210/ENSAPLG00000003315	6
GO:0035239	BP	GO:0035239	tube morphogenesis	25/477	466/11529	0.0536481	1.29666	1.35812	0.110238	0.710553	0.696618	ENSAPLG00000006669/ENSAPLG00000004968/ENSAPLG00000003146/ENSAPLG00000012627/ENSAPLG00000011691/ENSAPLG00000009841/ENSAPLG00000005158/ENSAPLG00000012419/ENSAPLG00000002816/ENSAPLG00000002860/ENSAPLG00000010801/ENSAPLG00000026883/ENSAPLG00000014028/ENSAPLG00000004363/ENSAPLG00000014947/ENSAPLG00000016049/ENSAPLG00000003554/ENSAPLG00000007911/ENSAPLG00000011828/ENSAPLG00000006295/ENSAPLG00000004061/…	25
GO:0007411	BP	GO:0007411	axon guidance	7/477	98/11529	0.0714286	1.72642	1.50028	0.111113	0.710553	0.696618	ENSAPLG00000016282/ENSAPLG00000012883/ENSAPLG00000007011/ENSAPLG00000002816/ENSAPLG00000026883/ENSAPLG00000007027/ENSAPLG00000003107	7
GO:0006929	BP	GO:0006929	substrate-dependent cell migration	2/477	14/11529	0.142857	3.45283	1.90772	0.112023	0.710553	0.696618	ENSAPLG00000020991/ENSAPLG00000003107	2
GO:0009226	BP	GO:0009226	nucleotide-sugar biosynthetic process	2/477	14/11529	0.142857	3.45283	1.90772	0.112023	0.710553	0.696618	ENSAPLG00000013864/ENSAPLG00000012941	2
GO:0019228	BP	GO:0019228	neuronal action potential	2/477	14/11529	0.142857	3.45283	1.90772	0.112023	0.710553	0.696618	ENSAPLG00000009947/ENSAPLG00000007106	2
GO:0034368	BP	GO:0034368	protein-lipid complex remodeling	2/477	14/11529	0.142857	3.45283	1.90772	0.112023	0.710553	0.696618	ENSAPLG00000012546/ENSAPLG00000006393	2
GO:0034369	BP	GO:0034369	plasma lipoprotein particle remodeling	2/477	14/11529	0.142857	3.45283	1.90772	0.112023	0.710553	0.696618	ENSAPLG00000012546/ENSAPLG00000006393	2
GO:0042278	BP	GO:0042278	purine nucleoside metabolic process	2/477	14/11529	0.142857	3.45283	1.90772	0.112023	0.710553	0.696618	ENSAPLG00000012586/ENSAPLG00000010871	2
GO:0044346	BP	GO:0044346	fibroblast apoptotic process	2/477	14/11529	0.142857	3.45283	1.90772	0.112023	0.710553	0.696618	ENSAPLG00000006669/ENSAPLG00000008851	2
GO:0045048	BP	GO:0045048	protein insertion into ER membrane	2/477	14/11529	0.142857	3.45283	1.90772	0.112023	0.710553	0.696618	ENSAPLG00000003146/ENSAPLG00000029303	2
GO:0046040	BP	GO:0046040	IMP metabolic process	2/477	14/11529	0.142857	3.45283	1.90772	0.112023	0.710553	0.696618	ENSAPLG00000008986/ENSAPLG00000008933	2
GO:0051291	BP	GO:0051291	protein heterooligomerization	2/477	14/11529	0.142857	3.45283	1.90772	0.112023	0.710553	0.696618	ENSAPLG00000011169/ENSAPLG00000006660	2
GO:0060999	BP	GO:0060999	positive regulation of dendritic spine development	2/477	14/11529	0.142857	3.45283	1.90772	0.112023	0.710553	0.696618	ENSAPLG00000006373/ENSAPLG00000010082	2
GO:0061158	BP	GO:0061158	3'-UTR-mediated mRNA destabilization	2/477	14/11529	0.142857	3.45283	1.90772	0.112023	0.710553	0.696618	ENSAPLG00000007828/ENSAPLG00000026380	2
GO:1904861	BP	GO:1904861	excitatory synapse assembly	2/477	14/11529	0.142857	3.45283	1.90772	0.112023	0.710553	0.696618	ENSAPLG00000004968/ENSAPLG00000010082	2
GO:1990806	BP	GO:1990806	ligand-gated ion channel signaling pathway	2/477	14/11529	0.142857	3.45283	1.90772	0.112023	0.710553	0.696618	ENSAPLG00000012885/ENSAPLG00000014510	2
GO:2000406	BP	GO:2000406	positive regulation of T cell migration	2/477	14/11529	0.142857	3.45283	1.90772	0.112023	0.710553	0.696618	ENSAPLG00000003146/ENSAPLG00000010330	2
GO:0001841	BP	GO:0001841	neural tube formation	5/477	62/11529	0.0806452	1.94918	1.55681	0.112896	0.711708	0.697751	ENSAPLG00000004968/ENSAPLG00000012627/ENSAPLG00000005158/ENSAPLG00000014947/ENSAPLG00000019553	5
GO:0051963	BP	GO:0051963	regulation of synapse assembly	5/477	62/11529	0.0806452	1.94918	1.55681	0.112896	0.711708	0.697751	ENSAPLG00000006873/ENSAPLG00000002816/ENSAPLG00000026530/ENSAPLG00000004577/ENSAPLG00000010082	5
GO:0062013	BP	GO:0062013	positive regulation of small molecule metabolic process	5/477	62/11529	0.0806452	1.94918	1.55681	0.112896	0.711708	0.697751	ENSAPLG00000010676/ENSAPLG00000024750/ENSAPLG00000003003/ENSAPLG00000003669/ENSAPLG00000014114	5
GO:0006576	BP	GO:0006576	biogenic amine metabolic process	4/477	45/11529	0.0888889	2.14843	1.60354	0.11438	0.713353	0.699364	ENSAPLG00000003588/ENSAPLG00000003245/ENSAPLG00000008142/ENSAPLG00000028730	4
GO:0043122	BP	GO:0043122	regulation of canonical NF-kappaB signal transduction	9/477	137/11529	0.0656934	1.5878	1.43782	0.114654	0.713353	0.699364	ENSAPLG00000004645/ENSAPLG00000012295/ENSAPLG00000015491/ENSAPLG00000014039/ENSAPLG00000015785/ENSAPLG00000014139/ENSAPLG00000007702/ENSAPLG00000007692/ENSAPLG00000028465	9
GO:0043065	BP	GO:0043065	positive regulation of apoptotic process	14/477	237/11529	0.0590717	1.42775	1.38228	0.114846	0.713353	0.699364	ENSAPLG00000005323/ENSAPLG00000015058/ENSAPLG00000006432/ENSAPLG00000009967/ENSAPLG00000003348/ENSAPLG00000002816/ENSAPLG00000010068/ENSAPLG00000013950/ENSAPLG00000010535/ENSAPLG00000013706/ENSAPLG00000015483/ENSAPLG00000003554/ENSAPLG00000013460/ENSAPLG00000008851	14
GO:0051962	BP	GO:0051962	positive regulation of nervous system development	8/477	118/11529	0.0677966	1.63863	1.44859	0.115776	0.713353	0.699364	ENSAPLG00000004968/ENSAPLG00000006873/ENSAPLG00000007245/ENSAPLG00000006373/ENSAPLG00000010774/ENSAPLG00000004597/ENSAPLG00000004577/ENSAPLG00000010082	8
GO:0044057	BP	GO:0044057	regulation of system process	13/477	217/11529	0.0599078	1.44796	1.38394	0.115925	0.713353	0.699364	ENSAPLG00000010676/ENSAPLG00000004755/ENSAPLG00000003146/ENSAPLG00000011937/ENSAPLG00000005288/ENSAPLG00000003056/ENSAPLG00000014510/ENSAPLG00000015666/ENSAPLG00000003140/ENSAPLG00000002397/ENSAPLG00000010082/ENSAPLG00000002970/ENSAPLG00000007106	13
GO:0006940	BP	GO:0006940	regulation of smooth muscle contraction	3/477	29/11529	0.103448	2.50033	1.68055	0.116504	0.713353	0.699364	ENSAPLG00000014510/ENSAPLG00000003140/ENSAPLG00000002397	3
GO:0007585	BP	GO:0007585	respiratory gaseous exchange by respiratory system	3/477	29/11529	0.103448	2.50033	1.68055	0.116504	0.713353	0.699364	ENSAPLG00000013106/ENSAPLG00000010082/ENSAPLG00000007106	3
GO:0030199	BP	GO:0030199	collagen fibril organization	3/477	29/11529	0.103448	2.50033	1.68055	0.116504	0.713353	0.699364	ENSAPLG00000011169/ENSAPLG00000008273/ENSAPLG00000014258	3
GO:0033173	BP	GO:0033173	calcineurin-NFAT signaling cascade	3/477	29/11529	0.103448	2.50033	1.68055	0.116504	0.713353	0.699364	ENSAPLG00000010676/ENSAPLG00000007702/ENSAPLG00000002970	3
GO:0048599	BP	GO:0048599	oocyte development	3/477	29/11529	0.103448	2.50033	1.68055	0.116504	0.713353	0.699364	ENSAPLG00000010676/ENSAPLG00000014127/ENSAPLG00000020468	3
GO:0090049	BP	GO:0090049	regulation of cell migration involved in sprouting angiogenesis	3/477	29/11529	0.103448	2.50033	1.68055	0.116504	0.713353	0.699364	ENSAPLG00000009841/ENSAPLG00000010801/ENSAPLG00000014028	3
GO:0097720	BP	GO:0097720	calcineurin-mediated signaling	3/477	29/11529	0.103448	2.50033	1.68055	0.116504	0.713353	0.699364	ENSAPLG00000010676/ENSAPLG00000007702/ENSAPLG00000002970	3
GO:1902533	BP	GO:1902533	positive regulation of intracellular signal transduction	26/477	491/11529	0.0529532	1.27987	1.31663	0.117082	0.713353	0.699364	ENSAPLG00000006669/ENSAPLG00000010676/ENSAPLG00000012295/ENSAPLG00000009967/ENSAPLG00000012885/ENSAPLG00000014039/ENSAPLG00000003348/ENSAPLG00000000930/ENSAPLG00000006429/ENSAPLG00000026530/ENSAPLG00000010068/ENSAPLG00000003983/ENSAPLG00000010535/ENSAPLG00000010774/ENSAPLG00000015785/ENSAPLG00000003554/ENSAPLG00000020991/ENSAPLG00000014139/ENSAPLG00000007702/ENSAPLG00000002970/ENSAPLG00000004721/…	26
GO:0030155	BP	GO:0030155	regulation of cell adhesion	20/477	363/11529	0.0550964	1.33167	1.33391	0.117523	0.713353	0.699364	ENSAPLG00000010676/ENSAPLG00000004755/ENSAPLG00000003146/ENSAPLG00000008693/ENSAPLG00000014659/ENSAPLG00000012419/ENSAPLG00000002816/ENSAPLG00000006429/ENSAPLG00000015686/ENSAPLG00000003140/ENSAPLG00000014947/ENSAPLG00000003554/ENSAPLG00000014114/ENSAPLG00000007702/ENSAPLG00000015151/ENSAPLG00000003107/ENSAPLG00000024116/ENSAPLG00000015981/ENSAPLG00000006899/ENSAPLG00000020468	20
GO:1902806	BP	GO:1902806	regulation of cell cycle G1/S phase transition	6/477	81/11529	0.0740741	1.79036	1.48292	0.1183	0.713353	0.699364	ENSAPLG00000015058/ENSAPLG00000005442/ENSAPLG00000012885/ENSAPLG00000017056/ENSAPLG00000015686/ENSAPLG00000003506	6
GO:0015908	BP	GO:0015908	fatty acid transport	5/477	63/11529	0.0793651	1.91824	1.51822	0.118722	0.713353	0.699364	ENSAPLG00000009888/ENSAPLG00000012595/ENSAPLG00000008762/ENSAPLG00000006393/ENSAPLG00000024116	5
GO:0018105	BP	GO:0018105	peptidyl-serine phosphorylation	5/477	63/11529	0.0793651	1.91824	1.51822	0.118722	0.713353	0.699364	ENSAPLG00000015686/ENSAPLG00000026530/ENSAPLG00000003983/ENSAPLG00000007692/ENSAPLG00000002972	5
GO:0032640	BP	GO:0032640	tumor necrosis factor production	5/477	63/11529	0.0793651	1.91824	1.51822	0.118722	0.713353	0.699364	ENSAPLG00000010676/ENSAPLG00000000930/ENSAPLG00000006429/ENSAPLG00000015785/ENSAPLG00000011828	5
GO:0032680	BP	GO:0032680	regulation of tumor necrosis factor production	5/477	63/11529	0.0793651	1.91824	1.51822	0.118722	0.713353	0.699364	ENSAPLG00000010676/ENSAPLG00000000930/ENSAPLG00000006429/ENSAPLG00000015785/ENSAPLG00000011828	5
GO:0033135	BP	GO:0033135	regulation of peptidyl-serine phosphorylation	5/477	63/11529	0.0793651	1.91824	1.51822	0.118722	0.713353	0.699364	ENSAPLG00000015686/ENSAPLG00000026530/ENSAPLG00000003983/ENSAPLG00000007692/ENSAPLG00000002972	5
GO:0045739	BP	GO:0045739	positive regulation of DNA repair	5/477	63/11529	0.0793651	1.91824	1.51822	0.118722	0.713353	0.699364	ENSAPLG00000003588/ENSAPLG00000014039/ENSAPLG00000002704/ENSAPLG00000015285/ENSAPLG00000010840	5
GO:0048729	BP	GO:0048729	tissue morphogenesis	18/477	322/11529	0.0559006	1.35111	1.32751	0.120264	0.713353	0.699364	ENSAPLG00000004968/ENSAPLG00000004278/ENSAPLG00000004755/ENSAPLG00000012627/ENSAPLG00000011691/ENSAPLG00000009841/ENSAPLG00000005158/ENSAPLG00000012419/ENSAPLG00000002816/ENSAPLG00000009397/ENSAPLG00000026883/ENSAPLG00000015686/ENSAPLG00000026530/ENSAPLG00000010068/ENSAPLG00000014947/ENSAPLG00000011828/ENSAPLG00000011722/ENSAPLG00000019553	18
GO:0009259	BP	GO:0009259	ribonucleotide metabolic process	14/477	239/11529	0.0585774	1.4158	1.34945	0.120569	0.713353	0.699364	ENSAPLG00000005616/ENSAPLG00000008986/ENSAPLG00000010676/ENSAPLG00000006230/ENSAPLG00000013511/ENSAPLG00000008933/ENSAPLG00000003258/ENSAPLG00000014039/ENSAPLG00000003669/ENSAPLG00000015104/ENSAPLG00000002394/ENSAPLG00000010871/ENSAPLG00000004016/ENSAPLG00000007021	14
GO:0033077	BP	GO:0033077	T cell differentiation in thymus	4/477	46/11529	0.0869565	2.10172	1.55539	0.121425	0.713353	0.699364	ENSAPLG00000026380/ENSAPLG00000010486/ENSAPLG00000006429/ENSAPLG00000004061	4
GO:0045185	BP	GO:0045185	maintenance of protein location	4/477	46/11529	0.0869565	2.10172	1.55539	0.121425	0.713353	0.699364	ENSAPLG00000004755/ENSAPLG00000015411/ENSAPLG00000005565/ENSAPLG00000007692	4
GO:0045666	BP	GO:0045666	positive regulation of neuron differentiation	4/477	46/11529	0.0869565	2.10172	1.55539	0.121425	0.713353	0.699364	ENSAPLG00000001565/ENSAPLG00000026530/ENSAPLG00000014479/ENSAPLG00000015555	4
GO:0046330	BP	GO:0046330	positive regulation of JNK cascade	4/477	46/11529	0.0869565	2.10172	1.55539	0.121425	0.713353	0.699364	ENSAPLG00000012885/ENSAPLG00000003348/ENSAPLG00000006429/ENSAPLG00000026530	4
GO:0048145	BP	GO:0048145	regulation of fibroblast proliferation	4/477	46/11529	0.0869565	2.10172	1.55539	0.121425	0.713353	0.699364	ENSAPLG00000010676/ENSAPLG00000003506/ENSAPLG00000014258/ENSAPLG00000013706	4
GO:0048675	BP	GO:0048675	axon extension	4/477	46/11529	0.0869565	2.10172	1.55539	0.121425	0.713353	0.699364	ENSAPLG00000016282/ENSAPLG00000012883/ENSAPLG00000004815/ENSAPLG00000004597	4
GO:1901992	BP	GO:1901992	positive regulation of mitotic cell cycle phase transition	4/477	46/11529	0.0869565	2.10172	1.55539	0.121425	0.713353	0.699364	ENSAPLG00000005442/ENSAPLG00000014092/ENSAPLG00000012885/ENSAPLG00000015981	4
GO:0051046	BP	GO:0051046	regulation of secretion	15/477	260/11529	0.0576923	1.39441	1.33632	0.121688	0.713353	0.699364	ENSAPLG00000010676/ENSAPLG00000003146/ENSAPLG00000011937/ENSAPLG00000012885/ENSAPLG00000014510/ENSAPLG00000009397/ENSAPLG00000012199/ENSAPLG00000010068/ENSAPLG00000006373/ENSAPLG00000013106/ENSAPLG00000015407/ENSAPLG00000009888/ENSAPLG00000010082/ENSAPLG00000014580/ENSAPLG00000015386	15
GO:1901342	BP	GO:1901342	regulation of vasculature development	9/477	139/11529	0.0647482	1.56495	1.39211	0.122325	0.713353	0.699364	ENSAPLG00000006669/ENSAPLG00000003146/ENSAPLG00000009967/ENSAPLG00000014028/ENSAPLG00000016049/ENSAPLG00000003554/ENSAPLG00000007911/ENSAPLG00000021411/ENSAPLG00000015823	9
GO:0072331	BP	GO:0072331	signal transduction by p53 class mediator	6/477	82/11529	0.0731707	1.76852	1.45089	0.123473	0.713353	0.699364	ENSAPLG00000015058/ENSAPLG00000015644/ENSAPLG00000010068/ENSAPLG00000015966/ENSAPLG00000010535/ENSAPLG00000021411	6
GO:0048285	BP	GO:0048285	organelle fission	15/477	261/11529	0.0574713	1.38907	1.32081	0.124503	0.713353	0.699364	ENSAPLG00000010676/ENSAPLG00000005442/ENSAPLG00000014092/ENSAPLG00000014127/ENSAPLG00000012885/ENSAPLG00000005132/ENSAPLG00000011095/ENSAPLG00000015686/ENSAPLG00000014919/ENSAPLG00000004712/ENSAPLG00000003778/ENSAPLG00000012481/ENSAPLG00000005213/ENSAPLG00000007692/ENSAPLG00000026840	15
GO:0071706	BP	GO:0071706	tumor necrosis factor superfamily cytokine production	5/477	64/11529	0.078125	1.88827	1.48034	0.124685	0.713353	0.699364	ENSAPLG00000010676/ENSAPLG00000000930/ENSAPLG00000006429/ENSAPLG00000015785/ENSAPLG00000011828	5
GO:1903555	BP	GO:1903555	regulation of tumor necrosis factor superfamily cytokine production	5/477	64/11529	0.078125	1.88827	1.48034	0.124685	0.713353	0.699364	ENSAPLG00000010676/ENSAPLG00000000930/ENSAPLG00000006429/ENSAPLG00000015785/ENSAPLG00000011828	5
GO:0033002	BP	GO:0033002	muscle cell proliferation	7/477	101/11529	0.0693069	1.67514	1.41574	0.124797	0.713353	0.699364	ENSAPLG00000004462/ENSAPLG00000010676/ENSAPLG00000012199/ENSAPLG00000015686/ENSAPLG00000003140/ENSAPLG00000004712/ENSAPLG00000011828	7
GO:0000423	BP	GO:0000423	mitophagy	3/477	30/11529	0.1	2.41698	1.6144	0.125689	0.713353	0.699364	ENSAPLG00000004645/ENSAPLG00000015334/ENSAPLG00000007692	3
GO:0009994	BP	GO:0009994	oocyte differentiation	3/477	30/11529	0.1	2.41698	1.6144	0.125689	0.713353	0.699364	ENSAPLG00000010676/ENSAPLG00000014127/ENSAPLG00000020468	3
GO:0031124	BP	GO:0031124	mRNA 3'-end processing	3/477	30/11529	0.1	2.41698	1.6144	0.125689	0.713353	0.699364	ENSAPLG00000007217/ENSAPLG00000003506/ENSAPLG00000003315	3
GO:0031529	BP	GO:0031529	ruffle organization	3/477	30/11529	0.1	2.41698	1.6144	0.125689	0.713353	0.699364	ENSAPLG00000020991/ENSAPLG00000015981/ENSAPLG00000015266	3
GO:0051384	BP	GO:0051384	response to glucocorticoid	3/477	30/11529	0.1	2.41698	1.6144	0.125689	0.713353	0.699364	ENSAPLG00000005288/ENSAPLG00000026380/ENSAPLG00000008851	3
GO:1902808	BP	GO:1902808	positive regulation of cell cycle G1/S phase transition	3/477	30/11529	0.1	2.41698	1.6144	0.125689	0.713353	0.699364	ENSAPLG00000005442/ENSAPLG00000012885/ENSAPLG00000003506	3
GO:0003416	BP	GO:0003416	endochondral bone growth	2/477	15/11529	0.133333	3.22264	1.78944	0.125859	0.713353	0.699364	ENSAPLG00000006432/ENSAPLG00000014258	2
GO:0032331	BP	GO:0032331	negative regulation of chondrocyte differentiation	2/477	15/11529	0.133333	3.22264	1.78944	0.125859	0.713353	0.699364	ENSAPLG00000006432/ENSAPLG00000002582	2
GO:0032785	BP	GO:0032785	negative regulation of DNA-templated transcription, elongation	2/477	15/11529	0.133333	3.22264	1.78944	0.125859	0.713353	0.699364	ENSAPLG00000014039/ENSAPLG00000015285	2
GO:0033137	BP	GO:0033137	negative regulation of peptidyl-serine phosphorylation	2/477	15/11529	0.133333	3.22264	1.78944	0.125859	0.713353	0.699364	ENSAPLG00000015686/ENSAPLG00000026530	2
GO:0034656	BP	GO:0034656	nucleobase-containing small molecule catabolic process	2/477	15/11529	0.133333	3.22264	1.78944	0.125859	0.713353	0.699364	ENSAPLG00000012586/ENSAPLG00000018400	2
GO:0043086	BP	GO:0043086	negative regulation of catalytic activity	2/477	15/11529	0.133333	3.22264	1.78944	0.125859	0.713353	0.699364	ENSAPLG00000001299/ENSAPLG00000028465	2
GO:0045948	BP	GO:0045948	positive regulation of translational initiation	2/477	15/11529	0.133333	3.22264	1.78944	0.125859	0.713353	0.699364	ENSAPLG00000014799/ENSAPLG00000020468	2
GO:0048247	BP	GO:0048247	lymphocyte chemotaxis	2/477	15/11529	0.133333	3.22264	1.78944	0.125859	0.713353	0.699364	ENSAPLG00000003146/ENSAPLG00000005214	2
GO:0048384	BP	GO:0048384	retinoic acid receptor signaling pathway	2/477	15/11529	0.133333	3.22264	1.78944	0.125859	0.713353	0.699364	ENSAPLG00000006253/ENSAPLG00000006432	2
GO:0051966	BP	GO:0051966	regulation of synaptic transmission, glutamatergic	2/477	15/11529	0.133333	3.22264	1.78944	0.125859	0.713353	0.699364	ENSAPLG00000001653/ENSAPLG00000026530	2
GO:0070498	BP	GO:0070498	interleukin-1-mediated signaling pathway	2/477	15/11529	0.133333	3.22264	1.78944	0.125859	0.713353	0.699364	ENSAPLG00000003822/ENSAPLG00000012885	2
GO:0070873	BP	GO:0070873	regulation of glycogen metabolic process	2/477	15/11529	0.133333	3.22264	1.78944	0.125859	0.713353	0.699364	ENSAPLG00000010676/ENSAPLG00000013106	2
GO:0006163	BP	GO:0006163	purine nucleotide metabolic process	15/477	262/11529	0.0572519	1.38377	1.30536	0.127355	0.719193	0.705089	ENSAPLG00000005616/ENSAPLG00000008986/ENSAPLG00000010676/ENSAPLG00000006230/ENSAPLG00000013511/ENSAPLG00000008933/ENSAPLG00000003258/ENSAPLG00000014039/ENSAPLG00000003669/ENSAPLG00000015104/ENSAPLG00000002394/ENSAPLG00000010871/ENSAPLG00000004016/ENSAPLG00000008142/ENSAPLG00000007021	15
GO:0070201	BP	GO:0070201	regulation of establishment of protein localization	15/477	262/11529	0.0572519	1.38377	1.30536	0.127355	0.719193	0.705089	ENSAPLG00000010676/ENSAPLG00000000904/ENSAPLG00000020494/ENSAPLG00000012885/ENSAPLG00000010016/ENSAPLG00000014510/ENSAPLG00000009397/ENSAPLG00000012199/ENSAPLG00000010068/ENSAPLG00000014799/ENSAPLG00000026913/ENSAPLG00000009888/ENSAPLG00000015386/ENSAPLG00000007692/ENSAPLG00000021664	15
GO:1903050	BP	GO:1903050	regulation of proteolysis involved in protein catabolic process	8/477	121/11529	0.0661157	1.598	1.37375	0.128457	0.719214	0.705109	ENSAPLG00000011464/ENSAPLG00000003104/ENSAPLG00000015686/ENSAPLG00000014947/ENSAPLG00000015966/ENSAPLG00000002704/ENSAPLG00000013460/ENSAPLG00000007230	8
GO:0007492	BP	GO:0007492	endoderm development	4/477	47/11529	0.0851064	2.05701	1.50846	0.12865	0.719214	0.705109	ENSAPLG00000012959/ENSAPLG00000026883/ENSAPLG00000026530/ENSAPLG00000003506	4
GO:0034620	BP	GO:0034620	cellular response to unfolded protein	4/477	47/11529	0.0851064	2.05701	1.50846	0.12865	0.719214	0.705109	ENSAPLG00000004645/ENSAPLG00000015165/ENSAPLG00000013950/ENSAPLG00000010535	4
GO:0043255	BP	GO:0043255	regulation of carbohydrate biosynthetic process	4/477	47/11529	0.0851064	2.05701	1.50846	0.12865	0.719214	0.705109	ENSAPLG00000010676/ENSAPLG00000003003/ENSAPLG00000013106/ENSAPLG00000004712	4
GO:0051028	BP	GO:0051028	mRNA transport	4/477	47/11529	0.0851064	2.05701	1.50846	0.12865	0.719214	0.705109	ENSAPLG00000003146/ENSAPLG00000009161/ENSAPLG00000015213/ENSAPLG00000009210	4
GO:0030705	BP	GO:0030705	cytoskeleton-dependent intracellular transport	6/477	83/11529	0.0722892	1.74722	1.4193	0.128755	0.719214	0.705109	ENSAPLG00000004028/ENSAPLG00000004572/ENSAPLG00000006429/ENSAPLG00000003118/ENSAPLG00000012961/ENSAPLG00000005680	6
GO:0051241	BP	GO:0051241	negative regulation of multicellular organismal process	26/477	497/11529	0.0523139	1.26442	1.25186	0.129258	0.719694	0.70558	ENSAPLG00000004462/ENSAPLG00000001565/ENSAPLG00000010676/ENSAPLG00000003146/ENSAPLG00000009841/ENSAPLG00000011937/ENSAPLG00000006432/ENSAPLG00000002582/ENSAPLG00000003056/ENSAPLG00000003689/ENSAPLG00000002816/ENSAPLG00000026883/ENSAPLG00000012199/ENSAPLG00000015666/ENSAPLG00000015686/ENSAPLG00000003140/ENSAPLG00000026530/ENSAPLG00000006530/ENSAPLG00000014947/ENSAPLG00000002397/ENSAPLG00000003554/…	26
GO:0019693	BP	GO:0019693	ribose phosphate metabolic process	14/477	242/11529	0.0578512	1.39825	1.30075	0.12946	0.719694	0.70558	ENSAPLG00000005616/ENSAPLG00000008986/ENSAPLG00000010676/ENSAPLG00000006230/ENSAPLG00000013511/ENSAPLG00000008933/ENSAPLG00000003258/ENSAPLG00000014039/ENSAPLG00000003669/ENSAPLG00000015104/ENSAPLG00000002394/ENSAPLG00000010871/ENSAPLG00000004016/ENSAPLG00000007021	14
GO:0044843	BP	GO:0044843	cell cycle G1/S phase transition	7/477	102/11529	0.0686275	1.65871	1.38818	0.12954	0.719694	0.70558	ENSAPLG00000015058/ENSAPLG00000005442/ENSAPLG00000012885/ENSAPLG00000017056/ENSAPLG00000015686/ENSAPLG00000003506/ENSAPLG00000026840	7
GO:0021700	BP	GO:0021700	developmental maturation	9/477	141/11529	0.0638298	1.54275	1.34711	0.130267	0.72243	0.708263	ENSAPLG00000004278/ENSAPLG00000010676/ENSAPLG00000014127/ENSAPLG00000010486/ENSAPLG00000011291/ENSAPLG00000004597/ENSAPLG00000003107/ENSAPLG00000023730/ENSAPLG00000020468	9
GO:0060562	BP	GO:0060562	epithelial tube morphogenesis	11/477	181/11529	0.0607735	1.46888	1.32087	0.130504	0.722448	0.70828	ENSAPLG00000004968/ENSAPLG00000012627/ENSAPLG00000011691/ENSAPLG00000009841/ENSAPLG00000005158/ENSAPLG00000012419/ENSAPLG00000002816/ENSAPLG00000026883/ENSAPLG00000014947/ENSAPLG00000011828/ENSAPLG00000019553	11
GO:2001234	BP	GO:2001234	negative regulation of apoptotic signaling pathway	8/477	122/11529	0.0655738	1.58491	1.34926	0.132837	0.734052	0.719656	ENSAPLG00000010676/ENSAPLG00000004672/ENSAPLG00000015491/ENSAPLG00000009967/ENSAPLG00000003104/ENSAPLG00000006243/ENSAPLG00000010535/ENSAPLG00000007692	8
GO:0009896	BP	GO:0009896	positive regulation of catabolic process	16/477	285/11529	0.0561404	1.3569	1.26744	0.133438	0.734862	0.72045	ENSAPLG00000004645/ENSAPLG00000010676/ENSAPLG00000007828/ENSAPLG00000008162/ENSAPLG00000011464/ENSAPLG00000026380/ENSAPLG00000003104/ENSAPLG00000010801/ENSAPLG00000017056/ENSAPLG00000015686/ENSAPLG00000013950/ENSAPLG00000013460/ENSAPLG00000005497/ENSAPLG00000007692/ENSAPLG00000020468/ENSAPLG00000021664	16
GO:0007009	BP	GO:0007009	plasma membrane organization	6/477	84/11529	0.0714286	1.72642	1.38814	0.134145	0.734862	0.72045	ENSAPLG00000015070/ENSAPLG00000015644/ENSAPLG00000003118/ENSAPLG00000025054/ENSAPLG00000012833/ENSAPLG00000012481	6
GO:0016051	BP	GO:0016051	carbohydrate biosynthetic process	7/477	103/11529	0.0679612	1.64261	1.36092	0.134373	0.734862	0.72045	ENSAPLG00000010676/ENSAPLG00000005624/ENSAPLG00000003003/ENSAPLG00000001908/ENSAPLG00000001564/ENSAPLG00000013106/ENSAPLG00000004712	7
GO:0006984	BP	GO:0006984	ER-nucleus signaling pathway	3/477	31/11529	0.0967742	2.33901	1.55085	0.135125	0.734862	0.72045	ENSAPLG00000015165/ENSAPLG00000013950/ENSAPLG00000010535	3
GO:0019226	BP	GO:0019226	transmission of nerve impulse	3/477	31/11529	0.0967742	2.33901	1.55085	0.135125	0.734862	0.72045	ENSAPLG00000009947/ENSAPLG00000002310/ENSAPLG00000007106	3
GO:0032309	BP	GO:0032309	icosanoid secretion	3/477	31/11529	0.0967742	2.33901	1.55085	0.135125	0.734862	0.72045	ENSAPLG00000008762/ENSAPLG00000006393/ENSAPLG00000024116	3
GO:0045824	BP	GO:0045824	negative regulation of innate immune response	3/477	31/11529	0.0967742	2.33901	1.55085	0.135125	0.734862	0.72045	ENSAPLG00000007508/ENSAPLG00000014039/ENSAPLG00000020468	3
GO:0046854	BP	GO:0046854	phosphatidylinositol phosphate biosynthetic process	3/477	31/11529	0.0967742	2.33901	1.55085	0.135125	0.734862	0.72045	ENSAPLG00000006669/ENSAPLG00000010801/ENSAPLG00000003554	3
GO:0097006	BP	GO:0097006	regulation of plasma lipoprotein particle levels	3/477	31/11529	0.0967742	2.33901	1.55085	0.135125	0.734862	0.72045	ENSAPLG00000012546/ENSAPLG00000009888/ENSAPLG00000006393	3
GO:0060078	BP	GO:0060078	regulation of postsynaptic membrane potential	4/477	48/11529	0.0833333	2.01415	1.46268	0.13605	0.73585	0.721419	ENSAPLG00000015376/ENSAPLG00000002786/ENSAPLG00000010082/ENSAPLG00000007106	4
GO:0008277	BP	GO:0008277	regulation of G protein-coupled receptor signaling pathway	5/477	66/11529	0.0757576	1.83105	1.40658	0.137017	0.73585	0.721419	ENSAPLG00000012885/ENSAPLG00000004363/ENSAPLG00000002011/ENSAPLG00000002397/ENSAPLG00000007027	5
GO:0009132	BP	GO:0009132	nucleoside diphosphate metabolic process	5/477	66/11529	0.0757576	1.83105	1.40658	0.137017	0.73585	0.721419	ENSAPLG00000005616/ENSAPLG00000010676/ENSAPLG00000006230/ENSAPLG00000013511/ENSAPLG00000026754	5
GO:0045017	BP	GO:0045017	glycerolipid biosynthetic process	8/477	123/11529	0.0650407	1.57202	1.32499	0.137294	0.73585	0.721419	ENSAPLG00000006669/ENSAPLG00000010801/ENSAPLG00000008332/ENSAPLG00000015450/ENSAPLG00000003554/ENSAPLG00000010112/ENSAPLG00000009888/ENSAPLG00000004674	8
GO:0009636	BP	GO:0009636	response to toxic substance	6/477	85/11529	0.0705882	1.7061	1.35739	0.13964	0.73585	0.721419	ENSAPLG00000002959/ENSAPLG00000003245/ENSAPLG00000014659/ENSAPLG00000007243/ENSAPLG00000008410/ENSAPLG00000002972	6
GO:0098656	BP	GO:0098656	monoatomic anion transmembrane transport	6/477	85/11529	0.0705882	1.7061	1.35739	0.13964	0.73585	0.721419	ENSAPLG00000015376/ENSAPLG00000011884/ENSAPLG00000002786/ENSAPLG00000007672/ENSAPLG00000008762/ENSAPLG00000007106	6
GO:0006783	BP	GO:0006783	heme biosynthetic process	2/477	16/11529	0.125	3.02123	1.68072	0.140071	0.73585	0.721419	ENSAPLG00000010306/ENSAPLG00000007230	2
GO:0032735	BP	GO:0032735	positive regulation of interleukin-12 production	2/477	16/11529	0.125	3.02123	1.68072	0.140071	0.73585	0.721419	ENSAPLG00000004462/ENSAPLG00000012885	2
GO:0034143	BP	GO:0034143	regulation of toll-like receptor 4 signaling pathway	2/477	16/11529	0.125	3.02123	1.68072	0.140071	0.73585	0.721419	ENSAPLG00000015785/ENSAPLG00000009281	2
GO:0034367	BP	GO:0034367	protein-containing complex remodeling	2/477	16/11529	0.125	3.02123	1.68072	0.140071	0.73585	0.721419	ENSAPLG00000012546/ENSAPLG00000006393	2
GO:0043525	BP	GO:0043525	positive regulation of neuron apoptotic process	2/477	16/11529	0.125	3.02123	1.68072	0.140071	0.73585	0.721419	ENSAPLG00000002816/ENSAPLG00000008851	2
GO:0048147	BP	GO:0048147	negative regulation of fibroblast proliferation	2/477	16/11529	0.125	3.02123	1.68072	0.140071	0.73585	0.721419	ENSAPLG00000003506/ENSAPLG00000013706	2
GO:0051205	BP	GO:0051205	protein insertion into membrane	2/477	16/11529	0.125	3.02123	1.68072	0.140071	0.73585	0.721419	ENSAPLG00000003146/ENSAPLG00000029303	2
GO:0060065	BP	GO:0060065	uterus development	2/477	16/11529	0.125	3.02123	1.68072	0.140071	0.73585	0.721419	ENSAPLG00000003689/ENSAPLG00000003003	2
GO:0060997	BP	GO:0060997	dendritic spine morphogenesis	2/477	16/11529	0.125	3.02123	1.68072	0.140071	0.73585	0.721419	ENSAPLG00000006373/ENSAPLG00000010082	2
GO:0090075	BP	GO:0090075	relaxation of muscle	2/477	16/11529	0.125	3.02123	1.68072	0.140071	0.73585	0.721419	ENSAPLG00000003140/ENSAPLG00000002397	2
GO:0097345	BP	GO:0097345	mitochondrial outer membrane permeabilization	2/477	16/11529	0.125	3.02123	1.68072	0.140071	0.73585	0.721419	ENSAPLG00000003104/ENSAPLG00000010535	2
GO:1900101	BP	GO:1900101	regulation of endoplasmic reticulum unfolded protein response	2/477	16/11529	0.125	3.02123	1.68072	0.140071	0.73585	0.721419	ENSAPLG00000013950/ENSAPLG00000010535	2
GO:1903055	BP	GO:1903055	positive regulation of extracellular matrix organization	2/477	16/11529	0.125	3.02123	1.68072	0.140071	0.73585	0.721419	ENSAPLG00000009967/ENSAPLG00000014258	2
GO:2000737	BP	GO:2000737	negative regulation of stem cell differentiation	2/477	16/11529	0.125	3.02123	1.68072	0.140071	0.73585	0.721419	ENSAPLG00000026380/ENSAPLG00000020468	2
GO:0051223	BP	GO:0051223	regulation of protein transport	13/477	225/11529	0.0577778	1.39648	1.2477	0.141122	0.740111	0.725597	ENSAPLG00000010676/ENSAPLG00000000904/ENSAPLG00000012885/ENSAPLG00000010016/ENSAPLG00000014510/ENSAPLG00000009397/ENSAPLG00000012199/ENSAPLG00000010068/ENSAPLG00000014799/ENSAPLG00000026913/ENSAPLG00000009888/ENSAPLG00000015386/ENSAPLG00000021664	13
GO:0051222	BP	GO:0051222	positive regulation of protein transport	8/477	124/11529	0.0645161	1.55934	1.30094	0.141825	0.740296	0.725778	ENSAPLG00000010676/ENSAPLG00000012885/ENSAPLG00000014510/ENSAPLG00000012199/ENSAPLG00000010068/ENSAPLG00000009888/ENSAPLG00000015386/ENSAPLG00000021664	8
GO:0090068	BP	GO:0090068	positive regulation of cell cycle process	8/477	124/11529	0.0645161	1.55934	1.30094	0.141825	0.740296	0.725778	ENSAPLG00000010676/ENSAPLG00000003146/ENSAPLG00000005442/ENSAPLG00000014092/ENSAPLG00000012885/ENSAPLG00000003506/ENSAPLG00000004712/ENSAPLG00000015981	8
GO:0051603	BP	GO:0051603	proteolysis involved in protein catabolic process	20/477	373/11529	0.0536193	1.29597	1.20715	0.141876	0.740296	0.725778	ENSAPLG00000014911/ENSAPLG00000020494/ENSAPLG00000005158/ENSAPLG00000011464/ENSAPLG00000003104/ENSAPLG00000004171/ENSAPLG00000009397/ENSAPLG00000015686/ENSAPLG00000014947/ENSAPLG00000015966/ENSAPLG00000002704/ENSAPLG00000015285/ENSAPLG00000015407/ENSAPLG00000026913/ENSAPLG00000014114/ENSAPLG00000003897/ENSAPLG00000013460/ENSAPLG00000007230/ENSAPLG00000017585/ENSAPLG00000012481	20
GO:0003012	BP	GO:0003012	muscle system process	10/477	164/11529	0.0609756	1.47377	1.26946	0.142404	0.741795	0.727248	ENSAPLG00000010676/ENSAPLG00000004755/ENSAPLG00000008273/ENSAPLG00000005288/ENSAPLG00000014510/ENSAPLG00000011632/ENSAPLG00000003140/ENSAPLG00000002397/ENSAPLG00000002970/ENSAPLG00000007106	10
GO:0031123	BP	GO:0031123	RNA 3'-end processing	4/477	49/11529	0.0816327	1.97305	1.418	0.143618	0.74298	0.72841	ENSAPLG00000007217/ENSAPLG00000003506/ENSAPLG00000004258/ENSAPLG00000003315	4
GO:0051492	BP	GO:0051492	regulation of stress fiber assembly	4/477	49/11529	0.0816327	1.97305	1.418	0.143618	0.74298	0.72841	ENSAPLG00000012199/ENSAPLG00000001001/ENSAPLG00000015483/ENSAPLG00000007911	4
GO:2000060	BP	GO:2000060	positive regulation of ubiquitin-dependent protein catabolic process	4/477	49/11529	0.0816327	1.97305	1.418	0.143618	0.74298	0.72841	ENSAPLG00000011464/ENSAPLG00000003104/ENSAPLG00000015686/ENSAPLG00000013460	4
GO:0006721	BP	GO:0006721	terpenoid metabolic process	3/477	32/11529	0.09375	2.26592	1.48972	0.144796	0.74298	0.72841	ENSAPLG00000007873/ENSAPLG00000006907/ENSAPLG00000002750	3
GO:0009408	BP	GO:0009408	response to heat	3/477	32/11529	0.09375	2.26592	1.48972	0.144796	0.74298	0.72841	ENSAPLG00000010676/ENSAPLG00000003104/ENSAPLG00000007910	3
GO:0022406	BP	GO:0022406	membrane docking	3/477	32/11529	0.09375	2.26592	1.48972	0.144796	0.74298	0.72841	ENSAPLG00000015313/ENSAPLG00000024303/ENSAPLG00000003315	3
GO:0032784	BP	GO:0032784	regulation of DNA-templated transcription elongation	3/477	32/11529	0.09375	2.26592	1.48972	0.144796	0.74298	0.72841	ENSAPLG00000015491/ENSAPLG00000014039/ENSAPLG00000015285	3
GO:0045599	BP	GO:0045599	negative regulation of fat cell differentiation	3/477	32/11529	0.09375	2.26592	1.48972	0.144796	0.74298	0.72841	ENSAPLG00000008508/ENSAPLG00000002582/ENSAPLG00000026380	3
GO:0046928	BP	GO:0046928	regulation of neurotransmitter secretion	3/477	32/11529	0.09375	2.26592	1.48972	0.144796	0.74298	0.72841	ENSAPLG00000015407/ENSAPLG00000010082/ENSAPLG00000014580	3
GO:0007346	BP	GO:0007346	regulation of mitotic cell cycle	14/477	247/11529	0.0566802	1.36995	1.22099	0.145082	0.743217	0.728642	ENSAPLG00000015058/ENSAPLG00000010676/ENSAPLG00000005442/ENSAPLG00000014092/ENSAPLG00000012885/ENSAPLG00000026380/ENSAPLG00000017056/ENSAPLG00000015686/ENSAPLG00000003506/ENSAPLG00000014479/ENSAPLG00000004712/ENSAPLG00000003778/ENSAPLG00000015981/ENSAPLG00000026840	14
GO:0009617	BP	GO:0009617	response to bacterium	12/477	206/11529	0.0582524	1.40795	1.22737	0.146828	0.748812	0.734127	ENSAPLG00000004645/ENSAPLG00000007508/ENSAPLG00000007337/ENSAPLG00000004372/ENSAPLG00000006119/ENSAPLG00000008382/ENSAPLG00000010068/ENSAPLG00000015700/ENSAPLG00000002313/ENSAPLG00000003506/ENSAPLG00000015785/ENSAPLG00000011828	12
GO:0090066	BP	GO:0090066	regulation of anatomical structure size	14/477	248/11529	0.0564516	1.36442	1.20525	0.148325	0.748812	0.734127	ENSAPLG00000016282/ENSAPLG00000012883/ENSAPLG00000003146/ENSAPLG00000008162/ENSAPLG00000014127/ENSAPLG00000003689/ENSAPLG00000003104/ENSAPLG00000002816/ENSAPLG00000003140/ENSAPLG00000002397/ENSAPLG00000004597/ENSAPLG00000007672/ENSAPLG00000008368/ENSAPLG00000028465	14
GO:0040008	BP	GO:0040008	regulation of growth	15/477	269/11529	0.0557621	1.34776	1.19895	0.148358	0.748812	0.734127	ENSAPLG00000016282/ENSAPLG00000012883/ENSAPLG00000004462/ENSAPLG00000001565/ENSAPLG00000010676/ENSAPLG00000009967/ENSAPLG00000008273/ENSAPLG00000012885/ENSAPLG00000002816/ENSAPLG00000004965/ENSAPLG00000003506/ENSAPLG00000013706/ENSAPLG00000004597/ENSAPLG00000018400/ENSAPLG00000011038	15
GO:0044089	BP	GO:0044089	positive regulation of cellular component biogenesis	15/477	269/11529	0.0557621	1.34776	1.19895	0.148358	0.748812	0.734127	ENSAPLG00000002466/ENSAPLG00000002720/ENSAPLG00000006873/ENSAPLG00000000904/ENSAPLG00000009967/ENSAPLG00000010463/ENSAPLG00000007630/ENSAPLG00000012199/ENSAPLG00000001001/ENSAPLG00000003118/ENSAPLG00000004577/ENSAPLG00000010082/ENSAPLG00000013460/ENSAPLG00000005497/ENSAPLG00000008619	15
GO:0072330	BP	GO:0072330	monocarboxylic acid biosynthetic process	7/477	106/11529	0.0660377	1.59612	1.28089	0.149393	0.748812	0.734127	ENSAPLG00000024750/ENSAPLG00000007873/ENSAPLG00000003669/ENSAPLG00000006660/ENSAPLG00000006907/ENSAPLG00000014114/ENSAPLG00000006736	7
GO:0010508	BP	GO:0010508	positive regulation of autophagy	6/477	87/11529	0.0689655	1.66688	1.2971	0.150937	0.748812	0.734127	ENSAPLG00000004645/ENSAPLG00000008162/ENSAPLG00000010801/ENSAPLG00000013950/ENSAPLG00000005497/ENSAPLG00000007692	6
GO:0035265	BP	GO:0035265	organ growth	6/477	87/11529	0.0689655	1.66688	1.2971	0.150937	0.748812	0.734127	ENSAPLG00000004462/ENSAPLG00000010676/ENSAPLG00000006432/ENSAPLG00000008273/ENSAPLG00000014258/ENSAPLG00000004712	6
GO:0045930	BP	GO:0045930	negative regulation of mitotic cell cycle	8/477	126/11529	0.0634921	1.53459	1.25347	0.151107	0.748812	0.734127	ENSAPLG00000015058/ENSAPLG00000005442/ENSAPLG00000026380/ENSAPLG00000017056/ENSAPLG00000015686/ENSAPLG00000003506/ENSAPLG00000014479/ENSAPLG00000003778	8
GO:0062014	BP	GO:0062014	negative regulation of small molecule metabolic process	4/477	50/11529	0.08	1.93358	1.37437	0.151348	0.748812	0.734127	ENSAPLG00000014039/ENSAPLG00000006907/ENSAPLG00000014114/ENSAPLG00000018400	4
GO:0010001	BP	GO:0010001	glial cell differentiation	7/477	107/11529	0.0654206	1.5812	1.25477	0.154568	0.748812	0.734127	ENSAPLG00000004784/ENSAPLG00000015644/ENSAPLG00000004160/ENSAPLG00000026883/ENSAPLG00000015411/ENSAPLG00000011722/ENSAPLG00000023730	7
GO:0001941	BP	GO:0001941	postsynaptic membrane organization	2/477	17/11529	0.117647	2.84351	1.58019	0.154606	0.748812	0.734127	ENSAPLG00000002496/ENSAPLG00000010082	2
GO:0002691	BP	GO:0002691	regulation of cellular extravasation	2/477	17/11529	0.117647	2.84351	1.58019	0.154606	0.748812	0.734127	ENSAPLG00000012885/ENSAPLG00000010330	2
GO:0006536	BP	GO:0006536	glutamate metabolic process	2/477	17/11529	0.117647	2.84351	1.58019	0.154606	0.748812	0.734127	ENSAPLG00000003873/ENSAPLG00000003104	2
GO:0009584	BP	GO:0009584	detection of visible light	2/477	17/11529	0.117647	2.84351	1.58019	0.154606	0.748812	0.734127	ENSAPLG00000004815/ENSAPLG00000028730	2
GO:0015669	BP	GO:0015669	gas transport	2/477	17/11529	0.117647	2.84351	1.58019	0.154606	0.748812	0.734127	ENSAPLG00000006230/ENSAPLG00000003674	2
GO:0021591	BP	GO:0021591	ventricular system development	2/477	17/11529	0.117647	2.84351	1.58019	0.154606	0.748812	0.734127	ENSAPLG00000007245/ENSAPLG00000002704	2
GO:0043173	BP	GO:0043173	nucleotide salvage	2/477	17/11529	0.117647	2.84351	1.58019	0.154606	0.748812	0.734127	ENSAPLG00000008986/ENSAPLG00000010871	2
GO:0045724	BP	GO:0045724	positive regulation of cilium assembly	2/477	17/11529	0.117647	2.84351	1.58019	0.154606	0.748812	0.734127	ENSAPLG00000002720/ENSAPLG00000008619	2
GO:0045933	BP	GO:0045933	positive regulation of muscle contraction	2/477	17/11529	0.117647	2.84351	1.58019	0.154606	0.748812	0.734127	ENSAPLG00000014510/ENSAPLG00000002397	2
GO:0048333	BP	GO:0048333	mesodermal cell differentiation	2/477	17/11529	0.117647	2.84351	1.58019	0.154606	0.748812	0.734127	ENSAPLG00000026530/ENSAPLG00000011722	2
GO:0048668	BP	GO:0048668	collateral sprouting	2/477	17/11529	0.117647	2.84351	1.58019	0.154606	0.748812	0.734127	ENSAPLG00000002816/ENSAPLG00000003140	2
GO:0050919	BP	GO:0050919	negative chemotaxis	2/477	17/11529	0.117647	2.84351	1.58019	0.154606	0.748812	0.734127	ENSAPLG00000016282/ENSAPLG00000002816	2
GO:0051123	BP	GO:0051123	RNA polymerase II preinitiation complex assembly	2/477	17/11529	0.117647	2.84351	1.58019	0.154606	0.748812	0.734127	ENSAPLG00000002466/ENSAPLG00000007663	2
GO:0060795	BP	GO:0060795	cell fate commitment involved in formation of primary germ layer	2/477	17/11529	0.117647	2.84351	1.58019	0.154606	0.748812	0.734127	ENSAPLG00000026530/ENSAPLG00000003506	2
GO:0061037	BP	GO:0061037	negative regulation of cartilage development	2/477	17/11529	0.117647	2.84351	1.58019	0.154606	0.748812	0.734127	ENSAPLG00000006432/ENSAPLG00000002582	2
GO:0071459	BP	GO:0071459	protein localization to chromosome, centromeric region	2/477	17/11529	0.117647	2.84351	1.58019	0.154606	0.748812	0.734127	ENSAPLG00000005442/ENSAPLG00000015981	2
GO:0072529	BP	GO:0072529	pyrimidine-containing compound catabolic process	2/477	17/11529	0.117647	2.84351	1.58019	0.154606	0.748812	0.734127	ENSAPLG00000007662/ENSAPLG00000018400	2
GO:0090050	BP	GO:0090050	positive regulation of cell migration involved in sprouting angiogenesis	2/477	17/11529	0.117647	2.84351	1.58019	0.154606	0.748812	0.734127	ENSAPLG00000010801/ENSAPLG00000014028	2
GO:2000279	BP	GO:2000279	negative regulation of DNA biosynthetic process	2/477	17/11529	0.117647	2.84351	1.58019	0.154606	0.748812	0.734127	ENSAPLG00000010068/ENSAPLG00000011287	2
GO:2000765	BP	GO:2000765	regulation of cytoplasmic translation	2/477	17/11529	0.117647	2.84351	1.58019	0.154606	0.748812	0.734127	ENSAPLG00000007828/ENSAPLG00000020468	2
GO:0000422	BP	GO:0000422	autophagy of mitochondrion	3/477	33/11529	0.0909091	2.19726	1.43082	0.154686	0.748812	0.734127	ENSAPLG00000004645/ENSAPLG00000015334/ENSAPLG00000007692	3
GO:0031397	BP	GO:0031397	negative regulation of protein ubiquitination	3/477	33/11529	0.0909091	2.19726	1.43082	0.154686	0.748812	0.734127	ENSAPLG00000003146/ENSAPLG00000003104/ENSAPLG00000006907	3
GO:0031644	BP	GO:0031644	regulation of nervous system process	3/477	33/11529	0.0909091	2.19726	1.43082	0.154686	0.748812	0.734127	ENSAPLG00000003056/ENSAPLG00000010082/ENSAPLG00000007106	3
GO:0055017	BP	GO:0055017	cardiac muscle tissue growth	3/477	33/11529	0.0909091	2.19726	1.43082	0.154686	0.748812	0.734127	ENSAPLG00000004462/ENSAPLG00000010676/ENSAPLG00000008273	3
GO:1904377	BP	GO:1904377	positive regulation of protein localization to cell periphery	3/477	33/11529	0.0909091	2.19726	1.43082	0.154686	0.748812	0.734127	ENSAPLG00000012081/ENSAPLG00000009888/ENSAPLG00000016409	3
GO:0007417	BP	GO:0007417	central nervous system development	23/477	443/11529	0.0519187	1.25487	1.13643	0.154902	0.748812	0.734127	ENSAPLG00000016282/ENSAPLG00000012883/ENSAPLG00000004968/ENSAPLG00000006230/ENSAPLG00000011691/ENSAPLG00000006873/ENSAPLG00000006432/ENSAPLG00000010463/ENSAPLG00000012885/ENSAPLG00000004160/ENSAPLG00000002816/ENSAPLG00000004965/ENSAPLG00000007245/ENSAPLG00000026883/ENSAPLG00000003140/ENSAPLG00000026530/ENSAPLG00000002704/ENSAPLG00000014479/ENSAPLG00000015407/ENSAPLG00000015411/ENSAPLG00000015154/…	23
GO:0071560	BP	GO:0071560	cellular response to transforming growth factor beta stimulus	9/477	147/11529	0.0612245	1.47978	1.21622	0.155662	0.751315	0.736581	ENSAPLG00000011169/ENSAPLG00000009967/ENSAPLG00000026380/ENSAPLG00000002860/ENSAPLG00000026883/ENSAPLG00000012199/ENSAPLG00000010068/ENSAPLG00000015411/ENSAPLG00000005565	9
GO:0042391	BP	GO:0042391	regulation of membrane potential	11/477	188/11529	0.0585106	1.41419	1.18951	0.156557	0.752898	0.738133	ENSAPLG00000009947/ENSAPLG00000004755/ENSAPLG00000003104/ENSAPLG00000015376/ENSAPLG00000002786/ENSAPLG00000004523/ENSAPLG00000010535/ENSAPLG00000010082/ENSAPLG00000007106/ENSAPLG00000007692/ENSAPLG00000002972	11
GO:1903706	BP	GO:1903706	regulation of hemopoiesis	11/477	188/11529	0.0585106	1.41419	1.18951	0.156557	0.752898	0.738133	ENSAPLG00000004372/ENSAPLG00000003689/ENSAPLG00000026380/ENSAPLG00000006429/ENSAPLG00000003506/ENSAPLG00000002750/ENSAPLG00000005565/ENSAPLG00000014114/ENSAPLG00000011828/ENSAPLG00000011965/ENSAPLG00000029863	11
GO:0045667	BP	GO:0045667	regulation of osteoblast differentiation	6/477	88/11529	0.0681818	1.64794	1.26754	0.156734	0.752898	0.738133	ENSAPLG00000010676/ENSAPLG00000002582/ENSAPLG00000002698/ENSAPLG00000001531/ENSAPLG00000014258/ENSAPLG00000015785	6
GO:0007507	BP	GO:0007507	heart development	16/477	293/11529	0.0546075	1.31985	1.15211	0.157209	0.752898	0.738133	ENSAPLG00000016282/ENSAPLG00000004462/ENSAPLG00000010676/ENSAPLG00000004755/ENSAPLG00000003146/ENSAPLG00000011691/ENSAPLG00000006432/ENSAPLG00000009967/ENSAPLG00000007828/ENSAPLG00000005158/ENSAPLG00000008273/ENSAPLG00000004644/ENSAPLG00000026530/ENSAPLG00000010068/ENSAPLG00000005565/ENSAPLG00000004061	16
GO:0072657	BP	GO:0072657	protein localization to membrane	16/477	293/11529	0.0546075	1.31985	1.15211	0.157209	0.752898	0.738133	ENSAPLG00000004645/ENSAPLG00000004755/ENSAPLG00000003146/ENSAPLG00000024303/ENSAPLG00000004784/ENSAPLG00000004644/ENSAPLG00000029303/ENSAPLG00000002496/ENSAPLG00000007245/ENSAPLG00000001653/ENSAPLG00000004363/ENSAPLG00000012081/ENSAPLG00000009888/ENSAPLG00000010082/ENSAPLG00000012481/ENSAPLG00000015266	16
GO:0010506	BP	GO:0010506	regulation of autophagy	10/477	168/11529	0.0595238	1.43868	1.1899	0.158642	0.758583	0.743707	ENSAPLG00000004645/ENSAPLG00000003146/ENSAPLG00000008162/ENSAPLG00000010801/ENSAPLG00000013950/ENSAPLG00000007027/ENSAPLG00000010535/ENSAPLG00000005497/ENSAPLG00000012481/ENSAPLG00000007692	10
GO:0007224	BP	GO:0007224	smoothened signaling pathway	6/477	89/11529	0.0674157	1.62943	1.23835	0.162628	0.774697	0.759504	ENSAPLG00000004028/ENSAPLG00000011691/ENSAPLG00000002698/ENSAPLG00000002704/ENSAPLG00000003121/ENSAPLG00000014968	6
GO:0009612	BP	GO:0009612	response to mechanical stimulus	5/477	70/11529	0.0714286	1.72642	1.26642	0.163198	0.774697	0.759504	ENSAPLG00000015058/ENSAPLG00000007011/ENSAPLG00000010463/ENSAPLG00000006056/ENSAPLG00000010068	5
GO:0010970	BP	GO:0010970	transport along microtubule	5/477	70/11529	0.0714286	1.72642	1.26642	0.163198	0.774697	0.759504	ENSAPLG00000004028/ENSAPLG00000004572/ENSAPLG00000006429/ENSAPLG00000012961/ENSAPLG00000005680	5
GO:0140014	BP	GO:0140014	mitotic nuclear division	9/477	149/11529	0.0604027	1.45992	1.17387	0.164631	0.774697	0.759504	ENSAPLG00000010676/ENSAPLG00000005442/ENSAPLG00000014092/ENSAPLG00000005132/ENSAPLG00000004712/ENSAPLG00000003778/ENSAPLG00000012481/ENSAPLG00000005213/ENSAPLG00000026840	9
GO:0002090	BP	GO:0002090	regulation of receptor internalization	3/477	34/11529	0.0882353	2.13263	1.37401	0.16478	0.774697	0.759504	ENSAPLG00000007245/ENSAPLG00000001653/ENSAPLG00000026530	3
GO:0010171	BP	GO:0010171	body morphogenesis	3/477	34/11529	0.0882353	2.13263	1.37401	0.16478	0.774697	0.759504	ENSAPLG00000012199/ENSAPLG00000026530/ENSAPLG00000006069	3
GO:0032963	BP	GO:0032963	collagen metabolic process	3/477	34/11529	0.0882353	2.13263	1.37401	0.16478	0.774697	0.759504	ENSAPLG00000011169/ENSAPLG00000012199/ENSAPLG00000004712	3
GO:0042246	BP	GO:0042246	tissue regeneration	3/477	34/11529	0.0882353	2.13263	1.37401	0.16478	0.774697	0.759504	ENSAPLG00000010676/ENSAPLG00000003060/ENSAPLG00000028730	3
GO:0044788	BP	GO:0044788	modulation by host of viral process	3/477	34/11529	0.0882353	2.13263	1.37401	0.16478	0.774697	0.759504	ENSAPLG00000014455/ENSAPLG00000011428/ENSAPLG00000015785	3
GO:0048661	BP	GO:0048661	positive regulation of smooth muscle cell proliferation	3/477	34/11529	0.0882353	2.13263	1.37401	0.16478	0.774697	0.759504	ENSAPLG00000010676/ENSAPLG00000004712/ENSAPLG00000011828	3
GO:0060996	BP	GO:0060996	dendritic spine development	3/477	34/11529	0.0882353	2.13263	1.37401	0.16478	0.774697	0.759504	ENSAPLG00000006373/ENSAPLG00000015483/ENSAPLG00000010082	3
GO:0002683	BP	GO:0002683	negative regulation of immune system process	12/477	211/11529	0.056872	1.37459	1.14084	0.165247	0.774697	0.759504	ENSAPLG00000007508/ENSAPLG00000013511/ENSAPLG00000014780/ENSAPLG00000012885/ENSAPLG00000003056/ENSAPLG00000014039/ENSAPLG00000012199/ENSAPLG00000014947/ENSAPLG00000005565/ENSAPLG00000024116/ENSAPLG00000029863/ENSAPLG00000020468	12
GO:0030099	BP	GO:0030099	myeloid cell differentiation	13/477	232/11529	0.0560345	1.35434	1.13267	0.16542	0.774697	0.759504	ENSAPLG00000006230/ENSAPLG00000029327/ENSAPLG00000002582/ENSAPLG00000003689/ENSAPLG00000003506/ENSAPLG00000011291/ENSAPLG00000015411/ENSAPLG00000002750/ENSAPLG00000005565/ENSAPLG00000011828/ENSAPLG00000011965/ENSAPLG00000004061/ENSAPLG00000029863	13
GO:1902115	BP	GO:1902115	regulation of organelle assembly	8/477	129/11529	0.0620155	1.4989	1.18379	0.165562	0.774697	0.759504	ENSAPLG00000002720/ENSAPLG00000000904/ENSAPLG00000003041/ENSAPLG00000013460/ENSAPLG00000005497/ENSAPLG00000008619/ENSAPLG00000012481/ENSAPLG00000007692	8
GO:0031401	BP	GO:0031401	positive regulation of protein modification process	16/477	296/11529	0.0540541	1.30648	1.10971	0.166675	0.774697	0.759504	ENSAPLG00000010676/ENSAPLG00000006897/ENSAPLG00000002816/ENSAPLG00000006429/ENSAPLG00000011095/ENSAPLG00000004363/ENSAPLG00000003983/ENSAPLG00000015483/ENSAPLG00000020991/ENSAPLG00000012595/ENSAPLG00000013460/ENSAPLG00000003778/ENSAPLG00000008010/ENSAPLG00000007692/ENSAPLG00000002972/ENSAPLG00000010840	16
GO:0035914	BP	GO:0035914	skeletal muscle cell differentiation	4/477	52/11529	0.0769231	1.85922	1.29005	0.167264	0.774697	0.759504	ENSAPLG00000007828/ENSAPLG00000010068/ENSAPLG00000004440/ENSAPLG00000030198	4
GO:0045445	BP	GO:0045445	myoblast differentiation	4/477	52/11529	0.0769231	1.85922	1.29005	0.167264	0.774697	0.759504	ENSAPLG00000004157/ENSAPLG00000010676/ENSAPLG00000012885/ENSAPLG00000005214	4
GO:0060322	BP	GO:0060322	head development	19/477	361/11529	0.0526316	1.2721	1.0912	0.168021	0.774697	0.759504	ENSAPLG00000016282/ENSAPLG00000012883/ENSAPLG00000004968/ENSAPLG00000011691/ENSAPLG00000006873/ENSAPLG00000006432/ENSAPLG00000010463/ENSAPLG00000012885/ENSAPLG00000002816/ENSAPLG00000004965/ENSAPLG00000007245/ENSAPLG00000026883/ENSAPLG00000012199/ENSAPLG00000003140/ENSAPLG00000026530/ENSAPLG00000002704/ENSAPLG00000015407/ENSAPLG00000006069/ENSAPLG00000015200	19
GO:0042327	BP	GO:0042327	positive regulation of phosphorylation	12/477	212/11529	0.0566038	1.3681	1.12379	0.169065	0.774697	0.759504	ENSAPLG00000010676/ENSAPLG00000006897/ENSAPLG00000002816/ENSAPLG00000006429/ENSAPLG00000014947/ENSAPLG00000003983/ENSAPLG00000015483/ENSAPLG00000020991/ENSAPLG00000012595/ENSAPLG00000003778/ENSAPLG00000007692/ENSAPLG00000002972	12
GO:0046879	BP	GO:0046879	hormone secretion	9/477	150/11529	0.06	1.45019	1.15293	0.169205	0.774697	0.759504	ENSAPLG00000011937/ENSAPLG00000012885/ENSAPLG00000014510/ENSAPLG00000004644/ENSAPLG00000009397/ENSAPLG00000006373/ENSAPLG00000013106/ENSAPLG00000004712/ENSAPLG00000011287	9
GO:0003016	BP	GO:0003016	respiratory system process	2/477	18/11529	0.111111	2.68553	1.48673	0.169411	0.774697	0.759504	ENSAPLG00000010082/ENSAPLG00000007106	2
GO:0006779	BP	GO:0006779	porphyrin-containing compound biosynthetic process	2/477	18/11529	0.111111	2.68553	1.48673	0.169411	0.774697	0.759504	ENSAPLG00000010306/ENSAPLG00000007230	2
GO:0007007	BP	GO:0007007	inner mitochondrial membrane organization	2/477	18/11529	0.111111	2.68553	1.48673	0.169411	0.774697	0.759504	ENSAPLG00000005618/ENSAPLG00000007692	2
GO:0022616	BP	GO:0022616	DNA strand elongation	2/477	18/11529	0.111111	2.68553	1.48673	0.169411	0.774697	0.759504	ENSAPLG00000002704/ENSAPLG00000007588	2
GO:0033014	BP	GO:0033014	tetrapyrrole biosynthetic process	2/477	18/11529	0.111111	2.68553	1.48673	0.169411	0.774697	0.759504	ENSAPLG00000010306/ENSAPLG00000007230	2
GO:0042311	BP	GO:0042311	vasodilation	2/477	18/11529	0.111111	2.68553	1.48673	0.169411	0.774697	0.759504	ENSAPLG00000003140/ENSAPLG00000002397	2
GO:0051497	BP	GO:0051497	negative regulation of stress fiber assembly	2/477	18/11529	0.111111	2.68553	1.48673	0.169411	0.774697	0.759504	ENSAPLG00000015483/ENSAPLG00000007911	2
GO:0070988	BP	GO:0070988	demethylation	2/477	18/11529	0.111111	2.68553	1.48673	0.169411	0.774697	0.759504	ENSAPLG00000007238/ENSAPLG00000004061	2
GO:0140467	BP	GO:0140467	integrated stress response signaling	2/477	18/11529	0.111111	2.68553	1.48673	0.169411	0.774697	0.759504	ENSAPLG00000015165/ENSAPLG00000010535	2
GO:0006886	BP	GO:0006886	intracellular protein transport	18/477	340/11529	0.0529412	1.27958	1.08708	0.16986	0.774697	0.759504	ENSAPLG00000024303/ENSAPLG00000004886/ENSAPLG00000000904/ENSAPLG00000010918/ENSAPLG00000006422/ENSAPLG00000005727/ENSAPLG00000010016/ENSAPLG00000004030/ENSAPLG00000004363/ENSAPLG00000004352/ENSAPLG00000014799/ENSAPLG00000026913/ENSAPLG00000002884/ENSAPLG00000009698/ENSAPLG00000009210/ENSAPLG00000013799/ENSAPLG00000003315/ENSAPLG00000021664	18
GO:0006661	BP	GO:0006661	phosphatidylinositol biosynthetic process	5/477	71/11529	0.0704225	1.7021	1.23279	0.170037	0.774697	0.759504	ENSAPLG00000006669/ENSAPLG00000010801/ENSAPLG00000008332/ENSAPLG00000015450/ENSAPLG00000003554	5
GO:0045727	BP	GO:0045727	positive regulation of translation	5/477	71/11529	0.0704225	1.7021	1.23279	0.170037	0.774697	0.759504	ENSAPLG00000004968/ENSAPLG00000015966/ENSAPLG00000014799/ENSAPLG00000020468/ENSAPLG00000010503	5
GO:0009141	BP	GO:0009141	nucleoside triphosphate metabolic process	8/477	130/11529	0.0615385	1.48737	1.16096	0.170518	0.774878	0.759682	ENSAPLG00000005616/ENSAPLG00000010676/ENSAPLG00000006230/ENSAPLG00000013511/ENSAPLG00000014039/ENSAPLG00000010871/ENSAPLG00000007662/ENSAPLG00000007021	8
GO:0045637	BP	GO:0045637	regulation of myeloid cell differentiation	7/477	110/11529	0.0636364	1.53808	1.178	0.170578	0.774878	0.759682	ENSAPLG00000003689/ENSAPLG00000003506/ENSAPLG00000002750/ENSAPLG00000005565/ENSAPLG00000011828/ENSAPLG00000011965/ENSAPLG00000029863	7
GO:1903311	BP	GO:1903311	regulation of mRNA metabolic process	10/477	171/11529	0.0584795	1.41344	1.13155	0.171396	0.776003	0.760784	ENSAPLG00000007828/ENSAPLG00000014746/ENSAPLG00000026380/ENSAPLG00000002964/ENSAPLG00000003506/ENSAPLG00000004061/ENSAPLG00000006595/ENSAPLG00000020468/ENSAPLG00000003315/ENSAPLG00000010840	10
GO:0007610	BP	GO:0007610	behavior	17/477	319/11529	0.0532915	1.28805	1.08385	0.17158	0.776003	0.760784	ENSAPLG00000006873/ENSAPLG00000004784/ENSAPLG00000007011/ENSAPLG00000010463/ENSAPLG00000012885/ENSAPLG00000003689/ENSAPLG00000026883/ENSAPLG00000001653/ENSAPLG00000026530/ENSAPLG00000006373/ENSAPLG00000011651/ENSAPLG00000004577/ENSAPLG00000010082/ENSAPLG00000003897/ENSAPLG00000008762/ENSAPLG00000007106/ENSAPLG00000028730	17
GO:0019439	BP	GO:0019439	aromatic compound catabolic process	17/477	319/11529	0.0532915	1.28805	1.08385	0.17158	0.776003	0.760784	ENSAPLG00000005616/ENSAPLG00000010287/ENSAPLG00000011061/ENSAPLG00000010676/ENSAPLG00000006230/ENSAPLG00000012586/ENSAPLG00000013511/ENSAPLG00000007828/ENSAPLG00000026380/ENSAPLG00000002964/ENSAPLG00000008142/ENSAPLG00000007662/ENSAPLG00000009238/ENSAPLG00000004258/ENSAPLG00000018400/ENSAPLG00000020468/ENSAPLG00000010840	17
GO:0007188	BP	GO:0007188	adenylate cyclase-modulating G protein-coupled receptor signaling pathway	6/477	91/11529	0.0659341	1.59361	1.18104	0.174694	0.776515	0.761287	ENSAPLG00000003689/ENSAPLG00000003003/ENSAPLG00000001001/ENSAPLG00000004363/ENSAPLG00000002397/ENSAPLG00000028730	6
GO:0046890	BP	GO:0046890	regulation of lipid biosynthetic process	6/477	91/11529	0.0659341	1.59361	1.18104	0.174694	0.776515	0.761287	ENSAPLG00000024750/ENSAPLG00000003003/ENSAPLG00000003669/ENSAPLG00000006907/ENSAPLG00000009888/ENSAPLG00000014114	6
GO:0006626	BP	GO:0006626	protein targeting to mitochondrion	3/477	35/11529	0.0857143	2.0717	1.31913	0.175063	0.776515	0.761287	ENSAPLG00000020494/ENSAPLG00000007692/ENSAPLG00000009557	3
GO:0031960	BP	GO:0031960	response to corticosteroid	3/477	35/11529	0.0857143	2.0717	1.31913	0.175063	0.776515	0.761287	ENSAPLG00000005288/ENSAPLG00000026380/ENSAPLG00000008851	3
GO:0034308	BP	GO:0034308	primary alcohol metabolic process	3/477	35/11529	0.0857143	2.0717	1.31913	0.175063	0.776515	0.761287	ENSAPLG00000012530/ENSAPLG00000006660/ENSAPLG00000002750	3
GO:0051898	BP	GO:0051898	negative regulation of phosphatidylinositol 3-kinase/protein kinase B signal transduction	3/477	35/11529	0.0857143	2.0717	1.31913	0.175063	0.776515	0.761287	ENSAPLG00000015686/ENSAPLG00000003554/ENSAPLG00000006113	3
GO:1990542	BP	GO:1990542	mitochondrial transmembrane transport	4/477	53/11529	0.0754717	1.82414	1.24927	0.175437	0.776515	0.761287	ENSAPLG00000029327/ENSAPLG00000015089/ENSAPLG00000009192/ENSAPLG00000009557	4
GO:0051047	BP	GO:0051047	positive regulation of secretion	8/477	131/11529	0.0610687	1.47602	1.13831	0.17554	0.776515	0.761287	ENSAPLG00000010676/ENSAPLG00000012885/ENSAPLG00000014510/ENSAPLG00000012199/ENSAPLG00000010068/ENSAPLG00000009888/ENSAPLG00000010082/ENSAPLG00000015386	8
GO:0006470	BP	GO:0006470	protein dephosphorylation	7/477	111/11529	0.0630631	1.52422	1.15292	0.176071	0.776515	0.761287	ENSAPLG00000010016/ENSAPLG00000014978/ENSAPLG00000009861/ENSAPLG00000009154/ENSAPLG00000014934/ENSAPLG00000008010/ENSAPLG00000006899	7
GO:0010595	BP	GO:0010595	positive regulation of endothelial cell migration	5/477	72/11529	0.0694444	1.67846	1.19969	0.176986	0.776515	0.761287	ENSAPLG00000006669/ENSAPLG00000010801/ENSAPLG00000014028/ENSAPLG00000003554/ENSAPLG00000011828	5
GO:0018209	BP	GO:0018209	peptidyl-serine modification	5/477	72/11529	0.0694444	1.67846	1.19969	0.176986	0.776515	0.761287	ENSAPLG00000015686/ENSAPLG00000026530/ENSAPLG00000003983/ENSAPLG00000007692/ENSAPLG00000002972	5
GO:0098657	BP	GO:0098657	import into cell	20/477	386/11529	0.0518135	1.25232	1.04752	0.177527	0.776515	0.761287	ENSAPLG00000005323/ENSAPLG00000014455/ENSAPLG00000005158/ENSAPLG00000006897/ENSAPLG00000010801/ENSAPLG00000007245/ENSAPLG00000001653/ENSAPLG00000026530/ENSAPLG00000016317/ENSAPLG00000004363/ENSAPLG00000023161/ENSAPLG00000003118/ENSAPLG00000007027/ENSAPLG00000007910/ENSAPLG00000009888/ENSAPLG00000010082/ENSAPLG00000005497/ENSAPLG00000004061/ENSAPLG00000004881/ENSAPLG00000002520	20
GO:0010256	BP	GO:0010256	endomembrane system organization	14/477	257/11529	0.0544747	1.31664	1.06648	0.179227	0.776515	0.761287	ENSAPLG00000010144/ENSAPLG00000004645/ENSAPLG00000003146/ENSAPLG00000010918/ENSAPLG00000008942/ENSAPLG00000015070/ENSAPLG00000015644/ENSAPLG00000029303/ENSAPLG00000003118/ENSAPLG00000026535/ENSAPLG00000025054/ENSAPLG00000010774/ENSAPLG00000012833/ENSAPLG00000012481	14
GO:0007264	BP	GO:0007264	small GTPase-mediated signal transduction	13/477	236/11529	0.0550847	1.33139	1.06857	0.180202	0.776515	0.761287	ENSAPLG00000006669/ENSAPLG00000010676/ENSAPLG00000011169/ENSAPLG00000005802/ENSAPLG00000006429/ENSAPLG00000014489/ENSAPLG00000014028/ENSAPLG00000003983/ENSAPLG00000011291/ENSAPLG00000003554/ENSAPLG00000014139/ENSAPLG00000008647/ENSAPLG00000019553	13
GO:0032386	BP	GO:0032386	regulation of intracellular transport	8/477	132/11529	0.0606061	1.46484	1.11586	0.180628	0.776515	0.761287	ENSAPLG00000003146/ENSAPLG00000000904/ENSAPLG00000011464/ENSAPLG00000010016/ENSAPLG00000014489/ENSAPLG00000014799/ENSAPLG00000026913/ENSAPLG00000021664	8
GO:0042180	BP	GO:0042180	cellular ketone metabolic process	7/477	112/11529	0.0625	1.51061	1.12808	0.181638	0.776515	0.761287	ENSAPLG00000024750/ENSAPLG00000003669/ENSAPLG00000006660/ENSAPLG00000006907/ENSAPLG00000008142/ENSAPLG00000014114/ENSAPLG00000008410	7
GO:0090150	BP	GO:0090150	establishment of protein localization to membrane	7/477	112/11529	0.0625	1.51061	1.12808	0.181638	0.776515	0.761287	ENSAPLG00000004645/ENSAPLG00000003146/ENSAPLG00000024303/ENSAPLG00000029303/ENSAPLG00000001653/ENSAPLG00000009888/ENSAPLG00000012481	7
GO:0097191	BP	GO:0097191	extrinsic apoptotic signaling pathway	7/477	112/11529	0.0625	1.51061	1.12808	0.181638	0.776515	0.761287	ENSAPLG00000010676/ENSAPLG00000015491/ENSAPLG00000009967/ENSAPLG00000008162/ENSAPLG00000003104/ENSAPLG00000006243/ENSAPLG00000015483	7
GO:0071559	BP	GO:0071559	response to transforming growth factor beta	9/477	153/11529	0.0588235	1.42175	1.091	0.183279	0.776515	0.761287	ENSAPLG00000011169/ENSAPLG00000009967/ENSAPLG00000026380/ENSAPLG00000002860/ENSAPLG00000026883/ENSAPLG00000012199/ENSAPLG00000010068/ENSAPLG00000015411/ENSAPLG00000005565	9
GO:0001843	BP	GO:0001843	neural tube closure	4/477	54/11529	0.0740741	1.79036	1.20937	0.183742	0.776515	0.761287	ENSAPLG00000004968/ENSAPLG00000012627/ENSAPLG00000014947/ENSAPLG00000019553	4
GO:0002688	BP	GO:0002688	regulation of leukocyte chemotaxis	4/477	54/11529	0.0740741	1.79036	1.20937	0.183742	0.776515	0.761287	ENSAPLG00000005323/ENSAPLG00000003146/ENSAPLG00000012546/ENSAPLG00000005214	4
GO:0006720	BP	GO:0006720	isoprenoid metabolic process	4/477	54/11529	0.0740741	1.79036	1.20937	0.183742	0.776515	0.761287	ENSAPLG00000004121/ENSAPLG00000007873/ENSAPLG00000006907/ENSAPLG00000002750	4
GO:0006986	BP	GO:0006986	response to unfolded protein	4/477	54/11529	0.0740741	1.79036	1.20937	0.183742	0.776515	0.761287	ENSAPLG00000004645/ENSAPLG00000015165/ENSAPLG00000013950/ENSAPLG00000010535	4
GO:0007006	BP	GO:0007006	mitochondrial membrane organization	4/477	54/11529	0.0740741	1.79036	1.20937	0.183742	0.776515	0.761287	ENSAPLG00000005618/ENSAPLG00000003104/ENSAPLG00000010535/ENSAPLG00000007692	4
GO:0009063	BP	GO:0009063	amino acid catabolic process	4/477	54/11529	0.0740741	1.79036	1.20937	0.183742	0.776515	0.761287	ENSAPLG00000003873/ENSAPLG00000011061/ENSAPLG00000006305/ENSAPLG00000008142	4
GO:0032231	BP	GO:0032231	regulation of actin filament bundle assembly	4/477	54/11529	0.0740741	1.79036	1.20937	0.183742	0.776515	0.761287	ENSAPLG00000012199/ENSAPLG00000001001/ENSAPLG00000015483/ENSAPLG00000007911	4
GO:0034644	BP	GO:0034644	cellular response to UV	4/477	54/11529	0.0740741	1.79036	1.20937	0.183742	0.776515	0.761287	ENSAPLG00000004462/ENSAPLG00000014039/ENSAPLG00000007588/ENSAPLG00000008851	4
GO:0060349	BP	GO:0060349	bone morphogenesis	4/477	54/11529	0.0740741	1.79036	1.20937	0.183742	0.776515	0.761287	ENSAPLG00000006432/ENSAPLG00000002698/ENSAPLG00000015785/ENSAPLG00000004712	4
GO:0051301	BP	GO:0051301	cell division	13/477	237/11529	0.0548523	1.32577	1.05273	0.183995	0.776515	0.761287	ENSAPLG00000003146/ENSAPLG00000014127/ENSAPLG00000026380/ENSAPLG00000005132/ENSAPLG00000007245/ENSAPLG00000012199/ENSAPLG00000007892/ENSAPLG00000011787/ENSAPLG00000017585/ENSAPLG00000015386/ENSAPLG00000012481/ENSAPLG00000016409/ENSAPLG00000020468	13
GO:0000086	BP	GO:0000086	G2/M transition of mitotic cell cycle	5/477	73/11529	0.0684932	1.65547	1.16711	0.184041	0.776515	0.761287	ENSAPLG00000007663/ENSAPLG00000012885/ENSAPLG00000003348/ENSAPLG00000009397/ENSAPLG00000015981	5
GO:0099173	BP	GO:0099173	postsynapse organization	5/477	73/11529	0.0684932	1.65547	1.16711	0.184041	0.776515	0.761287	ENSAPLG00000007337/ENSAPLG00000002816/ENSAPLG00000002496/ENSAPLG00000006373/ENSAPLG00000010082	5
GO:1990138	BP	GO:1990138	neuron projection extension	5/477	73/11529	0.0684932	1.65547	1.16711	0.184041	0.776515	0.761287	ENSAPLG00000016282/ENSAPLG00000012883/ENSAPLG00000004815/ENSAPLG00000004597/ENSAPLG00000011038	5
GO:0001556	BP	GO:0001556	oocyte maturation	2/477	19/11529	0.105263	2.54419	1.39944	0.184441	0.776515	0.761287	ENSAPLG00000014127/ENSAPLG00000020468	2
GO:0002437	BP	GO:0002437	inflammatory response to antigenic stimulus	2/477	19/11529	0.105263	2.54419	1.39944	0.184441	0.776515	0.761287	ENSAPLG00000006429/ENSAPLG00000024116	2
GO:0003254	BP	GO:0003254	regulation of membrane depolarization	2/477	19/11529	0.105263	2.54419	1.39944	0.184441	0.776515	0.761287	ENSAPLG00000003104/ENSAPLG00000010535	2
GO:0006040	BP	GO:0006040	amino sugar metabolic process	2/477	19/11529	0.105263	2.54419	1.39944	0.184441	0.776515	0.761287	ENSAPLG00000016747/ENSAPLG00000012941	2
GO:0006829	BP	GO:0006829	zinc ion transport	2/477	19/11529	0.105263	2.54419	1.39944	0.184441	0.776515	0.761287	ENSAPLG00000015786/ENSAPLG00000007910	2
GO:0007064	BP	GO:0007064	mitotic sister chromatid cohesion	2/477	19/11529	0.105263	2.54419	1.39944	0.184441	0.776515	0.761287	ENSAPLG00000008065/ENSAPLG00000014092	2
GO:0007340	BP	GO:0007340	acrosome reaction	2/477	19/11529	0.105263	2.54419	1.39944	0.184441	0.776515	0.761287	ENSAPLG00000012885/ENSAPLG00000007106	2
GO:0032232	BP	GO:0032232	negative regulation of actin filament bundle assembly	2/477	19/11529	0.105263	2.54419	1.39944	0.184441	0.776515	0.761287	ENSAPLG00000015483/ENSAPLG00000007911	2
GO:0033273	BP	GO:0033273	response to vitamin	2/477	19/11529	0.105263	2.54419	1.39944	0.184441	0.776515	0.761287	ENSAPLG00000008142/ENSAPLG00000002750	2
GO:0044703	BP	GO:0044703	multi-organism reproductive process	2/477	19/11529	0.105263	2.54419	1.39944	0.184441	0.776515	0.761287	ENSAPLG00000002860/ENSAPLG00000006373	2
GO:0046825	BP	GO:0046825	regulation of protein export from nucleus	2/477	19/11529	0.105263	2.54419	1.39944	0.184441	0.776515	0.761287	ENSAPLG00000010016/ENSAPLG00000014799	2
GO:0051480	BP	GO:0051480	regulation of cytosolic calcium ion concentration	2/477	19/11529	0.105263	2.54419	1.39944	0.184441	0.776515	0.761287	ENSAPLG00000010535/ENSAPLG00000014580	2
GO:0070229	BP	GO:0070229	negative regulation of lymphocyte apoptotic process	2/477	19/11529	0.105263	2.54419	1.39944	0.184441	0.776515	0.761287	ENSAPLG00000018128/ENSAPLG00000011828	2
GO:0071577	BP	GO:0071577	zinc ion transmembrane transport	2/477	19/11529	0.105263	2.54419	1.39944	0.184441	0.776515	0.761287	ENSAPLG00000015786/ENSAPLG00000007910	2
GO:1902110	BP	GO:1902110	positive regulation of mitochondrial membrane permeability involved in apoptotic process	2/477	19/11529	0.105263	2.54419	1.39944	0.184441	0.776515	0.761287	ENSAPLG00000003104/ENSAPLG00000010535	2
GO:0060627	BP	GO:0060627	regulation of vesicle-mediated transport	12/477	216/11529	0.0555556	1.34277	1.05646	0.184765	0.776515	0.761287	ENSAPLG00000005323/ENSAPLG00000005158/ENSAPLG00000011464/ENSAPLG00000007245/ENSAPLG00000014489/ENSAPLG00000001653/ENSAPLG00000026530/ENSAPLG00000015407/ENSAPLG00000009888/ENSAPLG00000010082/ENSAPLG00000014580/ENSAPLG00000005497	12
GO:0009145	BP	GO:0009145	purine nucleoside triphosphate biosynthetic process	3/477	36/11529	0.0833333	2.01415	1.26606	0.185519	0.776515	0.761287	ENSAPLG00000014039/ENSAPLG00000010871/ENSAPLG00000007021	3
GO:0022029	BP	GO:0022029	telencephalon cell migration	3/477	36/11529	0.0833333	2.01415	1.26606	0.185519	0.776515	0.761287	ENSAPLG00000011691/ENSAPLG00000026883/ENSAPLG00000015407	3
GO:0051965	BP	GO:0051965	positive regulation of synapse assembly	3/477	36/11529	0.0833333	2.01415	1.26606	0.185519	0.776515	0.761287	ENSAPLG00000006873/ENSAPLG00000004577/ENSAPLG00000010082	3
GO:0060419	BP	GO:0060419	heart growth	3/477	36/11529	0.0833333	2.01415	1.26606	0.185519	0.776515	0.761287	ENSAPLG00000004462/ENSAPLG00000010676/ENSAPLG00000008273	3
GO:0061045	BP	GO:0061045	negative regulation of wound healing	3/477	36/11529	0.0833333	2.01415	1.26606	0.185519	0.776515	0.761287	ENSAPLG00000015686/ENSAPLG00000003140/ENSAPLG00000013371	3
GO:0071230	BP	GO:0071230	cellular response to amino acid stimulus	3/477	36/11529	0.0833333	2.01415	1.26606	0.185519	0.776515	0.761287	ENSAPLG00000011169/ENSAPLG00000007106/ENSAPLG00000028465	3
GO:2000106	BP	GO:2000106	regulation of leukocyte apoptotic process	3/477	36/11529	0.0833333	2.01415	1.26606	0.185519	0.776515	0.761287	ENSAPLG00000018128/ENSAPLG00000003554/ENSAPLG00000011828	3
GO:0098727	BP	GO:0098727	maintenance of cell number	6/477	93/11529	0.0645161	1.55934	1.12512	0.187114	0.780708	0.765397	ENSAPLG00000010676/ENSAPLG00000004672/ENSAPLG00000026380/ENSAPLG00000007630/ENSAPLG00000016259/ENSAPLG00000003506	6
GO:0099003	BP	GO:0099003	vesicle-mediated transport in synapse	6/477	93/11529	0.0645161	1.55934	1.12512	0.187114	0.780708	0.765397	ENSAPLG00000007245/ENSAPLG00000001653/ENSAPLG00000015407/ENSAPLG00000010082/ENSAPLG00000014580/ENSAPLG00000002520	6
GO:0007160	BP	GO:0007160	cell-matrix adhesion	7/477	113/11529	0.0619469	1.49724	1.10349	0.187279	0.780708	0.765397	ENSAPLG00000015686/ENSAPLG00000013362/ENSAPLG00000003554/ENSAPLG00000015154/ENSAPLG00000011722/ENSAPLG00000015981/ENSAPLG00000015266	7
GO:1903530	BP	GO:1903530	regulation of secretion by cell	13/477	238/11529	0.0546218	1.3202	1.03695	0.187826	0.781933	0.766598	ENSAPLG00000010676/ENSAPLG00000011937/ENSAPLG00000012885/ENSAPLG00000014510/ENSAPLG00000009397/ENSAPLG00000012199/ENSAPLG00000010068/ENSAPLG00000006373/ENSAPLG00000013106/ENSAPLG00000015407/ENSAPLG00000010082/ENSAPLG00000014580/ENSAPLG00000015386	13
GO:0009914	BP	GO:0009914	hormone transport	9/477	154/11529	0.0584416	1.41252	1.07065	0.188083	0.781951	0.766616	ENSAPLG00000011937/ENSAPLG00000012885/ENSAPLG00000014510/ENSAPLG00000004644/ENSAPLG00000009397/ENSAPLG00000006373/ENSAPLG00000013106/ENSAPLG00000004712/ENSAPLG00000011287	9
GO:0023061	BP	GO:0023061	signal release	12/477	217/11529	0.0552995	1.33658	1.03983	0.188795	0.783853	0.76848	ENSAPLG00000011937/ENSAPLG00000012885/ENSAPLG00000014510/ENSAPLG00000004644/ENSAPLG00000009397/ENSAPLG00000006373/ENSAPLG00000013106/ENSAPLG00000015407/ENSAPLG00000010082/ENSAPLG00000014580/ENSAPLG00000004712/ENSAPLG00000011287	12
GO:0030162	BP	GO:0030162	regulation of proteolysis	10/477	175/11529	0.0571429	1.38113	1.05545	0.18913	0.78419	0.768811	ENSAPLG00000001299/ENSAPLG00000011464/ENSAPLG00000003104/ENSAPLG00000015686/ENSAPLG00000014947/ENSAPLG00000015966/ENSAPLG00000002704/ENSAPLG00000013460/ENSAPLG00000007230/ENSAPLG00000028465	10
GO:0045765	BP	GO:0045765	regulation of angiogenesis	8/477	134/11529	0.0597015	1.44297	1.07149	0.190993	0.790446	0.774945	ENSAPLG00000006669/ENSAPLG00000003146/ENSAPLG00000014028/ENSAPLG00000016049/ENSAPLG00000003554/ENSAPLG00000007911/ENSAPLG00000021411/ENSAPLG00000015823	8
GO:0005976	BP	GO:0005976	polysaccharide metabolic process	4/477	55/11529	0.0727273	1.7578	1.1703	0.192174	0.790446	0.774945	ENSAPLG00000010676/ENSAPLG00000001908/ENSAPLG00000013106/ENSAPLG00000004712	4
GO:0030038	BP	GO:0030038	contractile actin filament bundle assembly	4/477	55/11529	0.0727273	1.7578	1.1703	0.192174	0.790446	0.774945	ENSAPLG00000012199/ENSAPLG00000001001/ENSAPLG00000015483/ENSAPLG00000007911	4
GO:0043149	BP	GO:0043149	stress fiber assembly	4/477	55/11529	0.0727273	1.7578	1.1703	0.192174	0.790446	0.774945	ENSAPLG00000012199/ENSAPLG00000001001/ENSAPLG00000015483/ENSAPLG00000007911	4
GO:0060606	BP	GO:0060606	tube closure	4/477	55/11529	0.0727273	1.7578	1.1703	0.192174	0.790446	0.774945	ENSAPLG00000004968/ENSAPLG00000012627/ENSAPLG00000014947/ENSAPLG00000019553	4
GO:0110020	BP	GO:0110020	regulation of actomyosin structure organization	4/477	55/11529	0.0727273	1.7578	1.1703	0.192174	0.790446	0.774945	ENSAPLG00000012199/ENSAPLG00000001001/ENSAPLG00000015483/ENSAPLG00000007911	4
GO:0009411	BP	GO:0009411	response to UV	6/477	94/11529	0.0638298	1.54275	1.09765	0.193451	0.79464	0.779056	ENSAPLG00000004462/ENSAPLG00000014039/ENSAPLG00000003121/ENSAPLG00000007588/ENSAPLG00000008851/ENSAPLG00000028730	6
GO:0009628	BP	GO:0009628	response to abiotic stimulus	24/477	480/11529	0.05	1.20849	0.969307	0.194337	0.79492	0.779331	ENSAPLG00000004462/ENSAPLG00000015058/ENSAPLG00000010676/ENSAPLG00000003146/ENSAPLG00000007011/ENSAPLG00000010463/ENSAPLG00000006056/ENSAPLG00000015644/ENSAPLG00000014039/ENSAPLG00000003104/ENSAPLG00000004523/ENSAPLG00000012199/ENSAPLG00000001001/ENSAPLG00000015686/ENSAPLG00000010068/ENSAPLG00000004815/ENSAPLG00000003121/ENSAPLG00000007910/ENSAPLG00000015285/ENSAPLG00000007588/ENSAPLG00000007692/…	24
GO:0006914	BP	GO:0006914	autophagy	15/477	283/11529	0.0530035	1.28109	0.994599	0.195574	0.79492	0.779331	ENSAPLG00000004645/ENSAPLG00000003588/ENSAPLG00000003146/ENSAPLG00000015418/ENSAPLG00000008162/ENSAPLG00000010801/ENSAPLG00000013950/ENSAPLG00000007027/ENSAPLG00000010535/ENSAPLG00000015334/ENSAPLG00000005497/ENSAPLG00000011722/ENSAPLG00000012481/ENSAPLG00000007692/ENSAPLG00000008368	15
GO:0061919	BP	GO:0061919	process utilizing autophagic mechanism	15/477	283/11529	0.0530035	1.28109	0.994599	0.195574	0.79492	0.779331	ENSAPLG00000004645/ENSAPLG00000003588/ENSAPLG00000003146/ENSAPLG00000015418/ENSAPLG00000008162/ENSAPLG00000010801/ENSAPLG00000013950/ENSAPLG00000007027/ENSAPLG00000010535/ENSAPLG00000015334/ENSAPLG00000005497/ENSAPLG00000011722/ENSAPLG00000012481/ENSAPLG00000007692/ENSAPLG00000008368	15
GO:0060079	BP	GO:0060079	excitatory postsynaptic potential	3/477	37/11529	0.0810811	1.95971	1.21468	0.196134	0.79492	0.779331	ENSAPLG00000002786/ENSAPLG00000010082/ENSAPLG00000007106	3
GO:0060350	BP	GO:0060350	endochondral bone morphogenesis	3/477	37/11529	0.0810811	1.95971	1.21468	0.196134	0.79492	0.779331	ENSAPLG00000006432/ENSAPLG00000002698/ENSAPLG00000004712	3
GO:0099072	BP	GO:0099072	regulation of postsynaptic membrane neurotransmitter receptor levels	3/477	37/11529	0.0810811	1.95971	1.21468	0.196134	0.79492	0.779331	ENSAPLG00000004784/ENSAPLG00000007245/ENSAPLG00000001653	3
GO:1901361	BP	GO:1901361	organic cyclic compound catabolic process	17/477	327/11529	0.0519878	1.25653	0.97766	0.197632	0.79492	0.779331	ENSAPLG00000005616/ENSAPLG00000010287/ENSAPLG00000011061/ENSAPLG00000010676/ENSAPLG00000006230/ENSAPLG00000012586/ENSAPLG00000013511/ENSAPLG00000007828/ENSAPLG00000026380/ENSAPLG00000002964/ENSAPLG00000008142/ENSAPLG00000007662/ENSAPLG00000009238/ENSAPLG00000004258/ENSAPLG00000018400/ENSAPLG00000020468/ENSAPLG00000010840	17
GO:0016052	BP	GO:0016052	carbohydrate catabolic process	5/477	75/11529	0.0666667	1.61132	1.10341	0.198451	0.79492	0.779331	ENSAPLG00000005616/ENSAPLG00000010676/ENSAPLG00000006230/ENSAPLG00000013511/ENSAPLG00000020688	5
GO:0008299	BP	GO:0008299	isoprenoid biosynthetic process	2/477	20/11529	0.1	2.41698	1.31758	0.199651	0.79492	0.779331	ENSAPLG00000007873/ENSAPLG00000006907	2
GO:0009162	BP	GO:0009162	deoxyribonucleoside monophosphate metabolic process	2/477	20/11529	0.1	2.41698	1.31758	0.199651	0.79492	0.779331	ENSAPLG00000010871/ENSAPLG00000007662	2
GO:0031952	BP	GO:0031952	regulation of protein autophosphorylation	2/477	20/11529	0.1	2.41698	1.31758	0.199651	0.79492	0.779331	ENSAPLG00000002816/ENSAPLG00000003778	2
GO:0035176	BP	GO:0035176	social behavior	2/477	20/11529	0.1	2.41698	1.31758	0.199651	0.79492	0.779331	ENSAPLG00000010463/ENSAPLG00000006373	2
GO:0042168	BP	GO:0042168	heme metabolic process	2/477	20/11529	0.1	2.41698	1.31758	0.199651	0.79492	0.779331	ENSAPLG00000010306/ENSAPLG00000007230	2
GO:0042267	BP	GO:0042267	natural killer cell mediated cytotoxicity	2/477	20/11529	0.1	2.41698	1.31758	0.199651	0.79492	0.779331	ENSAPLG00000006429/ENSAPLG00000007243	2
GO:0051155	BP	GO:0051155	positive regulation of striated muscle cell differentiation	2/477	20/11529	0.1	2.41698	1.31758	0.199651	0.79492	0.779331	ENSAPLG00000010676/ENSAPLG00000007828	2
GO:0060998	BP	GO:0060998	regulation of dendritic spine development	2/477	20/11529	0.1	2.41698	1.31758	0.199651	0.79492	0.779331	ENSAPLG00000006373/ENSAPLG00000010082	2
GO:0071470	BP	GO:0071470	cellular response to osmotic stress	2/477	20/11529	0.1	2.41698	1.31758	0.199651	0.79492	0.779331	ENSAPLG00000003146/ENSAPLG00000004523	2
GO:0071875	BP	GO:0071875	adrenergic receptor signaling pathway	2/477	20/11529	0.1	2.41698	1.31758	0.199651	0.79492	0.779331	ENSAPLG00000002397/ENSAPLG00000014139	2
GO:0098732	BP	GO:0098732	macromolecule deacylation	2/477	20/11529	0.1	2.41698	1.31758	0.199651	0.79492	0.779331	ENSAPLG00000003588/ENSAPLG00000007892	2
GO:1902108	BP	GO:1902108	regulation of mitochondrial membrane permeability involved in apoptotic process	2/477	20/11529	0.1	2.41698	1.31758	0.199651	0.79492	0.779331	ENSAPLG00000003104/ENSAPLG00000010535	2
GO:0016358	BP	GO:0016358	dendrite development	6/477	95/11529	0.0631579	1.52651	1.0705	0.199867	0.79492	0.779331	ENSAPLG00000005323/ENSAPLG00000006873/ENSAPLG00000003140/ENSAPLG00000006373/ENSAPLG00000015483/ENSAPLG00000010082	6
GO:0046034	BP	GO:0046034	ATP metabolic process	6/477	95/11529	0.0631579	1.52651	1.0705	0.199867	0.79492	0.779331	ENSAPLG00000005616/ENSAPLG00000010676/ENSAPLG00000006230/ENSAPLG00000013511/ENSAPLG00000014039/ENSAPLG00000007021	6
GO:0009134	BP	GO:0009134	nucleoside diphosphate catabolic process	4/477	56/11529	0.0714286	1.72642	1.13203	0.200724	0.79492	0.779331	ENSAPLG00000005616/ENSAPLG00000010676/ENSAPLG00000006230/ENSAPLG00000013511	4
GO:0009191	BP	GO:0009191	ribonucleoside diphosphate catabolic process	4/477	56/11529	0.0714286	1.72642	1.13203	0.200724	0.79492	0.779331	ENSAPLG00000005616/ENSAPLG00000010676/ENSAPLG00000006230/ENSAPLG00000013511	4
GO:0030148	BP	GO:0030148	sphingolipid biosynthetic process	4/477	56/11529	0.0714286	1.72642	1.13203	0.200724	0.79492	0.779331	ENSAPLG00000018128/ENSAPLG00000002477/ENSAPLG00000001564/ENSAPLG00000012464	4
GO:0035967	BP	GO:0035967	cellular response to topologically incorrect protein	4/477	56/11529	0.0714286	1.72642	1.13203	0.200724	0.79492	0.779331	ENSAPLG00000004645/ENSAPLG00000015165/ENSAPLG00000013950/ENSAPLG00000010535	4
GO:0051336	BP	GO:0051336	regulation of hydrolase activity	4/477	56/11529	0.0714286	1.72642	1.13203	0.200724	0.79492	0.779331	ENSAPLG00000005867/ENSAPLG00000001299/ENSAPLG00000005802/ENSAPLG00000028465	4
GO:0051851	BP	GO:0051851	modulation by host of symbiont process	4/477	56/11529	0.0714286	1.72642	1.13203	0.200724	0.79492	0.779331	ENSAPLG00000014455/ENSAPLG00000011428/ENSAPLG00000015785/ENSAPLG00000011643	4
GO:0007420	BP	GO:0007420	brain development	17/477	328/11529	0.0518293	1.2527	0.964574	0.201016	0.795057	0.779465	ENSAPLG00000016282/ENSAPLG00000012883/ENSAPLG00000004968/ENSAPLG00000011691/ENSAPLG00000006873/ENSAPLG00000006432/ENSAPLG00000010463/ENSAPLG00000012885/ENSAPLG00000002816/ENSAPLG00000004965/ENSAPLG00000007245/ENSAPLG00000026883/ENSAPLG00000003140/ENSAPLG00000026530/ENSAPLG00000002704/ENSAPLG00000015407/ENSAPLG00000015200	17
GO:0030036	BP	GO:0030036	actin cytoskeleton organization	17/477	329/11529	0.0516717	1.2489	0.95153	0.204428	0.806311	0.790498	ENSAPLG00000007993/ENSAPLG00000000904/ENSAPLG00000007343/ENSAPLG00000014127/ENSAPLG00000009397/ENSAPLG00000012199/ENSAPLG00000001001/ENSAPLG00000014028/ENSAPLG00000007910/ENSAPLG00000011291/ENSAPLG00000015483/ENSAPLG00000007911/ENSAPLG00000015386/ENSAPLG00000016409/ENSAPLG00000019553/ENSAPLG00000015266/ENSAPLG00000002822	17
GO:0002009	BP	GO:0002009	morphogenesis of an epithelium	14/477	264/11529	0.0530303	1.28173	0.962031	0.205282	0.806311	0.790498	ENSAPLG00000004968/ENSAPLG00000004278/ENSAPLG00000012627/ENSAPLG00000011691/ENSAPLG00000009841/ENSAPLG00000005158/ENSAPLG00000012419/ENSAPLG00000002816/ENSAPLG00000009397/ENSAPLG00000026883/ENSAPLG00000015686/ENSAPLG00000014947/ENSAPLG00000011828/ENSAPLG00000019553	14
GO:0007612	BP	GO:0007612	learning	5/477	76/11529	0.0657895	1.59012	1.07227	0.205797	0.806311	0.790498	ENSAPLG00000010463/ENSAPLG00000001653/ENSAPLG00000026530/ENSAPLG00000006373/ENSAPLG00000004577	5
GO:0010634	BP	GO:0010634	positive regulation of epithelial cell migration	6/477	96/11529	0.0625	1.51061	1.04367	0.206361	0.806311	0.790498	ENSAPLG00000006669/ENSAPLG00000006897/ENSAPLG00000010801/ENSAPLG00000014028/ENSAPLG00000003554/ENSAPLG00000011828	6
GO:0007265	BP	GO:0007265	Ras protein signal transduction	3/477	38/11529	0.0789474	1.90814	1.16488	0.206892	0.806311	0.790498	ENSAPLG00000010676/ENSAPLG00000006429/ENSAPLG00000008647	3
GO:0016079	BP	GO:0016079	synaptic vesicle exocytosis	3/477	38/11529	0.0789474	1.90814	1.16488	0.206892	0.806311	0.790498	ENSAPLG00000015407/ENSAPLG00000010082/ENSAPLG00000014580	3
GO:0021885	BP	GO:0021885	forebrain cell migration	3/477	38/11529	0.0789474	1.90814	1.16488	0.206892	0.806311	0.790498	ENSAPLG00000011691/ENSAPLG00000026883/ENSAPLG00000015407	3
GO:0033627	BP	GO:0033627	cell adhesion mediated by integrin	3/477	38/11529	0.0789474	1.90814	1.16488	0.206892	0.806311	0.790498	ENSAPLG00000003146/ENSAPLG00000005565/ENSAPLG00000003107	3
GO:0045665	BP	GO:0045665	negative regulation of neuron differentiation	3/477	38/11529	0.0789474	1.90814	1.16488	0.206892	0.806311	0.790498	ENSAPLG00000005158/ENSAPLG00000004320/ENSAPLG00000008411	3
GO:0045670	BP	GO:0045670	regulation of osteoclast differentiation	3/477	38/11529	0.0789474	1.90814	1.16488	0.206892	0.806311	0.790498	ENSAPLG00000003689/ENSAPLG00000005565/ENSAPLG00000011965	3
GO:0000278	BP	GO:0000278	mitotic cell cycle	22/477	440/11529	0.05	1.20849	0.926365	0.206922	0.806311	0.790498	ENSAPLG00000015058/ENSAPLG00000010676/ENSAPLG00000003146/ENSAPLG00000005442/ENSAPLG00000007663/ENSAPLG00000014092/ENSAPLG00000012885/ENSAPLG00000026380/ENSAPLG00000003348/ENSAPLG00000005132/ENSAPLG00000009397/ENSAPLG00000017056/ENSAPLG00000015686/ENSAPLG00000003506/ENSAPLG00000014479/ENSAPLG00000004712/ENSAPLG00000015386/ENSAPLG00000003778/ENSAPLG00000012481/ENSAPLG00000005213/ENSAPLG00000015981/…	22
GO:1901136	BP	GO:1901136	carbohydrate derivative catabolic process	8/477	137/11529	0.0583942	1.41138	1.00627	0.206994	0.806311	0.790498	ENSAPLG00000010676/ENSAPLG00000006230/ENSAPLG00000012586/ENSAPLG00000013511/ENSAPLG00000008382/ENSAPLG00000020688/ENSAPLG00000007662/ENSAPLG00000018400	8
GO:0006417	BP	GO:0006417	regulation of translation	10/477	179/11529	0.0558659	1.35027	0.981173	0.207646	0.807832	0.791989	ENSAPLG00000004968/ENSAPLG00000007828/ENSAPLG00000011464/ENSAPLG00000015966/ENSAPLG00000014799/ENSAPLG00000014114/ENSAPLG00000005456/ENSAPLG00000002606/ENSAPLG00000020468/ENSAPLG00000010503	10
GO:0030072	BP	GO:0030072	peptide hormone secretion	7/477	117/11529	0.0598291	1.44606	1.00744	0.210531	0.811128	0.795221	ENSAPLG00000012885/ENSAPLG00000014510/ENSAPLG00000004644/ENSAPLG00000009397/ENSAPLG00000006373/ENSAPLG00000013106/ENSAPLG00000004712	7
GO:0048738	BP	GO:0048738	cardiac muscle tissue development	7/477	117/11529	0.0598291	1.44606	1.00744	0.210531	0.811128	0.795221	ENSAPLG00000004462/ENSAPLG00000010676/ENSAPLG00000004755/ENSAPLG00000006432/ENSAPLG00000008273/ENSAPLG00000026530/ENSAPLG00000010068	7
GO:0001934	BP	GO:0001934	positive regulation of protein phosphorylation	11/477	201/11529	0.0547264	1.32273	0.958895	0.211204	0.811128	0.795221	ENSAPLG00000010676/ENSAPLG00000006897/ENSAPLG00000002816/ENSAPLG00000006429/ENSAPLG00000003983/ENSAPLG00000015483/ENSAPLG00000020991/ENSAPLG00000012595/ENSAPLG00000003778/ENSAPLG00000007692/ENSAPLG00000002972	11
GO:0030029	BP	GO:0030029	actin filament-based process	19/477	375/11529	0.0506667	1.2246	0.918614	0.211316	0.811128	0.795221	ENSAPLG00000004755/ENSAPLG00000007993/ENSAPLG00000000904/ENSAPLG00000007343/ENSAPLG00000014127/ENSAPLG00000009397/ENSAPLG00000012199/ENSAPLG00000001001/ENSAPLG00000014028/ENSAPLG00000003118/ENSAPLG00000007910/ENSAPLG00000011291/ENSAPLG00000015483/ENSAPLG00000007911/ENSAPLG00000015386/ENSAPLG00000016409/ENSAPLG00000019553/ENSAPLG00000015266/ENSAPLG00000002822	19
GO:0046700	BP	GO:0046700	heterocycle catabolic process	16/477	310/11529	0.0516129	1.24747	0.917591	0.214568	0.811128	0.795221	ENSAPLG00000005616/ENSAPLG00000010287/ENSAPLG00000010676/ENSAPLG00000006230/ENSAPLG00000012586/ENSAPLG00000013511/ENSAPLG00000007828/ENSAPLG00000026380/ENSAPLG00000002964/ENSAPLG00000008142/ENSAPLG00000007662/ENSAPLG00000009238/ENSAPLG00000004258/ENSAPLG00000018400/ENSAPLG00000020468/ENSAPLG00000010840	16
GO:0000096	BP	GO:0000096	sulfur amino acid metabolic process	2/477	21/11529	0.0952381	2.30189	1.24051	0.215001	0.811128	0.795221	ENSAPLG00000003104/ENSAPLG00000015104	2
GO:0001953	BP	GO:0001953	negative regulation of cell-matrix adhesion	2/477	21/11529	0.0952381	2.30189	1.24051	0.215001	0.811128	0.795221	ENSAPLG00000015686/ENSAPLG00000015981	2
GO:0007435	BP	GO:0007435	salivary gland morphogenesis	2/477	21/11529	0.0952381	2.30189	1.24051	0.215001	0.811128	0.795221	ENSAPLG00000004278/ENSAPLG00000012199	2
GO:0010719	BP	GO:0010719	negative regulation of epithelial to mesenchymal transition	2/477	21/11529	0.0952381	2.30189	1.24051	0.215001	0.811128	0.795221	ENSAPLG00000026883/ENSAPLG00000015686	2
GO:0010762	BP	GO:0010762	regulation of fibroblast migration	2/477	21/11529	0.0952381	2.30189	1.24051	0.215001	0.811128	0.795221	ENSAPLG00000014258/ENSAPLG00000015981	2
GO:0016925	BP	GO:0016925	protein sumoylation	2/477	21/11529	0.0952381	2.30189	1.24051	0.215001	0.811128	0.795221	ENSAPLG00000014092/ENSAPLG00000010840	2
GO:0030866	BP	GO:0030866	cortical actin cytoskeleton organization	2/477	21/11529	0.0952381	2.30189	1.24051	0.215001	0.811128	0.795221	ENSAPLG00000016409/ENSAPLG00000002822	2
GO:0034332	BP	GO:0034332	adherens junction organization	2/477	21/11529	0.0952381	2.30189	1.24051	0.215001	0.811128	0.795221	ENSAPLG00000007245/ENSAPLG00000015483	2
GO:0035794	BP	GO:0035794	positive regulation of mitochondrial membrane permeability	2/477	21/11529	0.0952381	2.30189	1.24051	0.215001	0.811128	0.795221	ENSAPLG00000003104/ENSAPLG00000010535	2
GO:0044743	BP	GO:0044743	protein transmembrane import into intracellular organelle	2/477	21/11529	0.0952381	2.30189	1.24051	0.215001	0.811128	0.795221	ENSAPLG00000024303/ENSAPLG00000009557	2
GO:0045912	BP	GO:0045912	negative regulation of carbohydrate metabolic process	2/477	21/11529	0.0952381	2.30189	1.24051	0.215001	0.811128	0.795221	ENSAPLG00000013106/ENSAPLG00000004712	2
GO:0051489	BP	GO:0051489	regulation of filopodium assembly	2/477	21/11529	0.0952381	2.30189	1.24051	0.215001	0.811128	0.795221	ENSAPLG00000003118/ENSAPLG00000007910	2
GO:0060122	BP	GO:0060122	inner ear receptor cell stereocilium organization	2/477	21/11529	0.0952381	2.30189	1.24051	0.215001	0.811128	0.795221	ENSAPLG00000012627/ENSAPLG00000009269	2
GO:0060338	BP	GO:0060338	regulation of type I interferon-mediated signaling pathway	2/477	21/11529	0.0952381	2.30189	1.24051	0.215001	0.811128	0.795221	ENSAPLG00000007508/ENSAPLG00000020468	2
GO:1901568	BP	GO:1901568	fatty acid derivative metabolic process	2/477	21/11529	0.0952381	2.30189	1.24051	0.215001	0.811128	0.795221	ENSAPLG00000003669/ENSAPLG00000002860	2
GO:1902275	BP	GO:1902275	regulation of chromatin organization	2/477	21/11529	0.0952381	2.30189	1.24051	0.215001	0.811128	0.795221	ENSAPLG00000002466/ENSAPLG00000004352	2
GO:1902686	BP	GO:1902686	mitochondrial outer membrane permeabilization involved in programmed cell death	2/477	21/11529	0.0952381	2.30189	1.24051	0.215001	0.811128	0.795221	ENSAPLG00000003104/ENSAPLG00000010535	2
GO:0007626	BP	GO:0007626	locomotory behavior	7/477	118/11529	0.059322	1.4338	0.983981	0.216506	0.811128	0.795221	ENSAPLG00000004784/ENSAPLG00000003689/ENSAPLG00000026883/ENSAPLG00000006373/ENSAPLG00000011651/ENSAPLG00000003897/ENSAPLG00000007106	7
GO:0009144	BP	GO:0009144	purine nucleoside triphosphate metabolic process	7/477	118/11529	0.059322	1.4338	0.983981	0.216506	0.811128	0.795221	ENSAPLG00000005616/ENSAPLG00000010676/ENSAPLG00000006230/ENSAPLG00000013511/ENSAPLG00000014039/ENSAPLG00000010871/ENSAPLG00000007021	7
GO:0030100	BP	GO:0030100	regulation of endocytosis	7/477	118/11529	0.059322	1.4338	0.983981	0.216506	0.811128	0.795221	ENSAPLG00000005323/ENSAPLG00000005158/ENSAPLG00000007245/ENSAPLG00000001653/ENSAPLG00000026530/ENSAPLG00000010082/ENSAPLG00000005497	7
GO:0044770	BP	GO:0044770	cell cycle phase transition	14/477	267/11529	0.0524345	1.26733	0.918148	0.216949	0.811128	0.795221	ENSAPLG00000015058/ENSAPLG00000005442/ENSAPLG00000007663/ENSAPLG00000014092/ENSAPLG00000012885/ENSAPLG00000026380/ENSAPLG00000003348/ENSAPLG00000009397/ENSAPLG00000017056/ENSAPLG00000015686/ENSAPLG00000003506/ENSAPLG00000012481/ENSAPLG00000015981/ENSAPLG00000026840	14
GO:0035050	BP	GO:0035050	embryonic heart tube development	3/477	39/11529	0.0769231	1.85922	1.11658	0.21778	0.811128	0.795221	ENSAPLG00000016282/ENSAPLG00000011691/ENSAPLG00000005158	3
GO:0051153	BP	GO:0051153	regulation of striated muscle cell differentiation	3/477	39/11529	0.0769231	1.85922	1.11658	0.21778	0.811128	0.795221	ENSAPLG00000010676/ENSAPLG00000007828/ENSAPLG00000026530	3
GO:0051588	BP	GO:0051588	regulation of neurotransmitter transport	3/477	39/11529	0.0769231	1.85922	1.11658	0.21778	0.811128	0.795221	ENSAPLG00000015407/ENSAPLG00000010082/ENSAPLG00000014580	3
GO:0090307	BP	GO:0090307	mitotic spindle assembly	3/477	39/11529	0.0769231	1.85922	1.11658	0.21778	0.811128	0.795221	ENSAPLG00000005132/ENSAPLG00000012481/ENSAPLG00000005213	3
GO:0008654	BP	GO:0008654	phospholipid biosynthetic process	8/477	139/11529	0.057554	1.39107	0.963638	0.217946	0.811128	0.795221	ENSAPLG00000006669/ENSAPLG00000010801/ENSAPLG00000002477/ENSAPLG00000008332/ENSAPLG00000015450/ENSAPLG00000003554/ENSAPLG00000009888/ENSAPLG00000015266	8
GO:0010632	BP	GO:0010632	regulation of epithelial cell migration	8/477	139/11529	0.057554	1.39107	0.963638	0.217946	0.811128	0.795221	ENSAPLG00000006669/ENSAPLG00000009841/ENSAPLG00000006897/ENSAPLG00000010801/ENSAPLG00000014028/ENSAPLG00000015686/ENSAPLG00000003554/ENSAPLG00000011828	8
GO:0071214	BP	GO:0071214	cellular response to abiotic stimulus	9/477	160/11529	0.05625	1.35955	0.951429	0.218019	0.811128	0.795221	ENSAPLG00000004462/ENSAPLG00000015058/ENSAPLG00000003146/ENSAPLG00000014039/ENSAPLG00000004523/ENSAPLG00000015686/ENSAPLG00000010068/ENSAPLG00000007588/ENSAPLG00000008851	9
GO:0104004	BP	GO:0104004	cellular response to environmental stimulus	9/477	160/11529	0.05625	1.35955	0.951429	0.218019	0.811128	0.795221	ENSAPLG00000004462/ENSAPLG00000015058/ENSAPLG00000003146/ENSAPLG00000014039/ENSAPLG00000004523/ENSAPLG00000015686/ENSAPLG00000010068/ENSAPLG00000007588/ENSAPLG00000008851	9
GO:0045807	BP	GO:0045807	positive regulation of endocytosis	4/477	58/11529	0.0689655	1.66688	1.05774	0.218153	0.811128	0.795221	ENSAPLG00000005323/ENSAPLG00000005158/ENSAPLG00000001653/ENSAPLG00000010082	4
GO:0055007	BP	GO:0055007	cardiac muscle cell differentiation	4/477	58/11529	0.0689655	1.66688	1.05774	0.218153	0.811128	0.795221	ENSAPLG00000010676/ENSAPLG00000006432/ENSAPLG00000008273/ENSAPLG00000026530	4
GO:0044270	BP	GO:0044270	cellular nitrogen compound catabolic process	16/477	311/11529	0.0514469	1.24346	0.904214	0.218209	0.811128	0.795221	ENSAPLG00000005616/ENSAPLG00000010287/ENSAPLG00000010676/ENSAPLG00000006230/ENSAPLG00000012586/ENSAPLG00000013511/ENSAPLG00000007828/ENSAPLG00000026380/ENSAPLG00000002964/ENSAPLG00000008142/ENSAPLG00000007662/ENSAPLG00000009238/ENSAPLG00000004258/ENSAPLG00000018400/ENSAPLG00000020468/ENSAPLG00000010840	16
GO:0009100	BP	GO:0009100	glycoprotein metabolic process	13/477	246/11529	0.0528455	1.27727	0.913205	0.219784	0.816002	0.8	ENSAPLG00000010676/ENSAPLG00000010918/ENSAPLG00000001126/ENSAPLG00000018128/ENSAPLG00000012885/ENSAPLG00000003678/ENSAPLG00000004363/ENSAPLG00000016747/ENSAPLG00000001564/ENSAPLG00000020688/ENSAPLG00000012464/ENSAPLG00000005999/ENSAPLG00000011538	13
GO:1903131	BP	GO:1903131	mononuclear cell differentiation	11/477	203/11529	0.0541872	1.30969	0.924823	0.220261	0.816646	0.80063	ENSAPLG00000008693/ENSAPLG00000004372/ENSAPLG00000018128/ENSAPLG00000026380/ENSAPLG00000010486/ENSAPLG00000006429/ENSAPLG00000007910/ENSAPLG00000014114/ENSAPLG00000011828/ENSAPLG00000004061/ENSAPLG00000024116	11
GO:0001838	BP	GO:0001838	embryonic epithelial tube formation	5/477	78/11529	0.0641026	1.54935	1.01132	0.220751	0.816646	0.80063	ENSAPLG00000004968/ENSAPLG00000012627/ENSAPLG00000005158/ENSAPLG00000014947/ENSAPLG00000019553	5
GO:0007156	BP	GO:0007156	homophilic cell adhesion via plasma membrane adhesion molecules	5/477	78/11529	0.0641026	1.54935	1.01132	0.220751	0.816646	0.80063	ENSAPLG00000004968/ENSAPLG00000005731/ENSAPLG00000003312/ENSAPLG00000004577/ENSAPLG00000015154	5
GO:0009790	BP	GO:0009790	embryo development	23/477	467/11529	0.0492505	1.19038	0.872509	0.221033	0.81671	0.800694	ENSAPLG00000016282/ENSAPLG00000004968/ENSAPLG00000008222/ENSAPLG00000010676/ENSAPLG00000003146/ENSAPLG00000012627/ENSAPLG00000011691/ENSAPLG00000006432/ENSAPLG00000014659/ENSAPLG00000005158/ENSAPLG00000012885/ENSAPLG00000004160/ENSAPLG00000012959/ENSAPLG00000017056/ENSAPLG00000026530/ENSAPLG00000014947/ENSAPLG00000002704/ENSAPLG00000003506/ENSAPLG00000007892/ENSAPLG00000010257/ENSAPLG00000005565/…	23
GO:1901605	BP	GO:1901605	alpha-amino acid metabolic process	7/477	119/11529	0.0588235	1.42175	0.960739	0.222543	0.817299	0.801271	ENSAPLG00000003873/ENSAPLG00000011061/ENSAPLG00000003104/ENSAPLG00000015104/ENSAPLG00000008142/ENSAPLG00000015265/ENSAPLG00000012941	7
GO:0051668	BP	GO:0051668	localization within membrane	17/477	335/11529	0.0507463	1.22653	0.874112	0.225458	0.817299	0.801271	ENSAPLG00000004645/ENSAPLG00000004755/ENSAPLG00000003146/ENSAPLG00000024303/ENSAPLG00000004784/ENSAPLG00000004644/ENSAPLG00000029303/ENSAPLG00000002496/ENSAPLG00000007245/ENSAPLG00000014489/ENSAPLG00000001653/ENSAPLG00000004363/ENSAPLG00000012081/ENSAPLG00000009888/ENSAPLG00000010082/ENSAPLG00000012481/ENSAPLG00000015266	17
GO:0044272	BP	GO:0044272	sulfur compound biosynthetic process	6/477	99/11529	0.0606061	1.46484	0.964964	0.226279	0.817299	0.801271	ENSAPLG00000003258/ENSAPLG00000003104/ENSAPLG00000003669/ENSAPLG00000015104/ENSAPLG00000002394/ENSAPLG00000005999	6
GO:0007266	BP	GO:0007266	Rho protein signal transduction	4/477	59/11529	0.0677966	1.63863	1.02167	0.227016	0.817299	0.801271	ENSAPLG00000011169/ENSAPLG00000014028/ENSAPLG00000014139/ENSAPLG00000019553	4
GO:0009266	BP	GO:0009266	response to temperature stimulus	4/477	59/11529	0.0677966	1.63863	1.02167	0.227016	0.817299	0.801271	ENSAPLG00000010676/ENSAPLG00000006056/ENSAPLG00000003104/ENSAPLG00000007910	4
GO:0014020	BP	GO:0014020	primary neural tube formation	4/477	59/11529	0.0677966	1.63863	1.02167	0.227016	0.817299	0.801271	ENSAPLG00000004968/ENSAPLG00000012627/ENSAPLG00000014947/ENSAPLG00000019553	4
GO:0031099	BP	GO:0031099	regeneration	4/477	59/11529	0.0677966	1.63863	1.02167	0.227016	0.817299	0.801271	ENSAPLG00000010287/ENSAPLG00000010676/ENSAPLG00000003060/ENSAPLG00000028730	4
GO:0034440	BP	GO:0034440	lipid oxidation	4/477	59/11529	0.0677966	1.63863	1.02167	0.227016	0.817299	0.801271	ENSAPLG00000004121/ENSAPLG00000012530/ENSAPLG00000012546/ENSAPLG00000014114	4
GO:0048024	BP	GO:0048024	regulation of mRNA splicing, via spliceosome	4/477	59/11529	0.0677966	1.63863	1.02167	0.227016	0.817299	0.801271	ENSAPLG00000007828/ENSAPLG00000014746/ENSAPLG00000004061/ENSAPLG00000006595	4
GO:0006403	BP	GO:0006403	RNA localization	5/477	79/11529	0.0632911	1.52973	0.981488	0.22835	0.817299	0.801271	ENSAPLG00000003146/ENSAPLG00000002964/ENSAPLG00000009161/ENSAPLG00000015213/ENSAPLG00000009210	5
GO:0033157	BP	GO:0033157	regulation of intracellular protein transport	5/477	79/11529	0.0632911	1.52973	0.981488	0.22835	0.817299	0.801271	ENSAPLG00000000904/ENSAPLG00000010016/ENSAPLG00000014799/ENSAPLG00000026913/ENSAPLG00000021664	5
GO:0051017	BP	GO:0051017	actin filament bundle assembly	5/477	79/11529	0.0632911	1.52973	0.981488	0.22835	0.817299	0.801271	ENSAPLG00000000904/ENSAPLG00000012199/ENSAPLG00000001001/ENSAPLG00000015483/ENSAPLG00000007911	5
GO:0001649	BP	GO:0001649	osteoblast differentiation	7/477	120/11529	0.0583333	1.40991	0.937706	0.228638	0.817299	0.801271	ENSAPLG00000004462/ENSAPLG00000010676/ENSAPLG00000002582/ENSAPLG00000002698/ENSAPLG00000001531/ENSAPLG00000014258/ENSAPLG00000015785	7
GO:0002790	BP	GO:0002790	peptide secretion	7/477	120/11529	0.0583333	1.40991	0.937706	0.228638	0.817299	0.801271	ENSAPLG00000012885/ENSAPLG00000014510/ENSAPLG00000004644/ENSAPLG00000009397/ENSAPLG00000006373/ENSAPLG00000013106/ENSAPLG00000004712	7
GO:0005977	BP	GO:0005977	glycogen metabolic process	3/477	40/11529	0.075	1.81274	1.06968	0.228782	0.817299	0.801271	ENSAPLG00000010676/ENSAPLG00000001908/ENSAPLG00000013106	3
GO:0009161	BP	GO:0009161	ribonucleoside monophosphate metabolic process	3/477	40/11529	0.075	1.81274	1.06968	0.228782	0.817299	0.801271	ENSAPLG00000008986/ENSAPLG00000008933/ENSAPLG00000010871	3
GO:0046889	BP	GO:0046889	positive regulation of lipid biosynthetic process	3/477	40/11529	0.075	1.81274	1.06968	0.228782	0.817299	0.801271	ENSAPLG00000024750/ENSAPLG00000003669/ENSAPLG00000009888	3
GO:0048640	BP	GO:0048640	negative regulation of developmental growth	3/477	40/11529	0.075	1.81274	1.06968	0.228782	0.817299	0.801271	ENSAPLG00000004462/ENSAPLG00000001565/ENSAPLG00000002816	3
GO:0051289	BP	GO:0051289	protein homotetramerization	3/477	40/11529	0.075	1.81274	1.06968	0.228782	0.817299	0.801271	ENSAPLG00000006056/ENSAPLG00000006660/ENSAPLG00000007910	3
GO:0060324	BP	GO:0060324	face development	3/477	40/11529	0.075	1.81274	1.06968	0.228782	0.817299	0.801271	ENSAPLG00000012199/ENSAPLG00000026530/ENSAPLG00000006069	3
GO:0071229	BP	GO:0071229	cellular response to acid chemical	3/477	40/11529	0.075	1.81274	1.06968	0.228782	0.817299	0.801271	ENSAPLG00000011169/ENSAPLG00000007106/ENSAPLG00000028465	3
GO:1905515	BP	GO:1905515	non-motile cilium assembly	3/477	40/11529	0.075	1.81274	1.06968	0.228782	0.817299	0.801271	ENSAPLG00000011691/ENSAPLG00000003041/ENSAPLG00000008619	3
GO:1903037	BP	GO:1903037	regulation of leukocyte cell-cell adhesion	8/477	141/11529	0.0567376	1.37134	0.921658	0.229111	0.817299	0.801271	ENSAPLG00000010676/ENSAPLG00000003146/ENSAPLG00000008693/ENSAPLG00000006429/ENSAPLG00000014947/ENSAPLG00000014114/ENSAPLG00000007702/ENSAPLG00000024116	8
GO:0045597	BP	GO:0045597	positive regulation of cell differentiation	20/477	403/11529	0.0496278	1.19949	0.846895	0.230433	0.817299	0.801271	ENSAPLG00000004968/ENSAPLG00000001565/ENSAPLG00000010676/ENSAPLG00000007828/ENSAPLG00000002582/ENSAPLG00000012885/ENSAPLG00000002698/ENSAPLG00000006429/ENSAPLG00000007245/ENSAPLG00000012199/ENSAPLG00000026530/ENSAPLG00000006373/ENSAPLG00000014258/ENSAPLG00000014479/ENSAPLG00000010774/ENSAPLG00000015785/ENSAPLG00000004597/ENSAPLG00000014114/ENSAPLG00000013460/ENSAPLG00000015555	20
GO:0002028	BP	GO:0002028	regulation of sodium ion transport	2/477	22/11529	0.0909091	2.19726	1.1677	0.230452	0.817299	0.801271	ENSAPLG00000003146/ENSAPLG00000003315	2
GO:0002228	BP	GO:0002228	natural killer cell mediated immunity	2/477	22/11529	0.0909091	2.19726	1.1677	0.230452	0.817299	0.801271	ENSAPLG00000006429/ENSAPLG00000007243	2
GO:0007143	BP	GO:0007143	female meiotic nuclear division	2/477	22/11529	0.0909091	2.19726	1.1677	0.230452	0.817299	0.801271	ENSAPLG00000014127/ENSAPLG00000015686	2
GO:0030851	BP	GO:0030851	granulocyte differentiation	2/477	22/11529	0.0909091	2.19726	1.1677	0.230452	0.817299	0.801271	ENSAPLG00000002750/ENSAPLG00000029863	2
GO:0032872	BP	GO:0032872	regulation of stress-activated MAPK cascade	2/477	22/11529	0.0909091	2.19726	1.1677	0.230452	0.817299	0.801271	ENSAPLG00000007243/ENSAPLG00000010774	2
GO:0043001	BP	GO:0043001	Golgi to plasma membrane protein transport	2/477	22/11529	0.0909091	2.19726	1.1677	0.230452	0.817299	0.801271	ENSAPLG00000004645/ENSAPLG00000009888	2
GO:0070302	BP	GO:0070302	regulation of stress-activated protein kinase signaling cascade	2/477	22/11529	0.0909091	2.19726	1.1677	0.230452	0.817299	0.801271	ENSAPLG00000007243/ENSAPLG00000010774	2
GO:1905168	BP	GO:1905168	positive regulation of double-strand break repair via homologous recombination	2/477	22/11529	0.0909091	2.19726	1.1677	0.230452	0.817299	0.801271	ENSAPLG00000014039/ENSAPLG00000010840	2
GO:1905606	BP	GO:1905606	regulation of presynapse assembly	2/477	22/11529	0.0909091	2.19726	1.1677	0.230452	0.817299	0.801271	ENSAPLG00000006873/ENSAPLG00000026530	2
GO:1905898	BP	GO:1905898	positive regulation of response to endoplasmic reticulum stress	2/477	22/11529	0.0909091	2.19726	1.1677	0.230452	0.817299	0.801271	ENSAPLG00000013950/ENSAPLG00000010535	2
GO:2001057	BP	GO:2001057	reactive nitrogen species metabolic process	2/477	22/11529	0.0909091	2.19726	1.1677	0.230452	0.817299	0.801271	ENSAPLG00000015265/ENSAPLG00000003554	2
GO:0031331	BP	GO:0031331	positive regulation of cellular catabolic process	10/477	184/11529	0.0543478	1.31358	0.890771	0.2318	0.817827	0.801789	ENSAPLG00000004645/ENSAPLG00000010676/ENSAPLG00000007828/ENSAPLG00000008162/ENSAPLG00000026380/ENSAPLG00000010801/ENSAPLG00000013950/ENSAPLG00000005497/ENSAPLG00000007692/ENSAPLG00000020468	10
GO:0061061	BP	GO:0061061	muscle structure development	16/477	315/11529	0.0507937	1.22767	0.851142	0.23304	0.817827	0.801789	ENSAPLG00000004157/ENSAPLG00000010676/ENSAPLG00000004755/ENSAPLG00000007011/ENSAPLG00000006432/ENSAPLG00000007828/ENSAPLG00000030495/ENSAPLG00000008273/ENSAPLG00000012885/ENSAPLG00000026530/ENSAPLG00000010068/ENSAPLG00000014947/ENSAPLG00000004440/ENSAPLG00000005214/ENSAPLG00000015555/ENSAPLG00000030198	16
GO:1903046	BP	GO:1903046	meiotic cell cycle process	6/477	100/11529	0.06	1.45019	0.939304	0.233053	0.817827	0.801789	ENSAPLG00000014127/ENSAPLG00000012885/ENSAPLG00000011095/ENSAPLG00000015686/ENSAPLG00000014919/ENSAPLG00000020468	6
GO:2000241	BP	GO:2000241	regulation of reproductive process	6/477	100/11529	0.06	1.45019	0.939304	0.233053	0.817827	0.801789	ENSAPLG00000010676/ENSAPLG00000012885/ENSAPLG00000010486/ENSAPLG00000004160/ENSAPLG00000007106/ENSAPLG00000020468	6
GO:0034655	BP	GO:0034655	nucleobase-containing compound catabolic process	15/477	293/11529	0.0511945	1.23736	0.854979	0.233149	0.817827	0.801789	ENSAPLG00000005616/ENSAPLG00000010287/ENSAPLG00000010676/ENSAPLG00000006230/ENSAPLG00000012586/ENSAPLG00000013511/ENSAPLG00000007828/ENSAPLG00000026380/ENSAPLG00000002964/ENSAPLG00000007662/ENSAPLG00000009238/ENSAPLG00000004258/ENSAPLG00000018400/ENSAPLG00000020468/ENSAPLG00000010840	15
GO:0007179	BP	GO:0007179	transforming growth factor beta receptor signaling pathway	7/477	121/11529	0.0578512	1.39825	0.914878	0.234789	0.817827	0.801789	ENSAPLG00000011169/ENSAPLG00000009967/ENSAPLG00000002860/ENSAPLG00000026883/ENSAPLG00000012199/ENSAPLG00000015411/ENSAPLG00000005565	7
GO:0051650	BP	GO:0051650	establishment of vesicle localization	5/477	80/11529	0.0625	1.51061	0.95207	0.236024	0.817827	0.801789	ENSAPLG00000005727/ENSAPLG00000006429/ENSAPLG00000003118/ENSAPLG00000015449/ENSAPLG00000010082	5
GO:0001525	BP	GO:0001525	angiogenesis	14/477	272/11529	0.0514706	1.24403	0.846135	0.237011	0.817827	0.801789	ENSAPLG00000006669/ENSAPLG00000003146/ENSAPLG00000009841/ENSAPLG00000010801/ENSAPLG00000014028/ENSAPLG00000004363/ENSAPLG00000016049/ENSAPLG00000003554/ENSAPLG00000007911/ENSAPLG00000006295/ENSAPLG00000004061/ENSAPLG00000008010/ENSAPLG00000021411/ENSAPLG00000015823	14
GO:0043604	BP	GO:0043604	amide biosynthetic process	24/477	495/11529	0.0484848	1.17187	0.811991	0.237781	0.817827	0.801789	ENSAPLG00000004968/ENSAPLG00000007828/ENSAPLG00000019065/ENSAPLG00000011464/ENSAPLG00000018128/ENSAPLG00000003258/ENSAPLG00000003104/ENSAPLG00000003669/ENSAPLG00000015104/ENSAPLG00000002477/ENSAPLG00000015966/ENSAPLG00000001564/ENSAPLG00000014799/ENSAPLG00000008485/ENSAPLG00000012464/ENSAPLG00000014114/ENSAPLG00000004258/ENSAPLG00000023114/ENSAPLG00000005103/ENSAPLG00000005450/ENSAPLG00000005456/…	24
GO:1901990	BP	GO:1901990	regulation of mitotic cell cycle phase transition	9/477	164/11529	0.054878	1.32639	0.874566	0.238943	0.817827	0.801789	ENSAPLG00000015058/ENSAPLG00000005442/ENSAPLG00000014092/ENSAPLG00000012885/ENSAPLG00000026380/ENSAPLG00000017056/ENSAPLG00000015686/ENSAPLG00000003506/ENSAPLG00000015981	9
GO:0002042	BP	GO:0002042	cell migration involved in sprouting angiogenesis	3/477	41/11529	0.0731707	1.76852	1.0241	0.239886	0.817827	0.801789	ENSAPLG00000009841/ENSAPLG00000010801/ENSAPLG00000014028	3
GO:0006446	BP	GO:0006446	regulation of translational initiation	3/477	41/11529	0.0731707	1.76852	1.0241	0.239886	0.817827	0.801789	ENSAPLG00000014799/ENSAPLG00000014114/ENSAPLG00000020468	3
GO:0030968	BP	GO:0030968	endoplasmic reticulum unfolded protein response	3/477	41/11529	0.0731707	1.76852	1.0241	0.239886	0.817827	0.801789	ENSAPLG00000015165/ENSAPLG00000013950/ENSAPLG00000010535	3
GO:0044042	BP	GO:0044042	glucan metabolic process	3/477	41/11529	0.0731707	1.76852	1.0241	0.239886	0.817827	0.801789	ENSAPLG00000010676/ENSAPLG00000001908/ENSAPLG00000013106	3
GO:1903051	BP	GO:1903051	negative regulation of proteolysis involved in protein catabolic process	3/477	41/11529	0.0731707	1.76852	1.0241	0.239886	0.817827	0.801789	ENSAPLG00000015966/ENSAPLG00000002704/ENSAPLG00000007230	3
GO:2000142	BP	GO:2000142	regulation of DNA-templated transcription initiation	3/477	41/11529	0.0731707	1.76852	1.0241	0.239886	0.817827	0.801789	ENSAPLG00000002466/ENSAPLG00000007663/ENSAPLG00000011965	3
GO:0031400	BP	GO:0031400	negative regulation of protein modification process	8/477	143/11529	0.0559441	1.35216	0.880308	0.240475	0.817827	0.801789	ENSAPLG00000003146/ENSAPLG00000003101/ENSAPLG00000003104/ENSAPLG00000006907/ENSAPLG00000015686/ENSAPLG00000026530/ENSAPLG00000015966/ENSAPLG00000008010	8
GO:0042063	BP	GO:0042063	gliogenesis	8/477	143/11529	0.0559441	1.35216	0.880308	0.240475	0.817827	0.801789	ENSAPLG00000004784/ENSAPLG00000015644/ENSAPLG00000004160/ENSAPLG00000026883/ENSAPLG00000015411/ENSAPLG00000020991/ENSAPLG00000011722/ENSAPLG00000023730	8
GO:0019221	BP	GO:0019221	cytokine-mediated signaling pathway	11/477	208/11529	0.0528846	1.27821	0.841162	0.243566	0.817827	0.801789	ENSAPLG00000003146/ENSAPLG00000007508/ENSAPLG00000004683/ENSAPLG00000008693/ENSAPLG00000003822/ENSAPLG00000012885/ENSAPLG00000010486/ENSAPLG00000000930/ENSAPLG00000005971/ENSAPLG00000015700/ENSAPLG00000020468	11
GO:0044839	BP	GO:0044839	cell cycle G2/M phase transition	5/477	81/11529	0.0617284	1.49196	0.923053	0.243769	0.817827	0.801789	ENSAPLG00000007663/ENSAPLG00000012885/ENSAPLG00000003348/ENSAPLG00000009397/ENSAPLG00000015981	5
GO:0061572	BP	GO:0061572	actin filament bundle organization	5/477	81/11529	0.0617284	1.49196	0.923053	0.243769	0.817827	0.801789	ENSAPLG00000000904/ENSAPLG00000012199/ENSAPLG00000001001/ENSAPLG00000015483/ENSAPLG00000007911	5
GO:0001944	BP	GO:0001944	vasculature development	20/477	407/11529	0.04914	1.18771	0.800938	0.24381	0.817827	0.801789	ENSAPLG00000006669/ENSAPLG00000003146/ENSAPLG00000009841/ENSAPLG00000011169/ENSAPLG00000009967/ENSAPLG00000005158/ENSAPLG00000010016/ENSAPLG00000002860/ENSAPLG00000010801/ENSAPLG00000014028/ENSAPLG00000004363/ENSAPLG00000014947/ENSAPLG00000016049/ENSAPLG00000003554/ENSAPLG00000007911/ENSAPLG00000006295/ENSAPLG00000004061/ENSAPLG00000008010/ENSAPLG00000021411/ENSAPLG00000015823	20
GO:0051052	BP	GO:0051052	regulation of DNA metabolic process	12/477	230/11529	0.0521739	1.26103	0.830723	0.244644	0.817827	0.801789	ENSAPLG00000003588/ENSAPLG00000008065/ENSAPLG00000014039/ENSAPLG00000009786/ENSAPLG00000010068/ENSAPLG00000011056/ENSAPLG00000002704/ENSAPLG00000013706/ENSAPLG00000015285/ENSAPLG00000011287/ENSAPLG00000007588/ENSAPLG00000010840	12
GO:0007338	BP	GO:0007338	single fertilization	4/477	61/11529	0.0655738	1.58491	0.95153	0.245004	0.817827	0.801789	ENSAPLG00000012627/ENSAPLG00000012885/ENSAPLG00000025054/ENSAPLG00000007106	4
GO:0090263	BP	GO:0090263	positive regulation of canonical Wnt signaling pathway	4/477	61/11529	0.0655738	1.58491	0.95153	0.245004	0.817827	0.801789	ENSAPLG00000003146/ENSAPLG00000017056/ENSAPLG00000011056/ENSAPLG00000010257	4
GO:0002686	BP	GO:0002686	negative regulation of leukocyte migration	2/477	23/11529	0.0869565	2.10172	1.09873	0.245972	0.817827	0.801789	ENSAPLG00000014780/ENSAPLG00000012885	2
GO:0006778	BP	GO:0006778	porphyrin-containing compound metabolic process	2/477	23/11529	0.0869565	2.10172	1.09873	0.245972	0.817827	0.801789	ENSAPLG00000010306/ENSAPLG00000007230	2
GO:0006956	BP	GO:0006956	complement activation	2/477	23/11529	0.0869565	2.10172	1.09873	0.245972	0.817827	0.801789	ENSAPLG00000023730/ENSAPLG00000029863	2
GO:0007131	BP	GO:0007131	reciprocal meiotic recombination	2/477	23/11529	0.0869565	2.10172	1.09873	0.245972	0.817827	0.801789	ENSAPLG00000011095/ENSAPLG00000014919	2
GO:0014910	BP	GO:0014910	regulation of smooth muscle cell migration	2/477	23/11529	0.0869565	2.10172	1.09873	0.245972	0.817827	0.801789	ENSAPLG00000010676/ENSAPLG00000003140	2
GO:0031128	BP	GO:0031128	developmental induction	2/477	23/11529	0.0869565	2.10172	1.09873	0.245972	0.817827	0.801789	ENSAPLG00000026883/ENSAPLG00000026530	2
GO:0033628	BP	GO:0033628	regulation of cell adhesion mediated by integrin	2/477	23/11529	0.0869565	2.10172	1.09873	0.245972	0.817827	0.801789	ENSAPLG00000003146/ENSAPLG00000003107	2
GO:0044092	BP	GO:0044092	negative regulation of molecular function	2/477	23/11529	0.0869565	2.10172	1.09873	0.245972	0.817827	0.801789	ENSAPLG00000001299/ENSAPLG00000028465	2
GO:0046460	BP	GO:0046460	neutral lipid biosynthetic process	2/477	23/11529	0.0869565	2.10172	1.09873	0.245972	0.817827	0.801789	ENSAPLG00000010112/ENSAPLG00000004674	2
GO:0046463	BP	GO:0046463	acylglycerol biosynthetic process	2/477	23/11529	0.0869565	2.10172	1.09873	0.245972	0.817827	0.801789	ENSAPLG00000010112/ENSAPLG00000004674	2
GO:0046578	BP	GO:0046578	regulation of Ras protein signal transduction	2/477	23/11529	0.0869565	2.10172	1.09873	0.245972	0.817827	0.801789	ENSAPLG00000010676/ENSAPLG00000006429	2
GO:0048013	BP	GO:0048013	ephrin receptor signaling pathway	2/477	23/11529	0.0869565	2.10172	1.09873	0.245972	0.817827	0.801789	ENSAPLG00000002816/ENSAPLG00000003107	2
GO:0048488	BP	GO:0048488	synaptic vesicle endocytosis	2/477	23/11529	0.0869565	2.10172	1.09873	0.245972	0.817827	0.801789	ENSAPLG00000010082/ENSAPLG00000002520	2
GO:0048873	BP	GO:0048873	homeostasis of number of cells within a tissue	2/477	23/11529	0.0869565	2.10172	1.09873	0.245972	0.817827	0.801789	ENSAPLG00000008273/ENSAPLG00000028730	2
GO:0097061	BP	GO:0097061	dendritic spine organization	2/477	23/11529	0.0869565	2.10172	1.09873	0.245972	0.817827	0.801789	ENSAPLG00000006373/ENSAPLG00000010082	2
GO:0099174	BP	GO:0099174	regulation of presynapse organization	2/477	23/11529	0.0869565	2.10172	1.09873	0.245972	0.817827	0.801789	ENSAPLG00000006873/ENSAPLG00000026530	2
GO:0140527	BP	GO:0140527	reciprocal homologous recombination	2/477	23/11529	0.0869565	2.10172	1.09873	0.245972	0.817827	0.801789	ENSAPLG00000011095/ENSAPLG00000014919	2
GO:1901661	BP	GO:1901661	quinone metabolic process	2/477	23/11529	0.0869565	2.10172	1.09873	0.245972	0.817827	0.801789	ENSAPLG00000006660/ENSAPLG00000008410	2
GO:1905710	BP	GO:1905710	positive regulation of membrane permeability	2/477	23/11529	0.0869565	2.10172	1.09873	0.245972	0.817827	0.801789	ENSAPLG00000003104/ENSAPLG00000010535	2
GO:2000107	BP	GO:2000107	negative regulation of leukocyte apoptotic process	2/477	23/11529	0.0869565	2.10172	1.09873	0.245972	0.817827	0.801789	ENSAPLG00000018128/ENSAPLG00000011828	2
GO:0000209	BP	GO:0000209	protein polyubiquitination	8/477	144/11529	0.0555556	1.34277	0.859864	0.246228	0.817827	0.801789	ENSAPLG00000014911/ENSAPLG00000004171/ENSAPLG00000011056/ENSAPLG00000015285/ENSAPLG00000015407/ENSAPLG00000026913/ENSAPLG00000005497/ENSAPLG00000017585	8
GO:0007369	BP	GO:0007369	gastrulation	6/477	102/11529	0.0588235	1.42175	0.888809	0.246787	0.817827	0.801789	ENSAPLG00000003146/ENSAPLG00000014659/ENSAPLG00000012959/ENSAPLG00000026530/ENSAPLG00000003506/ENSAPLG00000011722	6
GO:0120032	BP	GO:0120032	regulation of plasma membrane bounded cell projection assembly	6/477	102/11529	0.0588235	1.42175	0.888809	0.246787	0.817827	0.801789	ENSAPLG00000002720/ENSAPLG00000003041/ENSAPLG00000003118/ENSAPLG00000007910/ENSAPLG00000008619/ENSAPLG00000015981	6
GO:1903532	BP	GO:1903532	positive regulation of secretion by cell	7/477	123/11529	0.0569106	1.37552	0.869825	0.247253	0.817827	0.801789	ENSAPLG00000010676/ENSAPLG00000012885/ENSAPLG00000014510/ENSAPLG00000012199/ENSAPLG00000010068/ENSAPLG00000010082/ENSAPLG00000015386	7
GO:0044282	BP	GO:0044282	small molecule catabolic process	9/477	166/11529	0.0542169	1.31041	0.836876	0.249664	0.817827	0.801789	ENSAPLG00000005616/ENSAPLG00000004121/ENSAPLG00000003873/ENSAPLG00000011061/ENSAPLG00000012586/ENSAPLG00000012530/ENSAPLG00000006305/ENSAPLG00000008142/ENSAPLG00000018400	9
GO:0061024	BP	GO:0061024	membrane organization	18/477	364/11529	0.0494505	1.19521	0.786213	0.249937	0.817827	0.801789	ENSAPLG00000005618/ENSAPLG00000014455/ENSAPLG00000003146/ENSAPLG00000015418/ENSAPLG00000014659/ENSAPLG00000015070/ENSAPLG00000015644/ENSAPLG00000003104/ENSAPLG00000029303/ENSAPLG00000002496/ENSAPLG00000016317/ENSAPLG00000003118/ENSAPLG00000025054/ENSAPLG00000010535/ENSAPLG00000012833/ENSAPLG00000010082/ENSAPLG00000012481/ENSAPLG00000007692	18
GO:0030330	BP	GO:0030330	DNA damage response, signal transduction by p53 class mediator	3/477	42/11529	0.0714286	1.72642	0.979765	0.251078	0.817827	0.801789	ENSAPLG00000015058/ENSAPLG00000015644/ENSAPLG00000010068	3
GO:0043200	BP	GO:0043200	response to amino acid	3/477	42/11529	0.0714286	1.72642	0.979765	0.251078	0.817827	0.801789	ENSAPLG00000011169/ENSAPLG00000007106/ENSAPLG00000028465	3
GO:0061035	BP	GO:0061035	regulation of cartilage development	3/477	42/11529	0.0714286	1.72642	0.979765	0.251078	0.817827	0.801789	ENSAPLG00000006432/ENSAPLG00000002582/ENSAPLG00000004712	3
GO:1990868	BP	GO:1990868	response to chemokine	3/477	42/11529	0.0714286	1.72642	0.979765	0.251078	0.817827	0.801789	ENSAPLG00000003146/ENSAPLG00000014780/ENSAPLG00000010486	3
GO:1990869	BP	GO:1990869	cellular response to chemokine	3/477	42/11529	0.0714286	1.72642	0.979765	0.251078	0.817827	0.801789	ENSAPLG00000003146/ENSAPLG00000014780/ENSAPLG00000010486	3
GO:0006633	BP	GO:0006633	fatty acid biosynthetic process	5/477	82/11529	0.0609756	1.47377	0.894424	0.25158	0.817827	0.801789	ENSAPLG00000024750/ENSAPLG00000003669/ENSAPLG00000006660/ENSAPLG00000014114/ENSAPLG00000006736	5
GO:0001816	BP	GO:0001816	cytokine production	16/477	320/11529	0.05	1.20849	0.785767	0.252152	0.817827	0.801789	ENSAPLG00000004462/ENSAPLG00000010676/ENSAPLG00000004683/ENSAPLG00000014659/ENSAPLG00000002582/ENSAPLG00000012885/ENSAPLG00000000930/ENSAPLG00000006429/ENSAPLG00000012199/ENSAPLG00000014947/ENSAPLG00000014521/ENSAPLG00000015411/ENSAPLG00000015785/ENSAPLG00000011828/ENSAPLG00000013460/ENSAPLG00000028465	16
GO:0006954	BP	GO:0006954	inflammatory response	15/477	298/11529	0.0503356	1.2166	0.787002	0.252986	0.817827	0.801789	ENSAPLG00000010676/ENSAPLG00000006230/ENSAPLG00000007508/ENSAPLG00000004372/ENSAPLG00000002582/ENSAPLG00000003056/ENSAPLG00000010486/ENSAPLG00000006429/ENSAPLG00000015411/ENSAPLG00000013371/ENSAPLG00000011828/ENSAPLG00000013460/ENSAPLG00000023730/ENSAPLG00000024116/ENSAPLG00000028730	15
GO:0060491	BP	GO:0060491	regulation of cell projection assembly	6/477	103/11529	0.0582524	1.40795	0.863961	0.253741	0.817827	0.801789	ENSAPLG00000002720/ENSAPLG00000003041/ENSAPLG00000003118/ENSAPLG00000007910/ENSAPLG00000008619/ENSAPLG00000015981	6
GO:0010717	BP	GO:0010717	regulation of epithelial to mesenchymal transition	4/477	62/11529	0.0645161	1.55934	0.917412	0.254115	0.817827	0.801789	ENSAPLG00000009967/ENSAPLG00000026883/ENSAPLG00000012199/ENSAPLG00000015686	4
GO:0045931	BP	GO:0045931	positive regulation of mitotic cell cycle	4/477	62/11529	0.0645161	1.55934	0.917412	0.254115	0.817827	0.801789	ENSAPLG00000005442/ENSAPLG00000014092/ENSAPLG00000012885/ENSAPLG00000015981	4
GO:0050921	BP	GO:0050921	positive regulation of chemotaxis	4/477	62/11529	0.0645161	1.55934	0.917412	0.254115	0.817827	0.801789	ENSAPLG00000005323/ENSAPLG00000003146/ENSAPLG00000012546/ENSAPLG00000005214	4
GO:0051702	BP	GO:0051702	biological process involved in interaction with symbiont	4/477	62/11529	0.0645161	1.55934	0.917412	0.254115	0.817827	0.801789	ENSAPLG00000014455/ENSAPLG00000011428/ENSAPLG00000015785/ENSAPLG00000011643	4
GO:1903052	BP	GO:1903052	positive regulation of proteolysis involved in protein catabolic process	4/477	62/11529	0.0645161	1.55934	0.917412	0.254115	0.817827	0.801789	ENSAPLG00000011464/ENSAPLG00000003104/ENSAPLG00000015686/ENSAPLG00000013460	4
GO:2001252	BP	GO:2001252	positive regulation of chromosome organization	4/477	62/11529	0.0645161	1.55934	0.917412	0.254115	0.817827	0.801789	ENSAPLG00000002466/ENSAPLG00000014092/ENSAPLG00000011056/ENSAPLG00000002704	4
GO:0006520	BP	GO:0006520	amino acid metabolic process	10/477	189/11529	0.0529101	1.27883	0.802922	0.256955	0.817827	0.801789	ENSAPLG00000003873/ENSAPLG00000011061/ENSAPLG00000003245/ENSAPLG00000003104/ENSAPLG00000006305/ENSAPLG00000015104/ENSAPLG00000008142/ENSAPLG00000015265/ENSAPLG00000008485/ENSAPLG00000012941	10
GO:0060537	BP	GO:0060537	muscle tissue development	12/477	233/11529	0.0515021	1.2448	0.78422	0.25835	0.817827	0.801789	ENSAPLG00000004462/ENSAPLG00000010676/ENSAPLG00000004755/ENSAPLG00000006432/ENSAPLG00000007828/ENSAPLG00000030495/ENSAPLG00000008273/ENSAPLG00000026530/ENSAPLG00000010068/ENSAPLG00000006069/ENSAPLG00000004440/ENSAPLG00000030198	12
GO:0042098	BP	GO:0042098	T cell proliferation	5/477	83/11529	0.060241	1.45601	0.866173	0.259453	0.817827	0.801789	ENSAPLG00000010676/ENSAPLG00000008693/ENSAPLG00000006429/ENSAPLG00000014947/ENSAPLG00000024116	5
GO:0046394	BP	GO:0046394	carboxylic acid biosynthetic process	9/477	168/11529	0.0535714	1.29481	0.799662	0.260544	0.817827	0.801789	ENSAPLG00000024750/ENSAPLG00000005624/ENSAPLG00000007873/ENSAPLG00000003669/ENSAPLG00000006660/ENSAPLG00000006907/ENSAPLG00000008142/ENSAPLG00000014114/ENSAPLG00000006736	9
GO:0007051	BP	GO:0007051	spindle organization	6/477	104/11529	0.0576923	1.39441	0.839372	0.260748	0.817827	0.801789	ENSAPLG00000014127/ENSAPLG00000005132/ENSAPLG00000015686/ENSAPLG00000012481/ENSAPLG00000005213/ENSAPLG00000026840	6
GO:0031348	BP	GO:0031348	negative regulation of defense response	6/477	104/11529	0.0576923	1.39441	0.839372	0.260748	0.817827	0.801789	ENSAPLG00000010676/ENSAPLG00000007508/ENSAPLG00000003056/ENSAPLG00000014039/ENSAPLG00000013371/ENSAPLG00000020468	6
GO:0046474	BP	GO:0046474	glycerophospholipid biosynthetic process	6/477	104/11529	0.0576923	1.39441	0.839372	0.260748	0.817827	0.801789	ENSAPLG00000006669/ENSAPLG00000010801/ENSAPLG00000008332/ENSAPLG00000015450/ENSAPLG00000003554/ENSAPLG00000009888	6
GO:0006584	BP	GO:0006584	catecholamine metabolic process	2/477	24/11529	0.0833333	2.01415	1.03319	0.261527	0.817827	0.801789	ENSAPLG00000003245/ENSAPLG00000028730	2
GO:0007431	BP	GO:0007431	salivary gland development	2/477	24/11529	0.0833333	2.01415	1.03319	0.261527	0.817827	0.801789	ENSAPLG00000004278/ENSAPLG00000012199	2
GO:0009712	BP	GO:0009712	catechol-containing compound metabolic process	2/477	24/11529	0.0833333	2.01415	1.03319	0.261527	0.817827	0.801789	ENSAPLG00000003245/ENSAPLG00000028730	2
GO:0021532	BP	GO:0021532	neural tube patterning	2/477	24/11529	0.0833333	2.01415	1.03319	0.261527	0.817827	0.801789	ENSAPLG00000011691/ENSAPLG00000010257	2
GO:0030101	BP	GO:0030101	natural killer cell activation	2/477	24/11529	0.0833333	2.01415	1.03319	0.261527	0.817827	0.801789	ENSAPLG00000006429/ENSAPLG00000007243	2
GO:0043113	BP	GO:0043113	receptor clustering	2/477	24/11529	0.0833333	2.01415	1.03319	0.261527	0.817827	0.801789	ENSAPLG00000002496/ENSAPLG00000010082	2
GO:0043903	BP	GO:0043903	regulation of biological process involved in symbiotic interaction	2/477	24/11529	0.0833333	2.01415	1.03319	0.261527	0.817827	0.801789	ENSAPLG00000008382/ENSAPLG00000015785	2
GO:0048483	BP	GO:0048483	autonomic nervous system development	2/477	24/11529	0.0833333	2.01415	1.03319	0.261527	0.817827	0.801789	ENSAPLG00000016282/ENSAPLG00000019553	2
GO:0099518	BP	GO:0099518	vesicle cytoskeletal trafficking	2/477	24/11529	0.0833333	2.01415	1.03319	0.261527	0.817827	0.801789	ENSAPLG00000006429/ENSAPLG00000003118	2
GO:0140238	BP	GO:0140238	presynaptic endocytosis	2/477	24/11529	0.0833333	2.01415	1.03319	0.261527	0.817827	0.801789	ENSAPLG00000010082/ENSAPLG00000002520	2
GO:0140374	BP	GO:0140374	antiviral innate immune response	2/477	24/11529	0.0833333	2.01415	1.03319	0.261527	0.817827	0.801789	ENSAPLG00000007508/ENSAPLG00000014521	2
GO:0045638	BP	GO:0045638	negative regulation of myeloid cell differentiation	3/477	43/11529	0.0697674	1.68627	0.936608	0.262345	0.817827	0.801789	ENSAPLG00000003506/ENSAPLG00000005565/ENSAPLG00000029863	3
GO:0072655	BP	GO:0072655	establishment of protein localization to mitochondrion	3/477	43/11529	0.0697674	1.68627	0.936608	0.262345	0.817827	0.801789	ENSAPLG00000020494/ENSAPLG00000007692/ENSAPLG00000009557	3
GO:1902017	BP	GO:1902017	regulation of cilium assembly	3/477	43/11529	0.0697674	1.68627	0.936608	0.262345	0.817827	0.801789	ENSAPLG00000002720/ENSAPLG00000003041/ENSAPLG00000008619	3
GO:1903305	BP	GO:1903305	regulation of regulated secretory pathway	3/477	43/11529	0.0697674	1.68627	0.936608	0.262345	0.817827	0.801789	ENSAPLG00000015407/ENSAPLG00000010082/ENSAPLG00000014580	3
GO:0034248	BP	GO:0034248	regulation of amide metabolic process	11/477	212/11529	0.0518868	1.25409	0.775733	0.262835	0.817827	0.801789	ENSAPLG00000004968/ENSAPLG00000010676/ENSAPLG00000007828/ENSAPLG00000011464/ENSAPLG00000015966/ENSAPLG00000014799/ENSAPLG00000014114/ENSAPLG00000005456/ENSAPLG00000002606/ENSAPLG00000020468/ENSAPLG00000010503	11
GO:0009185	BP	GO:0009185	ribonucleoside diphosphate metabolic process	4/477	63/11529	0.0634921	1.53459	0.883897	0.263294	0.817827	0.801789	ENSAPLG00000005616/ENSAPLG00000010676/ENSAPLG00000006230/ENSAPLG00000013511	4
GO:0021987	BP	GO:0021987	cerebral cortex development	4/477	63/11529	0.0634921	1.53459	0.883897	0.263294	0.817827	0.801789	ENSAPLG00000010463/ENSAPLG00000012885/ENSAPLG00000026883/ENSAPLG00000015407	4
GO:0035966	BP	GO:0035966	response to topologically incorrect protein	4/477	63/11529	0.0634921	1.53459	0.883897	0.263294	0.817827	0.801789	ENSAPLG00000004645/ENSAPLG00000015165/ENSAPLG00000013950/ENSAPLG00000010535	4
GO:0071482	BP	GO:0071482	cellular response to light stimulus	4/477	63/11529	0.0634921	1.53459	0.883897	0.263294	0.817827	0.801789	ENSAPLG00000004462/ENSAPLG00000014039/ENSAPLG00000007588/ENSAPLG00000008851	4
GO:1901890	BP	GO:1901890	positive regulation of cell junction assembly	4/477	63/11529	0.0634921	1.53459	0.883897	0.263294	0.817827	0.801789	ENSAPLG00000006873/ENSAPLG00000010463/ENSAPLG00000004577/ENSAPLG00000010082	4
GO:0019216	BP	GO:0019216	regulation of lipid metabolic process	8/477	147/11529	0.0544218	1.31536	0.799424	0.263749	0.817827	0.801789	ENSAPLG00000024750/ENSAPLG00000003003/ENSAPLG00000003669/ENSAPLG00000002860/ENSAPLG00000006907/ENSAPLG00000009888/ENSAPLG00000014114/ENSAPLG00000008411	8
GO:0050727	BP	GO:0050727	regulation of inflammatory response	8/477	147/11529	0.0544218	1.31536	0.799424	0.263749	0.817827	0.801789	ENSAPLG00000010676/ENSAPLG00000007508/ENSAPLG00000004372/ENSAPLG00000002582/ENSAPLG00000003056/ENSAPLG00000013371/ENSAPLG00000011828/ENSAPLG00000024116	8
GO:0016053	BP	GO:0016053	organic acid biosynthetic process	9/477	169/11529	0.0532544	1.28715	0.781229	0.26604	0.817827	0.801789	ENSAPLG00000024750/ENSAPLG00000005624/ENSAPLG00000007873/ENSAPLG00000003669/ENSAPLG00000006660/ENSAPLG00000006907/ENSAPLG00000008142/ENSAPLG00000014114/ENSAPLG00000006736	9
GO:0015718	BP	GO:0015718	monocarboxylic acid transport	5/477	84/11529	0.0595238	1.43868	0.838291	0.267384	0.817827	0.801789	ENSAPLG00000009888/ENSAPLG00000012595/ENSAPLG00000008762/ENSAPLG00000006393/ENSAPLG00000024116	5
GO:0072175	BP	GO:0072175	epithelial tube formation	5/477	84/11529	0.0595238	1.43868	0.838291	0.267384	0.817827	0.801789	ENSAPLG00000004968/ENSAPLG00000012627/ENSAPLG00000005158/ENSAPLG00000014947/ENSAPLG00000019553	5
GO:0099111	BP	GO:0099111	microtubule-based transport	5/477	84/11529	0.0595238	1.43868	0.838291	0.267384	0.817827	0.801789	ENSAPLG00000004028/ENSAPLG00000004572/ENSAPLG00000006429/ENSAPLG00000012961/ENSAPLG00000005680	5
GO:0010594	BP	GO:0010594	regulation of endothelial cell migration	6/477	105/11529	0.0571429	1.38113	0.815036	0.267805	0.817827	0.801789	ENSAPLG00000006669/ENSAPLG00000009841/ENSAPLG00000010801/ENSAPLG00000014028/ENSAPLG00000003554/ENSAPLG00000011828	6
GO:1901699	BP	GO:1901699	cellular response to nitrogen compound	15/477	302/11529	0.0496689	1.20049	0.733456	0.269302	0.817827	0.801789	ENSAPLG00000010259/ENSAPLG00000006669/ENSAPLG00000001565/ENSAPLG00000010676/ENSAPLG00000011169/ENSAPLG00000012885/ENSAPLG00000003003/ENSAPLG00000014039/ENSAPLG00000014510/ENSAPLG00000003983/ENSAPLG00000007910/ENSAPLG00000004712/ENSAPLG00000007106/ENSAPLG00000003315/ENSAPLG00000028465	15
GO:0071692	BP	GO:0071692	protein localization to extracellular region	9/477	170/11529	0.0529412	1.27958	0.76291	0.271571	0.817827	0.801789	ENSAPLG00000010676/ENSAPLG00000012885/ENSAPLG00000014510/ENSAPLG00000009397/ENSAPLG00000012199/ENSAPLG00000010068/ENSAPLG00000015411/ENSAPLG00000005565/ENSAPLG00000015386	9
GO:0014706	BP	GO:0014706	striated muscle tissue development	7/477	127/11529	0.0551181	1.33219	0.782023	0.27276	0.817827	0.801789	ENSAPLG00000004462/ENSAPLG00000010676/ENSAPLG00000004755/ENSAPLG00000006432/ENSAPLG00000008273/ENSAPLG00000026530/ENSAPLG00000010068	7
GO:0009142	BP	GO:0009142	nucleoside triphosphate biosynthetic process	3/477	44/11529	0.0681818	1.64794	0.894566	0.273673	0.817827	0.801789	ENSAPLG00000014039/ENSAPLG00000010871/ENSAPLG00000007021	3
GO:0019217	BP	GO:0019217	regulation of fatty acid metabolic process	3/477	44/11529	0.0681818	1.64794	0.894566	0.273673	0.817827	0.801789	ENSAPLG00000024750/ENSAPLG00000003669/ENSAPLG00000014114	3
GO:0036503	BP	GO:0036503	ERAD pathway	3/477	44/11529	0.0681818	1.64794	0.894566	0.273673	0.817827	0.801789	ENSAPLG00000011464/ENSAPLG00000009397/ENSAPLG00000026913	3
GO:0046620	BP	GO:0046620	regulation of organ growth	3/477	44/11529	0.0681818	1.64794	0.894566	0.273673	0.817827	0.801789	ENSAPLG00000004462/ENSAPLG00000010676/ENSAPLG00000008273	3
GO:0030534	BP	GO:0030534	adult behavior	5/477	85/11529	0.0588235	1.42175	0.810765	0.275368	0.817827	0.801789	ENSAPLG00000006873/ENSAPLG00000004784/ENSAPLG00000010463/ENSAPLG00000006373/ENSAPLG00000007106	5
GO:0030595	BP	GO:0030595	leukocyte chemotaxis	5/477	85/11529	0.0588235	1.42175	0.810765	0.275368	0.817827	0.801789	ENSAPLG00000005323/ENSAPLG00000003146/ENSAPLG00000012546/ENSAPLG00000007910/ENSAPLG00000005214	5
GO:0034250	BP	GO:0034250	positive regulation of amide metabolic process	5/477	85/11529	0.0588235	1.42175	0.810765	0.275368	0.817827	0.801789	ENSAPLG00000004968/ENSAPLG00000015966/ENSAPLG00000014799/ENSAPLG00000020468/ENSAPLG00000010503	5
GO:0048592	BP	GO:0048592	eye morphogenesis	5/477	85/11529	0.0588235	1.42175	0.810765	0.275368	0.817827	0.801789	ENSAPLG00000006432/ENSAPLG00000003983/ENSAPLG00000005565/ENSAPLG00000019553/ENSAPLG00000028730	5
GO:0000184	BP	GO:0000184	nuclear-transcribed mRNA catabolic process, nonsense-mediated decay	2/477	25/11529	0.08	1.93358	0.970767	0.277088	0.817827	0.801789	ENSAPLG00000010287/ENSAPLG00000002964	2
GO:0000959	BP	GO:0000959	mitochondrial RNA metabolic process	2/477	25/11529	0.08	1.93358	0.970767	0.277088	0.817827	0.801789	ENSAPLG00000028979/ENSAPLG00000004258	2
GO:0006221	BP	GO:0006221	pyrimidine nucleotide biosynthetic process	2/477	25/11529	0.08	1.93358	0.970767	0.277088	0.817827	0.801789	ENSAPLG00000026754/ENSAPLG00000007662	2
GO:0006749	BP	GO:0006749	glutathione metabolic process	2/477	25/11529	0.08	1.93358	0.970767	0.277088	0.817827	0.801789	ENSAPLG00000003104/ENSAPLG00000007238	2
GO:0042044	BP	GO:0042044	fluid transport	2/477	25/11529	0.08	1.93358	0.970767	0.277088	0.817827	0.801789	ENSAPLG00000004523/ENSAPLG00000003315	2
GO:0043094	BP	GO:0043094	cellular metabolic compound salvage	2/477	25/11529	0.08	1.93358	0.970767	0.277088	0.817827	0.801789	ENSAPLG00000008986/ENSAPLG00000010871	2
GO:0046902	BP	GO:0046902	regulation of mitochondrial membrane permeability	2/477	25/11529	0.08	1.93358	0.970767	0.277088	0.817827	0.801789	ENSAPLG00000003104/ENSAPLG00000010535	2
GO:0050850	BP	GO:0050850	positive regulation of calcium-mediated signaling	2/477	25/11529	0.08	1.93358	0.970767	0.277088	0.817827	0.801789	ENSAPLG00000010676/ENSAPLG00000002970	2
GO:0060236	BP	GO:0060236	regulation of mitotic spindle organization	2/477	25/11529	0.08	1.93358	0.970767	0.277088	0.817827	0.801789	ENSAPLG00000005132/ENSAPLG00000012481	2
GO:0070897	BP	GO:0070897	transcription preinitiation complex assembly	2/477	25/11529	0.08	1.93358	0.970767	0.277088	0.817827	0.801789	ENSAPLG00000002466/ENSAPLG00000007663	2
GO:0071260	BP	GO:0071260	cellular response to mechanical stimulus	2/477	25/11529	0.08	1.93358	0.970767	0.277088	0.817827	0.801789	ENSAPLG00000015058/ENSAPLG00000010068	2
GO:0090102	BP	GO:0090102	cochlea development	2/477	25/11529	0.08	1.93358	0.970767	0.277088	0.817827	0.801789	ENSAPLG00000012627/ENSAPLG00000009269	2
GO:0097120	BP	GO:0097120	receptor localization to synapse	2/477	25/11529	0.08	1.93358	0.970767	0.277088	0.817827	0.801789	ENSAPLG00000004784/ENSAPLG00000010082	2
GO:0170036	BP	GO:0170036	import into the mitochondrion	2/477	25/11529	0.08	1.93358	0.970767	0.277088	0.817827	0.801789	ENSAPLG00000009192/ENSAPLG00000009557	2
GO:1900087	BP	GO:1900087	positive regulation of G1/S transition of mitotic cell cycle	2/477	25/11529	0.08	1.93358	0.970767	0.277088	0.817827	0.801789	ENSAPLG00000005442/ENSAPLG00000012885	2
GO:1903078	BP	GO:1903078	positive regulation of protein localization to plasma membrane	2/477	25/11529	0.08	1.93358	0.970767	0.277088	0.817827	0.801789	ENSAPLG00000012081/ENSAPLG00000009888	2
GO:1903533	BP	GO:1903533	regulation of protein targeting	2/477	25/11529	0.08	1.93358	0.970767	0.277088	0.817827	0.801789	ENSAPLG00000020494/ENSAPLG00000007692	2
GO:0009101	BP	GO:0009101	glycoprotein biosynthetic process	11/477	215/11529	0.0511628	1.23659	0.727499	0.277611	0.817827	0.801789	ENSAPLG00000010676/ENSAPLG00000010918/ENSAPLG00000018128/ENSAPLG00000012885/ENSAPLG00000003678/ENSAPLG00000004363/ENSAPLG00000016747/ENSAPLG00000001564/ENSAPLG00000012464/ENSAPLG00000005999/ENSAPLG00000011538	11
GO:0042110	BP	GO:0042110	T cell activation	11/477	215/11529	0.0511628	1.23659	0.727499	0.277611	0.817827	0.801789	ENSAPLG00000010676/ENSAPLG00000008693/ENSAPLG00000000904/ENSAPLG00000004372/ENSAPLG00000026380/ENSAPLG00000010486/ENSAPLG00000006429/ENSAPLG00000014947/ENSAPLG00000014114/ENSAPLG00000004061/ENSAPLG00000024116	11
GO:0006260	BP	GO:0006260	DNA replication	8/477	150/11529	0.0533333	1.28906	0.740274	0.281626	0.817827	0.801789	ENSAPLG00000004340/ENSAPLG00000008065/ENSAPLG00000014039/ENSAPLG00000009786/ENSAPLG00000011095/ENSAPLG00000002704/ENSAPLG00000013706/ENSAPLG00000007588	8
GO:1904951	BP	GO:1904951	positive regulation of establishment of protein localization	8/477	150/11529	0.0533333	1.28906	0.740274	0.281626	0.817827	0.801789	ENSAPLG00000010676/ENSAPLG00000012885/ENSAPLG00000014510/ENSAPLG00000012199/ENSAPLG00000010068/ENSAPLG00000009888/ENSAPLG00000015386/ENSAPLG00000021664	8
GO:0001667	BP	GO:0001667	ameboidal-type cell migration	12/477	238/11529	0.0504202	1.21865	0.708075	0.281766	0.817827	0.801789	ENSAPLG00000006669/ENSAPLG00000009841/ENSAPLG00000006897/ENSAPLG00000010801/ENSAPLG00000014028/ENSAPLG00000015686/ENSAPLG00000014258/ENSAPLG00000003554/ENSAPLG00000006069/ENSAPLG00000011828/ENSAPLG00000015981/ENSAPLG00000019553	12
GO:0033993	BP	GO:0033993	response to lipid	15/477	305/11529	0.0491803	1.18868	0.693771	0.281776	0.817827	0.801789	ENSAPLG00000001565/ENSAPLG00000009967/ENSAPLG00000005288/ENSAPLG00000003689/ENSAPLG00000026380/ENSAPLG00000012199/ENSAPLG00000026530/ENSAPLG00000010068/ENSAPLG00000015700/ENSAPLG00000003506/ENSAPLG00000014479/ENSAPLG00000015785/ENSAPLG00000002750/ENSAPLG00000011828/ENSAPLG00000008851	15
GO:0071222	BP	GO:0071222	cellular response to lipopolysaccharide	4/477	65/11529	0.0615385	1.48737	0.818589	0.28183	0.817827	0.801789	ENSAPLG00000010068/ENSAPLG00000015700/ENSAPLG00000003506/ENSAPLG00000015785	4
GO:0043009	BP	GO:0043009	chordate embryonic development	11/477	216/11529	0.0509259	1.23087	0.711576	0.282593	0.817827	0.801789	ENSAPLG00000004968/ENSAPLG00000010676/ENSAPLG00000012627/ENSAPLG00000011691/ENSAPLG00000005158/ENSAPLG00000004160/ENSAPLG00000017056/ENSAPLG00000026530/ENSAPLG00000014947/ENSAPLG00000010257/ENSAPLG00000019553	11
GO:0006913	BP	GO:0006913	nucleocytoplasmic transport	9/477	172/11529	0.0523256	1.2647	0.72661	0.282735	0.817827	0.801789	ENSAPLG00000003146/ENSAPLG00000004886/ENSAPLG00000010016/ENSAPLG00000009161/ENSAPLG00000015213/ENSAPLG00000014799/ENSAPLG00000016049/ENSAPLG00000009210/ENSAPLG00000003315	9
GO:0051169	BP	GO:0051169	nuclear transport	9/477	172/11529	0.0523256	1.2647	0.72661	0.282735	0.817827	0.801789	ENSAPLG00000003146/ENSAPLG00000004886/ENSAPLG00000010016/ENSAPLG00000009161/ENSAPLG00000015213/ENSAPLG00000014799/ENSAPLG00000016049/ENSAPLG00000009210/ENSAPLG00000003315	9
GO:0000910	BP	GO:0000910	cytokinesis	5/477	86/11529	0.0581395	1.40522	0.783588	0.283401	0.817827	0.801789	ENSAPLG00000003146/ENSAPLG00000014127/ENSAPLG00000005132/ENSAPLG00000015386/ENSAPLG00000012481	5
GO:0006112	BP	GO:0006112	energy reserve metabolic process	3/477	45/11529	0.0666667	1.61132	0.853581	0.285051	0.817827	0.801789	ENSAPLG00000010676/ENSAPLG00000001908/ENSAPLG00000013106	3
GO:0051248	BP	GO:0051248	negative regulation of protein metabolic process	15/477	306/11529	0.0490196	1.18479	0.680631	0.285977	0.817827	0.801789	ENSAPLG00000010676/ENSAPLG00000003146/ENSAPLG00000001299/ENSAPLG00000007828/ENSAPLG00000011464/ENSAPLG00000003101/ENSAPLG00000003104/ENSAPLG00000006907/ENSAPLG00000015686/ENSAPLG00000026530/ENSAPLG00000015966/ENSAPLG00000002704/ENSAPLG00000007230/ENSAPLG00000008010/ENSAPLG00000028465	15
GO:0048514	BP	GO:0048514	blood vessel morphogenesis	16/477	329/11529	0.0486322	1.17543	0.670675	0.287982	0.817827	0.801789	ENSAPLG00000006669/ENSAPLG00000003146/ENSAPLG00000009841/ENSAPLG00000002860/ENSAPLG00000010801/ENSAPLG00000014028/ENSAPLG00000004363/ENSAPLG00000014947/ENSAPLG00000016049/ENSAPLG00000003554/ENSAPLG00000007911/ENSAPLG00000006295/ENSAPLG00000004061/ENSAPLG00000008010/ENSAPLG00000021411/ENSAPLG00000015823	16
GO:0032102	BP	GO:0032102	negative regulation of response to external stimulus	9/477	173/11529	0.0520231	1.25739	0.708624	0.288364	0.817827	0.801789	ENSAPLG00000010676/ENSAPLG00000007508/ENSAPLG00000003056/ENSAPLG00000014039/ENSAPLG00000015686/ENSAPLG00000003140/ENSAPLG00000015785/ENSAPLG00000013371/ENSAPLG00000020468	9
GO:0032434	BP	GO:0032434	regulation of proteasomal ubiquitin-dependent protein catabolic process	4/477	66/11529	0.0606061	1.46484	0.786755	0.291173	0.817827	0.801789	ENSAPLG00000003104/ENSAPLG00000014947/ENSAPLG00000002704/ENSAPLG00000013460	4
GO:0050657	BP	GO:0050657	nucleic acid transport	4/477	66/11529	0.0606061	1.46484	0.786755	0.291173	0.817827	0.801789	ENSAPLG00000003146/ENSAPLG00000009161/ENSAPLG00000015213/ENSAPLG00000009210	4
GO:0050658	BP	GO:0050658	RNA transport	4/477	66/11529	0.0606061	1.46484	0.786755	0.291173	0.817827	0.801789	ENSAPLG00000003146/ENSAPLG00000009161/ENSAPLG00000015213/ENSAPLG00000009210	4
GO:0061041	BP	GO:0061041	regulation of wound healing	4/477	66/11529	0.0606061	1.46484	0.786755	0.291173	0.817827	0.801789	ENSAPLG00000002582/ENSAPLG00000015686/ENSAPLG00000003140/ENSAPLG00000013371	4
GO:0022408	BP	GO:0022408	negative regulation of cell-cell adhesion	5/477	87/11529	0.0574713	1.38907	0.756749	0.291478	0.817827	0.801789	ENSAPLG00000003146/ENSAPLG00000014659/ENSAPLG00000003140/ENSAPLG00000014947/ENSAPLG00000024116	5
GO:0050769	BP	GO:0050769	positive regulation of neurogenesis	5/477	87/11529	0.0574713	1.38907	0.756749	0.291478	0.817827	0.801789	ENSAPLG00000004968/ENSAPLG00000007245/ENSAPLG00000006373/ENSAPLG00000010774/ENSAPLG00000004597	5
GO:0071356	BP	GO:0071356	cellular response to tumor necrosis factor	5/477	87/11529	0.0574713	1.38907	0.756749	0.291478	0.817827	0.801789	ENSAPLG00000008693/ENSAPLG00000003822/ENSAPLG00000026380/ENSAPLG00000010068/ENSAPLG00000004712	5
GO:0051054	BP	GO:0051054	positive regulation of DNA metabolic process	7/477	130/11529	0.0538462	1.30145	0.718077	0.292326	0.817827	0.801789	ENSAPLG00000003588/ENSAPLG00000014039/ENSAPLG00000009786/ENSAPLG00000011056/ENSAPLG00000002704/ENSAPLG00000015285/ENSAPLG00000010840	7
GO:0001836	BP	GO:0001836	release of cytochrome c from mitochondria	2/477	26/11529	0.0769231	1.85922	0.91117	0.292629	0.817827	0.801789	ENSAPLG00000010535/ENSAPLG00000007692	2
GO:0006970	BP	GO:0006970	response to osmotic stress	2/477	26/11529	0.0769231	1.85922	0.91117	0.292629	0.817827	0.801789	ENSAPLG00000003146/ENSAPLG00000004523	2
GO:0030901	BP	GO:0030901	midbrain development	2/477	26/11529	0.0769231	1.85922	0.91117	0.292629	0.817827	0.801789	ENSAPLG00000026530/ENSAPLG00000002704	2
GO:0036465	BP	GO:0036465	synaptic vesicle recycling	2/477	26/11529	0.0769231	1.85922	0.91117	0.292629	0.817827	0.801789	ENSAPLG00000010082/ENSAPLG00000002520	2
GO:0045661	BP	GO:0045661	regulation of myoblast differentiation	2/477	26/11529	0.0769231	1.85922	0.91117	0.292629	0.817827	0.801789	ENSAPLG00000012885/ENSAPLG00000005214	2
GO:0048009	BP	GO:0048009	insulin-like growth factor receptor signaling pathway	2/477	26/11529	0.0769231	1.85922	0.91117	0.292629	0.817827	0.801789	ENSAPLG00000010676/ENSAPLG00000012885	2
GO:0140056	BP	GO:0140056	organelle localization by membrane tethering	2/477	26/11529	0.0769231	1.85922	0.91117	0.292629	0.817827	0.801789	ENSAPLG00000015313/ENSAPLG00000003315	2
GO:1903053	BP	GO:1903053	regulation of extracellular matrix organization	2/477	26/11529	0.0769231	1.85922	0.91117	0.292629	0.817827	0.801789	ENSAPLG00000009967/ENSAPLG00000014258	2
GO:0006140	BP	GO:0006140	regulation of nucleotide metabolic process	3/477	46/11529	0.0652174	1.57629	0.813597	0.296467	0.817827	0.801789	ENSAPLG00000010676/ENSAPLG00000014039/ENSAPLG00000018400	3
GO:0006414	BP	GO:0006414	translational elongation	3/477	46/11529	0.0652174	1.57629	0.813597	0.296467	0.817827	0.801789	ENSAPLG00000004258/ENSAPLG00000002606/ENSAPLG00000010503	3
GO:0016064	BP	GO:0016064	immunoglobulin mediated immune response	3/477	46/11529	0.0652174	1.57629	0.813597	0.296467	0.817827	0.801789	ENSAPLG00000010486/ENSAPLG00000023730/ENSAPLG00000029863	3
GO:0019724	BP	GO:0019724	B cell mediated immunity	3/477	46/11529	0.0652174	1.57629	0.813597	0.296467	0.817827	0.801789	ENSAPLG00000010486/ENSAPLG00000023730/ENSAPLG00000029863	3
GO:0033138	BP	GO:0033138	positive regulation of peptidyl-serine phosphorylation	3/477	46/11529	0.0652174	1.57629	0.813597	0.296467	0.817827	0.801789	ENSAPLG00000003983/ENSAPLG00000007692/ENSAPLG00000002972	3
GO:0034109	BP	GO:0034109	homotypic cell-cell adhesion	3/477	46/11529	0.0652174	1.57629	0.813597	0.296467	0.817827	0.801789	ENSAPLG00000004755/ENSAPLG00000003140/ENSAPLG00000006899	3
GO:0070585	BP	GO:0070585	protein localization to mitochondrion	3/477	46/11529	0.0652174	1.57629	0.813597	0.296467	0.817827	0.801789	ENSAPLG00000020494/ENSAPLG00000007692/ENSAPLG00000009557	3
GO:0001775	BP	GO:0001775	cell activation	21/477	445/11529	0.047191	1.1406	0.628385	0.297241	0.817827	0.801789	ENSAPLG00000010676/ENSAPLG00000004683/ENSAPLG00000008693/ENSAPLG00000000904/ENSAPLG00000009967/ENSAPLG00000004372/ENSAPLG00000015644/ENSAPLG00000018128/ENSAPLG00000012885/ENSAPLG00000003056/ENSAPLG00000026380/ENSAPLG00000010486/ENSAPLG00000006429/ENSAPLG00000003140/ENSAPLG00000014947/ENSAPLG00000007243/ENSAPLG00000014114/ENSAPLG00000011828/ENSAPLG00000004061/ENSAPLG00000023730/ENSAPLG00000024116	21
GO:0001568	BP	GO:0001568	blood vessel development	18/477	377/11529	0.0477454	1.154	0.631568	0.298692	0.817827	0.801789	ENSAPLG00000006669/ENSAPLG00000003146/ENSAPLG00000009841/ENSAPLG00000011169/ENSAPLG00000005158/ENSAPLG00000002860/ENSAPLG00000010801/ENSAPLG00000014028/ENSAPLG00000004363/ENSAPLG00000014947/ENSAPLG00000016049/ENSAPLG00000003554/ENSAPLG00000007911/ENSAPLG00000006295/ENSAPLG00000004061/ENSAPLG00000008010/ENSAPLG00000021411/ENSAPLG00000015823	18
GO:0030217	BP	GO:0030217	T cell differentiation	7/477	131/11529	0.0534351	1.29152	0.697109	0.298918	0.817827	0.801789	ENSAPLG00000004372/ENSAPLG00000026380/ENSAPLG00000010486/ENSAPLG00000006429/ENSAPLG00000014114/ENSAPLG00000004061/ENSAPLG00000024116	7
GO:0051648	BP	GO:0051648	vesicle localization	5/477	88/11529	0.0568182	1.37328	0.730239	0.299595	0.817827	0.801789	ENSAPLG00000005727/ENSAPLG00000006429/ENSAPLG00000003118/ENSAPLG00000015449/ENSAPLG00000010082	5
GO:0001704	BP	GO:0001704	formation of primary germ layer	4/477	67/11529	0.0597015	1.44297	0.755442	0.300556	0.817827	0.801789	ENSAPLG00000012959/ENSAPLG00000026530/ENSAPLG00000003506/ENSAPLG00000011722	4
GO:0008285	BP	GO:0008285	negative regulation of cell population proliferation	16/477	333/11529	0.048048	1.16131	0.620546	0.304419	0.817827	0.801789	ENSAPLG00000004462/ENSAPLG00000006432/ENSAPLG00000003822/ENSAPLG00000005442/ENSAPLG00000011464/ENSAPLG00000015644/ENSAPLG00000010016/ENSAPLG00000012199/ENSAPLG00000015686/ENSAPLG00000003140/ENSAPLG00000014947/ENSAPLG00000003506/ENSAPLG00000013706/ENSAPLG00000011287/ENSAPLG00000024116/ENSAPLG00000006899	16
GO:0050708	BP	GO:0050708	regulation of protein secretion	7/477	132/11529	0.0530303	1.28173	0.676308	0.305543	0.817827	0.801789	ENSAPLG00000010676/ENSAPLG00000012885/ENSAPLG00000014510/ENSAPLG00000009397/ENSAPLG00000012199/ENSAPLG00000010068/ENSAPLG00000015386	7
GO:0080135	BP	GO:0080135	regulation of cellular response to stress	12/477	243/11529	0.0493827	1.19357	0.633562	0.305806	0.817827	0.801789	ENSAPLG00000003588/ENSAPLG00000004672/ENSAPLG00000014039/ENSAPLG00000010068/ENSAPLG00000002704/ENSAPLG00000013950/ENSAPLG00000007243/ENSAPLG00000010535/ENSAPLG00000010774/ENSAPLG00000015285/ENSAPLG00000007692/ENSAPLG00000010840	12
GO:1901653	BP	GO:1901653	cellular response to peptide	8/477	154/11529	0.0519481	1.25557	0.663312	0.305934	0.817827	0.801789	ENSAPLG00000010259/ENSAPLG00000001565/ENSAPLG00000010676/ENSAPLG00000003003/ENSAPLG00000014039/ENSAPLG00000003983/ENSAPLG00000004712/ENSAPLG00000003315	8
GO:0140013	BP	GO:0140013	meiotic nuclear division	5/477	89/11529	0.0561798	1.35785	0.704051	0.307748	0.817827	0.801789	ENSAPLG00000014127/ENSAPLG00000012885/ENSAPLG00000011095/ENSAPLG00000015686/ENSAPLG00000014919	5
GO:0170033	BP	GO:0170033	L-amino acid metabolic process	5/477	89/11529	0.0561798	1.35785	0.704051	0.307748	0.817827	0.801789	ENSAPLG00000003873/ENSAPLG00000011061/ENSAPLG00000003104/ENSAPLG00000008142/ENSAPLG00000012941	5
GO:0009792	BP	GO:0009792	embryo development ending in birth or egg hatching	11/477	221/11529	0.0497738	1.20302	0.633086	0.307882	0.817827	0.801789	ENSAPLG00000004968/ENSAPLG00000010676/ENSAPLG00000012627/ENSAPLG00000011691/ENSAPLG00000005158/ENSAPLG00000004160/ENSAPLG00000017056/ENSAPLG00000026530/ENSAPLG00000014947/ENSAPLG00000010257/ENSAPLG00000019553	11
GO:0006637	BP	GO:0006637	acyl-CoA metabolic process	3/477	47/11529	0.0638298	1.54275	0.774567	0.307909	0.817827	0.801789	ENSAPLG00000003258/ENSAPLG00000003669/ENSAPLG00000015104	3
GO:0009064	BP	GO:0009064	glutamine family amino acid metabolic process	3/477	47/11529	0.0638298	1.54275	0.774567	0.307909	0.817827	0.801789	ENSAPLG00000003873/ENSAPLG00000003104/ENSAPLG00000012941	3
GO:0021954	BP	GO:0021954	central nervous system neuron development	3/477	47/11529	0.0638298	1.54275	0.774567	0.307909	0.817827	0.801789	ENSAPLG00000016282/ENSAPLG00000015407/ENSAPLG00000015154	3
GO:0022600	BP	GO:0022600	digestive system process	3/477	47/11529	0.0638298	1.54275	0.774567	0.307909	0.817827	0.801789	ENSAPLG00000003146/ENSAPLG00000014510/ENSAPLG00000013799	3
GO:0035383	BP	GO:0035383	thioester metabolic process	3/477	47/11529	0.0638298	1.54275	0.774567	0.307909	0.817827	0.801789	ENSAPLG00000003258/ENSAPLG00000003669/ENSAPLG00000015104	3
GO:0045132	BP	GO:0045132	meiotic chromosome segregation	3/477	47/11529	0.0638298	1.54275	0.774567	0.307909	0.817827	0.801789	ENSAPLG00000014127/ENSAPLG00000015686/ENSAPLG00000014919	3
GO:0051298	BP	GO:0051298	centrosome duplication	3/477	47/11529	0.0638298	1.54275	0.774567	0.307909	0.817827	0.801789	ENSAPLG00000007027/ENSAPLG00000005273/ENSAPLG00000012481	3
GO:2000243	BP	GO:2000243	positive regulation of reproductive process	3/477	47/11529	0.0638298	1.54275	0.774567	0.307909	0.817827	0.801789	ENSAPLG00000012885/ENSAPLG00000010486/ENSAPLG00000007106	3
GO:0001961	BP	GO:0001961	positive regulation of cytokine-mediated signaling pathway	2/477	27/11529	0.0740741	1.79036	0.85415	0.308123	0.817827	0.801789	ENSAPLG00000000930/ENSAPLG00000015700	2
GO:0002762	BP	GO:0002762	negative regulation of myeloid leukocyte differentiation	2/477	27/11529	0.0740741	1.79036	0.85415	0.308123	0.817827	0.801789	ENSAPLG00000005565/ENSAPLG00000029863	2
GO:0006506	BP	GO:0006506	GPI anchor biosynthetic process	2/477	27/11529	0.0740741	1.79036	0.85415	0.308123	0.817827	0.801789	ENSAPLG00000008332/ENSAPLG00000015450	2
GO:0006754	BP	GO:0006754	ATP biosynthetic process	2/477	27/11529	0.0740741	1.79036	0.85415	0.308123	0.817827	0.801789	ENSAPLG00000014039/ENSAPLG00000007021	2
GO:0035249	BP	GO:0035249	synaptic transmission, glutamatergic	2/477	27/11529	0.0740741	1.79036	0.85415	0.308123	0.817827	0.801789	ENSAPLG00000001653/ENSAPLG00000026530	2
GO:0045123	BP	GO:0045123	cellular extravasation	2/477	27/11529	0.0740741	1.79036	0.85415	0.308123	0.817827	0.801789	ENSAPLG00000012885/ENSAPLG00000010330	2
GO:0050854	BP	GO:0050854	regulation of antigen receptor-mediated signaling pathway	2/477	27/11529	0.0740741	1.79036	0.85415	0.308123	0.817827	0.801789	ENSAPLG00000014361/ENSAPLG00000011828	2
GO:0060337	BP	GO:0060337	type I interferon-mediated signaling pathway	2/477	27/11529	0.0740741	1.79036	0.85415	0.308123	0.817827	0.801789	ENSAPLG00000007508/ENSAPLG00000020468	2
GO:0060986	BP	GO:0060986	endocrine hormone secretion	2/477	27/11529	0.0740741	1.79036	0.85415	0.308123	0.817827	0.801789	ENSAPLG00000011937/ENSAPLG00000011287	2
GO:0070228	BP	GO:0070228	regulation of lymphocyte apoptotic process	2/477	27/11529	0.0740741	1.79036	0.85415	0.308123	0.817827	0.801789	ENSAPLG00000018128/ENSAPLG00000011828	2
GO:0071357	BP	GO:0071357	cellular response to type I interferon	2/477	27/11529	0.0740741	1.79036	0.85415	0.308123	0.817827	0.801789	ENSAPLG00000007508/ENSAPLG00000020468	2
GO:0007052	BP	GO:0007052	mitotic spindle organization	4/477	68/11529	0.0588235	1.42175	0.724632	0.309975	0.817827	0.801789	ENSAPLG00000005132/ENSAPLG00000012481/ENSAPLG00000005213/ENSAPLG00000026840	4
GO:0051236	BP	GO:0051236	establishment of RNA localization	4/477	68/11529	0.0588235	1.42175	0.724632	0.309975	0.817827	0.801789	ENSAPLG00000003146/ENSAPLG00000009161/ENSAPLG00000015213/ENSAPLG00000009210	4
GO:0032101	BP	GO:0032101	regulation of response to external stimulus	23/477	495/11529	0.0464646	1.12304	0.581305	0.311687	0.817827	0.801789	ENSAPLG00000016282/ENSAPLG00000005323/ENSAPLG00000004645/ENSAPLG00000010676/ENSAPLG00000003146/ENSAPLG00000007508/ENSAPLG00000004372/ENSAPLG00000002582/ENSAPLG00000003056/ENSAPLG00000014039/ENSAPLG00000012546/ENSAPLG00000006429/ENSAPLG00000015686/ENSAPLG00000003140/ENSAPLG00000015700/ENSAPLG00000015785/ENSAPLG00000009281/ENSAPLG00000013371/ENSAPLG00000011828/ENSAPLG00000005214/ENSAPLG00000005497/…	23
GO:0006935	BP	GO:0006935	chemotaxis	10/477	200/11529	0.05	1.20849	0.617904	0.315124	0.817827	0.801789	ENSAPLG00000016282/ENSAPLG00000005323/ENSAPLG00000003146/ENSAPLG00000010486/ENSAPLG00000002816/ENSAPLG00000012546/ENSAPLG00000011632/ENSAPLG00000007910/ENSAPLG00000005214/ENSAPLG00000015266	10
GO:0010498	BP	GO:0010498	proteasomal protein catabolic process	12/477	245/11529	0.0489796	1.18383	0.604196	0.315572	0.817827	0.801789	ENSAPLG00000011464/ENSAPLG00000003104/ENSAPLG00000004171/ENSAPLG00000009397/ENSAPLG00000014947/ENSAPLG00000002704/ENSAPLG00000015407/ENSAPLG00000026913/ENSAPLG00000003897/ENSAPLG00000013460/ENSAPLG00000007230/ENSAPLG00000017585	12
GO:0019827	BP	GO:0019827	stem cell population maintenance	5/477	90/11529	0.0555556	1.34277	0.678176	0.315932	0.817827	0.801789	ENSAPLG00000004672/ENSAPLG00000026380/ENSAPLG00000007630/ENSAPLG00000016259/ENSAPLG00000003506	5
GO:0090276	BP	GO:0090276	regulation of peptide hormone secretion	5/477	90/11529	0.0555556	1.34277	0.678176	0.315932	0.817827	0.801789	ENSAPLG00000012885/ENSAPLG00000014510/ENSAPLG00000009397/ENSAPLG00000006373/ENSAPLG00000013106	5
GO:0007159	BP	GO:0007159	leukocyte cell-cell adhesion	8/477	156/11529	0.0512821	1.23948	0.625612	0.318258	0.817827	0.801789	ENSAPLG00000010676/ENSAPLG00000003146/ENSAPLG00000008693/ENSAPLG00000006429/ENSAPLG00000014947/ENSAPLG00000014114/ENSAPLG00000007702/ENSAPLG00000024116	8
GO:0062012	BP	GO:0062012	regulation of small molecule metabolic process	8/477	156/11529	0.0512821	1.23948	0.625612	0.318258	0.817827	0.801789	ENSAPLG00000010676/ENSAPLG00000024750/ENSAPLG00000003003/ENSAPLG00000014039/ENSAPLG00000003669/ENSAPLG00000006907/ENSAPLG00000014114/ENSAPLG00000018400	8
GO:0043066	BP	GO:0043066	negative regulation of apoptotic process	19/477	405/11529	0.0469136	1.13389	0.569861	0.318558	0.817827	0.801789	ENSAPLG00000005323/ENSAPLG00000006669/ENSAPLG00000010676/ENSAPLG00000004672/ENSAPLG00000015491/ENSAPLG00000009967/ENSAPLG00000018128/ENSAPLG00000003104/ENSAPLG00000006243/ENSAPLG00000026530/ENSAPLG00000003506/ENSAPLG00000010535/ENSAPLG00000015483/ENSAPLG00000028979/ENSAPLG00000011828/ENSAPLG00000011965/ENSAPLG00000011287/ENSAPLG00000007692/ENSAPLG00000028465	19
GO:0003007	BP	GO:0003007	heart morphogenesis	7/477	134/11529	0.0522388	1.2626	0.635198	0.318877	0.817827	0.801789	ENSAPLG00000004755/ENSAPLG00000011691/ENSAPLG00000009967/ENSAPLG00000005158/ENSAPLG00000004644/ENSAPLG00000026530/ENSAPLG00000010068	7
GO:0001938	BP	GO:0001938	positive regulation of endothelial cell proliferation	3/477	48/11529	0.0625	1.51061	0.736442	0.319366	0.817827	0.801789	ENSAPLG00000009967/ENSAPLG00000008010/ENSAPLG00000015823	3
GO:1903035	BP	GO:1903035	negative regulation of response to wounding	3/477	48/11529	0.0625	1.51061	0.736442	0.319366	0.817827	0.801789	ENSAPLG00000015686/ENSAPLG00000003140/ENSAPLG00000013371	3
GO:0003158	BP	GO:0003158	endothelium development	4/477	69/11529	0.057971	1.40115	0.69431	0.319421	0.817827	0.801789	ENSAPLG00000009841/ENSAPLG00000012885/ENSAPLG00000011828/ENSAPLG00000008010	4
GO:0071219	BP	GO:0071219	cellular response to molecule of bacterial origin	4/477	69/11529	0.057971	1.40115	0.69431	0.319421	0.817827	0.801789	ENSAPLG00000010068/ENSAPLG00000015700/ENSAPLG00000003506/ENSAPLG00000015785	4
GO:1904375	BP	GO:1904375	regulation of protein localization to cell periphery	4/477	69/11529	0.057971	1.40115	0.69431	0.319421	0.817827	0.801789	ENSAPLG00000007245/ENSAPLG00000012081/ENSAPLG00000009888/ENSAPLG00000016409	4
GO:0042330	BP	GO:0042330	taxis	10/477	201/11529	0.0497512	1.20248	0.60161	0.320565	0.817827	0.801789	ENSAPLG00000016282/ENSAPLG00000005323/ENSAPLG00000003146/ENSAPLG00000010486/ENSAPLG00000002816/ENSAPLG00000012546/ENSAPLG00000011632/ENSAPLG00000007910/ENSAPLG00000005214/ENSAPLG00000015266	10
GO:0006505	BP	GO:0006505	GPI anchor metabolic process	2/477	28/11529	0.0714286	1.72642	0.799488	0.32355	0.817827	0.801789	ENSAPLG00000008332/ENSAPLG00000015450	2
GO:0006890	BP	GO:0006890	retrograde vesicle-mediated transport, Golgi to endoplasmic reticulum	2/477	28/11529	0.0714286	1.72642	0.799488	0.32355	0.817827	0.801789	ENSAPLG00000010918/ENSAPLG00000002884	2
GO:0010324	BP	GO:0010324	membrane invagination	2/477	28/11529	0.0714286	1.72642	0.799488	0.32355	0.817827	0.801789	ENSAPLG00000016317/ENSAPLG00000003118	2
GO:0014909	BP	GO:0014909	smooth muscle cell migration	2/477	28/11529	0.0714286	1.72642	0.799488	0.32355	0.817827	0.801789	ENSAPLG00000010676/ENSAPLG00000003140	2
GO:0021795	BP	GO:0021795	cerebral cortex cell migration	2/477	28/11529	0.0714286	1.72642	0.799488	0.32355	0.817827	0.801789	ENSAPLG00000026883/ENSAPLG00000015407	2
GO:0031297	BP	GO:0031297	replication fork processing	2/477	28/11529	0.0714286	1.72642	0.799488	0.32355	0.817827	0.801789	ENSAPLG00000014039/ENSAPLG00000011095	2
GO:0035418	BP	GO:0035418	protein localization to synapse	2/477	28/11529	0.0714286	1.72642	0.799488	0.32355	0.817827	0.801789	ENSAPLG00000004784/ENSAPLG00000010082	2
GO:0051149	BP	GO:0051149	positive regulation of muscle cell differentiation	2/477	28/11529	0.0714286	1.72642	0.799488	0.32355	0.817827	0.801789	ENSAPLG00000010676/ENSAPLG00000007828	2
GO:0051496	BP	GO:0051496	positive regulation of stress fiber assembly	2/477	28/11529	0.0714286	1.72642	0.799488	0.32355	0.817827	0.801789	ENSAPLG00000012199/ENSAPLG00000001001	2
GO:0061028	BP	GO:0061028	establishment of endothelial barrier	2/477	28/11529	0.0714286	1.72642	0.799488	0.32355	0.817827	0.801789	ENSAPLG00000012885/ENSAPLG00000008010	2
GO:0071168	BP	GO:0071168	protein localization to chromatin	2/477	28/11529	0.0714286	1.72642	0.799488	0.32355	0.817827	0.801789	ENSAPLG00000014039/ENSAPLG00000010840	2
GO:0090224	BP	GO:0090224	regulation of spindle organization	2/477	28/11529	0.0714286	1.72642	0.799488	0.32355	0.817827	0.801789	ENSAPLG00000005132/ENSAPLG00000012481	2
GO:0106027	BP	GO:0106027	neuron projection organization	2/477	28/11529	0.0714286	1.72642	0.799488	0.32355	0.817827	0.801789	ENSAPLG00000006373/ENSAPLG00000010082	2
GO:0120193	BP	GO:0120193	tight junction organization	2/477	28/11529	0.0714286	1.72642	0.799488	0.32355	0.817827	0.801789	ENSAPLG00000012199/ENSAPLG00000015483	2
GO:0170035	BP	GO:0170035	L-amino acid catabolic process	2/477	28/11529	0.0714286	1.72642	0.799488	0.32355	0.817827	0.801789	ENSAPLG00000011061/ENSAPLG00000008142	2
GO:0002791	BP	GO:0002791	regulation of peptide secretion	5/477	91/11529	0.0549451	1.32801	0.652605	0.324144	0.817827	0.801789	ENSAPLG00000012885/ENSAPLG00000014510/ENSAPLG00000009397/ENSAPLG00000006373/ENSAPLG00000013106	5
GO:0001894	BP	GO:0001894	tissue homeostasis	7/477	135/11529	0.0518519	1.25325	0.614884	0.325582	0.817827	0.801789	ENSAPLG00000003041/ENSAPLG00000014659/ENSAPLG00000008273/ENSAPLG00000003689/ENSAPLG00000007630/ENSAPLG00000012481/ENSAPLG00000028730	7
GO:0007162	BP	GO:0007162	negative regulation of cell adhesion	7/477	135/11529	0.0518519	1.25325	0.614884	0.325582	0.817827	0.801789	ENSAPLG00000003146/ENSAPLG00000014659/ENSAPLG00000015686/ENSAPLG00000003140/ENSAPLG00000014947/ENSAPLG00000024116/ENSAPLG00000015981	7
GO:0060249	BP	GO:0060249	anatomical structure homeostasis	7/477	135/11529	0.0518519	1.25325	0.614884	0.325582	0.817827	0.801789	ENSAPLG00000003041/ENSAPLG00000014659/ENSAPLG00000008273/ENSAPLG00000003689/ENSAPLG00000007630/ENSAPLG00000012481/ENSAPLG00000028730	7
GO:0001819	BP	GO:0001819	positive regulation of cytokine production	10/477	202/11529	0.0495049	1.19653	0.5854	0.326026	0.817827	0.801789	ENSAPLG00000004462/ENSAPLG00000004683/ENSAPLG00000014659/ENSAPLG00000012885/ENSAPLG00000000930/ENSAPLG00000006429/ENSAPLG00000014947/ENSAPLG00000014521/ENSAPLG00000013460/ENSAPLG00000028465	10
GO:0150063	BP	GO:0150063	visual system development	10/477	202/11529	0.0495049	1.19653	0.5854	0.326026	0.817827	0.801789	ENSAPLG00000006432/ENSAPLG00000014028/ENSAPLG00000003983/ENSAPLG00000013950/ENSAPLG00000005565/ENSAPLG00000011965/ENSAPLG00000004061/ENSAPLG00000023730/ENSAPLG00000019553/ENSAPLG00000028730	10
GO:0030098	BP	GO:0030098	lymphocyte differentiation	9/477	180/11529	0.05	1.20849	0.585679	0.328517	0.817827	0.801789	ENSAPLG00000008693/ENSAPLG00000004372/ENSAPLG00000018128/ENSAPLG00000026380/ENSAPLG00000010486/ENSAPLG00000006429/ENSAPLG00000014114/ENSAPLG00000004061/ENSAPLG00000024116	9
GO:0001959	BP	GO:0001959	regulation of cytokine-mediated signaling pathway	4/477	70/11529	0.0571429	1.38113	0.664457	0.328889	0.817827	0.801789	ENSAPLG00000007508/ENSAPLG00000000930/ENSAPLG00000015700/ENSAPLG00000020468	4
GO:0030307	BP	GO:0030307	positive regulation of cell growth	4/477	70/11529	0.0571429	1.38113	0.664457	0.328889	0.817827	0.801789	ENSAPLG00000010676/ENSAPLG00000009967/ENSAPLG00000004597/ENSAPLG00000011038	4
GO:0043409	BP	GO:0043409	negative regulation of MAPK cascade	4/477	70/11529	0.0571429	1.38113	0.664457	0.328889	0.817827	0.801789	ENSAPLG00000015491/ENSAPLG00000003101/ENSAPLG00000017056/ENSAPLG00000012493	4
GO:0050731	BP	GO:0050731	positive regulation of peptidyl-tyrosine phosphorylation	4/477	70/11529	0.0571429	1.38113	0.664457	0.328889	0.817827	0.801789	ENSAPLG00000010676/ENSAPLG00000006897/ENSAPLG00000015483/ENSAPLG00000020991	4
GO:0001817	BP	GO:0001817	regulation of cytokine production	15/477	316/11529	0.0474684	1.1473	0.551575	0.328995	0.817827	0.801789	ENSAPLG00000004462/ENSAPLG00000010676/ENSAPLG00000004683/ENSAPLG00000014659/ENSAPLG00000002582/ENSAPLG00000012885/ENSAPLG00000000930/ENSAPLG00000006429/ENSAPLG00000012199/ENSAPLG00000014947/ENSAPLG00000014521/ENSAPLG00000015785/ENSAPLG00000011828/ENSAPLG00000013460/ENSAPLG00000028465	15
GO:0032940	BP	GO:0032940	secretion by cell	17/477	362/11529	0.0469613	1.13505	0.542356	0.329919	0.817827	0.801789	ENSAPLG00000010676/ENSAPLG00000011937/ENSAPLG00000012885/ENSAPLG00000014510/ENSAPLG00000004644/ENSAPLG00000006429/ENSAPLG00000009397/ENSAPLG00000012199/ENSAPLG00000010068/ENSAPLG00000006373/ENSAPLG00000013106/ENSAPLG00000015407/ENSAPLG00000010082/ENSAPLG00000014580/ENSAPLG00000004712/ENSAPLG00000011287/ENSAPLG00000015386	17
GO:0045787	BP	GO:0045787	positive regulation of cell cycle	8/477	158/11529	0.0506329	1.22379	0.588412	0.330676	0.817827	0.801789	ENSAPLG00000010676/ENSAPLG00000003146/ENSAPLG00000005442/ENSAPLG00000014092/ENSAPLG00000012885/ENSAPLG00000003506/ENSAPLG00000004712/ENSAPLG00000015981	8
GO:0001101	BP	GO:0001101	response to acid chemical	3/477	49/11529	0.0612245	1.47978	0.69918	0.330828	0.817827	0.801789	ENSAPLG00000011169/ENSAPLG00000007106/ENSAPLG00000028465	3
GO:0006959	BP	GO:0006959	humoral immune response	3/477	49/11529	0.0612245	1.47978	0.69918	0.330828	0.817827	0.801789	ENSAPLG00000015785/ENSAPLG00000023730/ENSAPLG00000029863	3
GO:0008637	BP	GO:0008637	apoptotic mitochondrial changes	3/477	49/11529	0.0612245	1.47978	0.69918	0.330828	0.817827	0.801789	ENSAPLG00000003104/ENSAPLG00000010535/ENSAPLG00000007692	3
GO:0048813	BP	GO:0048813	dendrite morphogenesis	3/477	49/11529	0.0612245	1.47978	0.69918	0.330828	0.817827	0.801789	ENSAPLG00000006873/ENSAPLG00000006373/ENSAPLG00000010082	3
GO:0051865	BP	GO:0051865	protein autoubiquitination	3/477	49/11529	0.0612245	1.47978	0.69918	0.330828	0.817827	0.801789	ENSAPLG00000006243/ENSAPLG00000010257/ENSAPLG00000005497	3
GO:2000278	BP	GO:2000278	regulation of DNA biosynthetic process	3/477	49/11529	0.0612245	1.47978	0.69918	0.330828	0.817827	0.801789	ENSAPLG00000010068/ENSAPLG00000013706/ENSAPLG00000011287	3
GO:0015833	BP	GO:0015833	peptide transport	7/477	136/11529	0.0514706	1.24403	0.594726	0.332309	0.817827	0.801789	ENSAPLG00000012885/ENSAPLG00000014510/ENSAPLG00000004644/ENSAPLG00000009397/ENSAPLG00000006373/ENSAPLG00000013106/ENSAPLG00000004712	7
GO:0045216	BP	GO:0045216	cell-cell junction organization	5/477	92/11529	0.0543478	1.31358	0.627332	0.332379	0.817827	0.801789	ENSAPLG00000004755/ENSAPLG00000010463/ENSAPLG00000007245/ENSAPLG00000012199/ENSAPLG00000015483	5
GO:0009205	BP	GO:0009205	purine ribonucleoside triphosphate metabolic process	6/477	114/11529	0.0526316	1.2721	0.606529	0.333085	0.817827	0.801789	ENSAPLG00000005616/ENSAPLG00000010676/ENSAPLG00000006230/ENSAPLG00000013511/ENSAPLG00000014039/ENSAPLG00000007021	6
GO:0045321	BP	GO:0045321	leukocyte activation	18/477	387/11529	0.0465116	1.12418	0.516216	0.338068	0.817827	0.801789	ENSAPLG00000010676/ENSAPLG00000004683/ENSAPLG00000008693/ENSAPLG00000000904/ENSAPLG00000004372/ENSAPLG00000015644/ENSAPLG00000018128/ENSAPLG00000003056/ENSAPLG00000026380/ENSAPLG00000010486/ENSAPLG00000006429/ENSAPLG00000014947/ENSAPLG00000007243/ENSAPLG00000014114/ENSAPLG00000011828/ENSAPLG00000004061/ENSAPLG00000023730/ENSAPLG00000024116	18
GO:0010565	BP	GO:0010565	regulation of cellular ketone metabolic process	4/477	71/11529	0.056338	1.36168	0.635059	0.338373	0.817827	0.801789	ENSAPLG00000024750/ENSAPLG00000003669/ENSAPLG00000006907/ENSAPLG00000014114	4
GO:0031623	BP	GO:0031623	receptor internalization	4/477	71/11529	0.056338	1.36168	0.635059	0.338373	0.817827	0.801789	ENSAPLG00000007245/ENSAPLG00000001653/ENSAPLG00000026530/ENSAPLG00000004363	4
GO:0042129	BP	GO:0042129	regulation of T cell proliferation	4/477	71/11529	0.056338	1.36168	0.635059	0.338373	0.817827	0.801789	ENSAPLG00000010676/ENSAPLG00000008693/ENSAPLG00000014947/ENSAPLG00000024116	4
GO:0001947	BP	GO:0001947	heart looping	2/477	29/11529	0.0689655	1.66688	0.746992	0.338886	0.817827	0.801789	ENSAPLG00000011691/ENSAPLG00000005158	2
GO:0006406	BP	GO:0006406	mRNA export from nucleus	2/477	29/11529	0.0689655	1.66688	0.746992	0.338886	0.817827	0.801789	ENSAPLG00000003146/ENSAPLG00000015213	2
GO:0006826	BP	GO:0006826	iron ion transport	2/477	29/11529	0.0689655	1.66688	0.746992	0.338886	0.817827	0.801789	ENSAPLG00000014489/ENSAPLG00000015785	2
GO:0007584	BP	GO:0007584	response to nutrient	2/477	29/11529	0.0689655	1.66688	0.746992	0.338886	0.817827	0.801789	ENSAPLG00000008142/ENSAPLG00000002750	2
GO:0031648	BP	GO:0031648	protein destabilization	2/477	29/11529	0.0689655	1.66688	0.746992	0.338886	0.817827	0.801789	ENSAPLG00000011464/ENSAPLG00000003506	2
GO:0032611	BP	GO:0032611	interleukin-1 beta production	2/477	29/11529	0.0689655	1.66688	0.746992	0.338886	0.817827	0.801789	ENSAPLG00000010676/ENSAPLG00000011828	2
GO:0032651	BP	GO:0032651	regulation of interleukin-1 beta production	2/477	29/11529	0.0689655	1.66688	0.746992	0.338886	0.817827	0.801789	ENSAPLG00000010676/ENSAPLG00000011828	2
GO:0034340	BP	GO:0034340	response to type I interferon	2/477	29/11529	0.0689655	1.66688	0.746992	0.338886	0.817827	0.801789	ENSAPLG00000007508/ENSAPLG00000020468	2
GO:0044091	BP	GO:0044091	membrane biogenesis	2/477	29/11529	0.0689655	1.66688	0.746992	0.338886	0.817827	0.801789	ENSAPLG00000010082/ENSAPLG00000012481	2
GO:0046888	BP	GO:0046888	negative regulation of hormone secretion	2/477	29/11529	0.0689655	1.66688	0.746992	0.338886	0.817827	0.801789	ENSAPLG00000011937/ENSAPLG00000006373	2
GO:0070534	BP	GO:0070534	protein K63-linked ubiquitination	2/477	29/11529	0.0689655	1.66688	0.746992	0.338886	0.817827	0.801789	ENSAPLG00000014911/ENSAPLG00000015285	2
GO:0071709	BP	GO:0071709	membrane assembly	2/477	29/11529	0.0689655	1.66688	0.746992	0.338886	0.817827	0.801789	ENSAPLG00000010082/ENSAPLG00000012481	2
GO:1901799	BP	GO:1901799	negative regulation of proteasomal protein catabolic process	2/477	29/11529	0.0689655	1.66688	0.746992	0.338886	0.817827	0.801789	ENSAPLG00000002704/ENSAPLG00000007230	2
GO:2000785	BP	GO:2000785	regulation of autophagosome assembly	2/477	29/11529	0.0689655	1.66688	0.746992	0.338886	0.817827	0.801789	ENSAPLG00000005497/ENSAPLG00000007692	2
GO:0048863	BP	GO:0048863	stem cell differentiation	7/477	137/11529	0.0510949	1.23495	0.574723	0.339057	0.817827	0.801789	ENSAPLG00000007828/ENSAPLG00000026380/ENSAPLG00000004523/ENSAPLG00000016259/ENSAPLG00000004896/ENSAPLG00000020468/ENSAPLG00000019553	7
GO:0050730	BP	GO:0050730	regulation of peptidyl-tyrosine phosphorylation	5/477	93/11529	0.0537634	1.29945	0.602348	0.340632	0.817827	0.801789	ENSAPLG00000010676/ENSAPLG00000006897/ENSAPLG00000002816/ENSAPLG00000015483/ENSAPLG00000020991	5
GO:0090087	BP	GO:0090087	regulation of peptide transport	5/477	93/11529	0.0537634	1.29945	0.602348	0.340632	0.817827	0.801789	ENSAPLG00000012885/ENSAPLG00000014510/ENSAPLG00000009397/ENSAPLG00000006373/ENSAPLG00000013106	5
GO:0071417	BP	GO:0071417	cellular response to organonitrogen compound	13/477	273/11529	0.047619	1.15094	0.524347	0.341251	0.817827	0.801789	ENSAPLG00000010259/ENSAPLG00000006669/ENSAPLG00000001565/ENSAPLG00000010676/ENSAPLG00000011169/ENSAPLG00000003003/ENSAPLG00000014039/ENSAPLG00000003983/ENSAPLG00000007910/ENSAPLG00000004712/ENSAPLG00000007106/ENSAPLG00000003315/ENSAPLG00000028465	13
GO:0006939	BP	GO:0006939	smooth muscle contraction	3/477	50/11529	0.06	1.45019	0.66274	0.342284	0.817827	0.801789	ENSAPLG00000014510/ENSAPLG00000003140/ENSAPLG00000002397	3
GO:0008344	BP	GO:0008344	adult locomotory behavior	3/477	50/11529	0.06	1.45019	0.66274	0.342284	0.817827	0.801789	ENSAPLG00000004784/ENSAPLG00000006373/ENSAPLG00000007106	3
GO:0016239	BP	GO:0016239	positive regulation of macroautophagy	3/477	50/11529	0.06	1.45019	0.66274	0.342284	0.817827	0.801789	ENSAPLG00000004645/ENSAPLG00000005497/ENSAPLG00000007692	3
GO:0048477	BP	GO:0048477	oogenesis	3/477	50/11529	0.06	1.45019	0.66274	0.342284	0.817827	0.801789	ENSAPLG00000010676/ENSAPLG00000014127/ENSAPLG00000020468	3
GO:0050848	BP	GO:0050848	regulation of calcium-mediated signaling	3/477	50/11529	0.06	1.45019	0.66274	0.342284	0.817827	0.801789	ENSAPLG00000010676/ENSAPLG00000007702/ENSAPLG00000002970	3
GO:0070936	BP	GO:0070936	protein K48-linked ubiquitination	3/477	50/11529	0.06	1.45019	0.66274	0.342284	0.817827	0.801789	ENSAPLG00000004171/ENSAPLG00000015407/ENSAPLG00000026913	3
GO:0048880	BP	GO:0048880	sensory system development	10/477	205/11529	0.0487805	1.17902	0.537258	0.342519	0.817827	0.801789	ENSAPLG00000006432/ENSAPLG00000014028/ENSAPLG00000003983/ENSAPLG00000013950/ENSAPLG00000005565/ENSAPLG00000011965/ENSAPLG00000004061/ENSAPLG00000023730/ENSAPLG00000019553/ENSAPLG00000028730	10
GO:0000394	BP	GO:0000394	RNA splicing, via endonucleolytic cleavage and ligation	1/477	10/11529	0.1	2.41698	0.931263	0.344732	0.817827	0.801789	ENSAPLG00000008137	1
GO:0001779	BP	GO:0001779	natural killer cell differentiation	1/477	10/11529	0.1	2.41698	0.931263	0.344732	0.817827	0.801789	ENSAPLG00000006429	1
GO:0002902	BP	GO:0002902	regulation of B cell apoptotic process	1/477	10/11529	0.1	2.41698	0.931263	0.344732	0.817827	0.801789	ENSAPLG00000011828	1
GO:0006103	BP	GO:0006103	2-oxoglutarate metabolic process	1/477	10/11529	0.1	2.41698	0.931263	0.344732	0.817827	0.801789	ENSAPLG00000004121	1
GO:0006244	BP	GO:0006244	pyrimidine nucleotide catabolic process	1/477	10/11529	0.1	2.41698	0.931263	0.344732	0.817827	0.801789	ENSAPLG00000007662	1
GO:0006570	BP	GO:0006570	tyrosine metabolic process	1/477	10/11529	0.1	2.41698	0.931263	0.344732	0.817827	0.801789	ENSAPLG00000015265	1
GO:0007100	BP	GO:0007100	mitotic centrosome separation	1/477	10/11529	0.1	2.41698	0.931263	0.344732	0.817827	0.801789	ENSAPLG00000005132	1
GO:0007130	BP	GO:0007130	synaptonemal complex assembly	1/477	10/11529	0.1	2.41698	0.931263	0.344732	0.817827	0.801789	ENSAPLG00000014919	1
GO:0007398	BP	GO:0007398	ectoderm development	1/477	10/11529	0.1	2.41698	0.931263	0.344732	0.817827	0.801789	ENSAPLG00000004672	1
GO:0009151	BP	GO:0009151	purine deoxyribonucleotide metabolic process	1/477	10/11529	0.1	2.41698	0.931263	0.344732	0.817827	0.801789	ENSAPLG00000010871	1
GO:0009301	BP	GO:0009301	snRNA transcription	1/477	10/11529	0.1	2.41698	0.931263	0.344732	0.817827	0.801789	ENSAPLG00000015165	1
GO:0009713	BP	GO:0009713	catechol-containing compound biosynthetic process	1/477	10/11529	0.1	2.41698	0.931263	0.344732	0.817827	0.801789	ENSAPLG00000003245	1
GO:0010669	BP	GO:0010669	epithelial structure maintenance	1/477	10/11529	0.1	2.41698	0.931263	0.344732	0.817827	0.801789	ENSAPLG00000007630	1
GO:0010765	BP	GO:0010765	positive regulation of sodium ion transport	1/477	10/11529	0.1	2.41698	0.931263	0.344732	0.817827	0.801789	ENSAPLG00000003315	1
GO:0015937	BP	GO:0015937	coenzyme A biosynthetic process	1/477	10/11529	0.1	2.41698	0.931263	0.344732	0.817827	0.801789	ENSAPLG00000004016	1
GO:0021854	BP	GO:0021854	hypothalamus development	1/477	10/11529	0.1	2.41698	0.931263	0.344732	0.817827	0.801789	ENSAPLG00000026883	1
GO:0030210	BP	GO:0030210	heparin biosynthetic process	1/477	10/11529	0.1	2.41698	0.931263	0.344732	0.817827	0.801789	ENSAPLG00000005999	1
GO:0032692	BP	GO:0032692	negative regulation of interleukin-1 production	1/477	10/11529	0.1	2.41698	0.931263	0.344732	0.817827	0.801789	ENSAPLG00000010676	1
GO:0032965	BP	GO:0032965	regulation of collagen biosynthetic process	1/477	10/11529	0.1	2.41698	0.931263	0.344732	0.817827	0.801789	ENSAPLG00000012199	1
GO:0032967	BP	GO:0032967	positive regulation of collagen biosynthetic process	1/477	10/11529	0.1	2.41698	0.931263	0.344732	0.817827	0.801789	ENSAPLG00000012199	1
GO:0033233	BP	GO:0033233	regulation of protein sumoylation	1/477	10/11529	0.1	2.41698	0.931263	0.344732	0.817827	0.801789	ENSAPLG00000010840	1
GO:0033623	BP	GO:0033623	regulation of integrin activation	1/477	10/11529	0.1	2.41698	0.931263	0.344732	0.817827	0.801789	ENSAPLG00000011291	1
GO:0034111	BP	GO:0034111	negative regulation of homotypic cell-cell adhesion	1/477	10/11529	0.1	2.41698	0.931263	0.344732	0.817827	0.801789	ENSAPLG00000003140	1
GO:0039702	BP	GO:0039702	viral budding via host ESCRT complex	1/477	10/11529	0.1	2.41698	0.931263	0.344732	0.817827	0.801789	ENSAPLG00000012481	1
GO:0042269	BP	GO:0042269	regulation of natural killer cell mediated cytotoxicity	1/477	10/11529	0.1	2.41698	0.931263	0.344732	0.817827	0.801789	ENSAPLG00000006429	1
GO:0042423	BP	GO:0042423	catecholamine biosynthetic process	1/477	10/11529	0.1	2.41698	0.931263	0.344732	0.817827	0.801789	ENSAPLG00000003245	1
GO:0042574	BP	GO:0042574	retinal metabolic process	1/477	10/11529	0.1	2.41698	0.931263	0.344732	0.817827	0.801789	ENSAPLG00000007873	1
GO:0042761	BP	GO:0042761	very long-chain fatty acid biosynthetic process	1/477	10/11529	0.1	2.41698	0.931263	0.344732	0.817827	0.801789	ENSAPLG00000003669	1
GO:0045663	BP	GO:0045663	positive regulation of myoblast differentiation	1/477	10/11529	0.1	2.41698	0.931263	0.344732	0.817827	0.801789	ENSAPLG00000012885	1
GO:0046164	BP	GO:0046164	alcohol catabolic process	1/477	10/11529	0.1	2.41698	0.931263	0.344732	0.817827	0.801789	ENSAPLG00000012530	1
GO:0046479	BP	GO:0046479	glycosphingolipid catabolic process	1/477	10/11529	0.1	2.41698	0.931263	0.344732	0.817827	0.801789	ENSAPLG00000020688	1
GO:0046753	BP	GO:0046753	non-lytic viral release	1/477	10/11529	0.1	2.41698	0.931263	0.344732	0.817827	0.801789	ENSAPLG00000012481	1
GO:0046851	BP	GO:0046851	negative regulation of bone remodeling	1/477	10/11529	0.1	2.41698	0.931263	0.344732	0.817827	0.801789	ENSAPLG00000003689	1
GO:0048278	BP	GO:0048278	vesicle docking	1/477	10/11529	0.1	2.41698	0.931263	0.344732	0.817827	0.801789	ENSAPLG00000015313	1
GO:0048484	BP	GO:0048484	enteric nervous system development	1/477	10/11529	0.1	2.41698	0.931263	0.344732	0.817827	0.801789	ENSAPLG00000019553	1
GO:0048485	BP	GO:0048485	sympathetic nervous system development	1/477	10/11529	0.1	2.41698	0.931263	0.344732	0.817827	0.801789	ENSAPLG00000016282	1
GO:0050775	BP	GO:0050775	positive regulation of dendrite morphogenesis	1/477	10/11529	0.1	2.41698	0.931263	0.344732	0.817827	0.801789	ENSAPLG00000006373	1
GO:0051299	BP	GO:0051299	centrosome separation	1/477	10/11529	0.1	2.41698	0.931263	0.344732	0.817827	0.801789	ENSAPLG00000005132	1
GO:0051645	BP	GO:0051645	Golgi localization	1/477	10/11529	0.1	2.41698	0.931263	0.344732	0.817827	0.801789	ENSAPLG00000010774	1
GO:0060008	BP	GO:0060008	Sertoli cell differentiation	1/477	10/11529	0.1	2.41698	0.931263	0.344732	0.817827	0.801789	ENSAPLG00000003689	1
GO:0060143	BP	GO:0060143	positive regulation of syncytium formation by plasma membrane fusion	1/477	10/11529	0.1	2.41698	0.931263	0.344732	0.817827	0.801789	ENSAPLG00000004160	1
GO:0062149	BP	GO:0062149	detection of stimulus involved in sensory perception of pain	1/477	10/11529	0.1	2.41698	0.931263	0.344732	0.817827	0.801789	ENSAPLG00000006056	1
GO:0070875	BP	GO:0070875	positive regulation of glycogen metabolic process	1/477	10/11529	0.1	2.41698	0.931263	0.344732	0.817827	0.801789	ENSAPLG00000010676	1
GO:0072077	BP	GO:0072077	renal vesicle morphogenesis	1/477	10/11529	0.1	2.41698	0.931263	0.344732	0.817827	0.801789	ENSAPLG00000012419	1
GO:0090023	BP	GO:0090023	positive regulation of neutrophil chemotaxis	1/477	10/11529	0.1	2.41698	0.931263	0.344732	0.817827	0.801789	ENSAPLG00000005323	1
GO:0140861	BP	GO:0140861	DNA repair-dependent chromatin remodeling	1/477	10/11529	0.1	2.41698	0.931263	0.344732	0.817827	0.801789	ENSAPLG00000015285	1
GO:1900025	BP	GO:1900025	negative regulation of substrate adhesion-dependent cell spreading	1/477	10/11529	0.1	2.41698	0.931263	0.344732	0.817827	0.801789	ENSAPLG00000015981	1
GO:1901142	BP	GO:1901142	insulin metabolic process	1/477	10/11529	0.1	2.41698	0.931263	0.344732	0.817827	0.801789	ENSAPLG00000004644	1
GO:1902644	BP	GO:1902644	tertiary alcohol metabolic process	1/477	10/11529	0.1	2.41698	0.931263	0.344732	0.817827	0.801789	ENSAPLG00000006660	1
GO:1903579	BP	GO:1903579	negative regulation of ATP metabolic process	1/477	10/11529	0.1	2.41698	0.931263	0.344732	0.817827	0.801789	ENSAPLG00000014039	1
GO:1903830	BP	GO:1903830	magnesium ion transmembrane transport	1/477	10/11529	0.1	2.41698	0.931263	0.344732	0.817827	0.801789	ENSAPLG00000026293	1
GO:1903859	BP	GO:1903859	regulation of dendrite extension	1/477	10/11529	0.1	2.41698	0.931263	0.344732	0.817827	0.801789	ENSAPLG00000011038	1
GO:1903861	BP	GO:1903861	positive regulation of dendrite extension	1/477	10/11529	0.1	2.41698	0.931263	0.344732	0.817827	0.801789	ENSAPLG00000011038	1
GO:1904505	BP	GO:1904505	regulation of telomere maintenance in response to DNA damage	1/477	10/11529	0.1	2.41698	0.931263	0.344732	0.817827	0.801789	ENSAPLG00000002704	1
GO:1904996	BP	GO:1904996	positive regulation of leukocyte adhesion to vascular endothelial cell	1/477	10/11529	0.1	2.41698	0.931263	0.344732	0.817827	0.801789	ENSAPLG00000007702	1
GO:2000269	BP	GO:2000269	regulation of fibroblast apoptotic process	1/477	10/11529	0.1	2.41698	0.931263	0.344732	0.817827	0.801789	ENSAPLG00000006669	1
GO:0050863	BP	GO:0050863	regulation of T cell activation	7/477	138/11529	0.0507246	1.226	0.554871	0.345823	0.817827	0.801789	ENSAPLG00000010676/ENSAPLG00000008693/ENSAPLG00000004372/ENSAPLG00000006429/ENSAPLG00000014947/ENSAPLG00000014114/ENSAPLG00000024116	7
GO:0060326	BP	GO:0060326	cell chemotaxis	7/477	138/11529	0.0507246	1.226	0.554871	0.345823	0.817827	0.801789	ENSAPLG00000005323/ENSAPLG00000003146/ENSAPLG00000010486/ENSAPLG00000012546/ENSAPLG00000007910/ENSAPLG00000005214/ENSAPLG00000015266	7
GO:0006325	BP	GO:0006325	chromatin organization	17/477	366/11529	0.0464481	1.12264	0.49534	0.34642	0.817827	0.801789	ENSAPLG00000005616/ENSAPLG00000003588/ENSAPLG00000002466/ENSAPLG00000012627/ENSAPLG00000003689/ENSAPLG00000009786/ENSAPLG00000015213/ENSAPLG00000004352/ENSAPLG00000014947/ENSAPLG00000016259/ENSAPLG00000002704/ENSAPLG00000007892/ENSAPLG00000013706/ENSAPLG00000015285/ENSAPLG00000007702/ENSAPLG00000004061/ENSAPLG00000007588	17
GO:0043523	BP	GO:0043523	regulation of neuron apoptotic process	5/477	94/11529	0.0531915	1.28563	0.577647	0.348901	0.817827	0.801789	ENSAPLG00000002816/ENSAPLG00000010535/ENSAPLG00000028979/ENSAPLG00000007692/ENSAPLG00000008851	5
GO:1903039	BP	GO:1903039	positive regulation of leukocyte cell-cell adhesion	5/477	94/11529	0.0531915	1.28563	0.577647	0.348901	0.817827	0.801789	ENSAPLG00000010676/ENSAPLG00000008693/ENSAPLG00000006429/ENSAPLG00000014114/ENSAPLG00000007702	5
GO:0001906	BP	GO:0001906	cell killing	3/477	51/11529	0.0588235	1.42175	0.627085	0.353725	0.817827	0.801789	ENSAPLG00000006429/ENSAPLG00000007243/ENSAPLG00000015785	3
GO:0007189	BP	GO:0007189	adenylate cyclase-activating G protein-coupled receptor signaling pathway	3/477	51/11529	0.0588235	1.42175	0.627085	0.353725	0.817827	0.801789	ENSAPLG00000003003/ENSAPLG00000001001/ENSAPLG00000004363	3
GO:0007229	BP	GO:0007229	integrin-mediated signaling pathway	3/477	51/11529	0.0588235	1.42175	0.627085	0.353725	0.817827	0.801789	ENSAPLG00000011722/ENSAPLG00000015981/ENSAPLG00000019553	3
GO:0007269	BP	GO:0007269	neurotransmitter secretion	3/477	51/11529	0.0588235	1.42175	0.627085	0.353725	0.817827	0.801789	ENSAPLG00000015407/ENSAPLG00000010082/ENSAPLG00000014580	3
GO:0045995	BP	GO:0045995	regulation of embryonic development	3/477	51/11529	0.0588235	1.42175	0.627085	0.353725	0.817827	0.801789	ENSAPLG00000012885/ENSAPLG00000002704/ENSAPLG00000007892	3
GO:0071887	BP	GO:0071887	leukocyte apoptotic process	3/477	51/11529	0.0588235	1.42175	0.627085	0.353725	0.817827	0.801789	ENSAPLG00000018128/ENSAPLG00000003554/ENSAPLG00000011828	3
GO:0072527	BP	GO:0072527	pyrimidine-containing compound metabolic process	3/477	51/11529	0.0588235	1.42175	0.627085	0.353725	0.817827	0.801789	ENSAPLG00000026754/ENSAPLG00000007662/ENSAPLG00000018400	3
GO:0099643	BP	GO:0099643	signal release from synapse	3/477	51/11529	0.0588235	1.42175	0.627085	0.353725	0.817827	0.801789	ENSAPLG00000015407/ENSAPLG00000010082/ENSAPLG00000014580	3
GO:0007193	BP	GO:0007193	adenylate cyclase-inhibiting G protein-coupled receptor signaling pathway	2/477	30/11529	0.0666667	1.61132	0.696491	0.354115	0.817827	0.801789	ENSAPLG00000003689/ENSAPLG00000002397	2
GO:0008631	BP	GO:0008631	intrinsic apoptotic signaling pathway in response to oxidative stress	2/477	30/11529	0.0666667	1.61132	0.696491	0.354115	0.817827	0.801789	ENSAPLG00000010774/ENSAPLG00000007692	2
GO:0009583	BP	GO:0009583	detection of light stimulus	2/477	30/11529	0.0666667	1.61132	0.696491	0.354115	0.817827	0.801789	ENSAPLG00000004815/ENSAPLG00000028730	2
GO:0010257	BP	GO:0010257	NADH dehydrogenase complex assembly	2/477	30/11529	0.0666667	1.61132	0.696491	0.354115	0.817827	0.801789	ENSAPLG00000007143/ENSAPLG00000008454	2
GO:0030225	BP	GO:0030225	macrophage differentiation	2/477	30/11529	0.0666667	1.61132	0.696491	0.354115	0.817827	0.801789	ENSAPLG00000015411/ENSAPLG00000029863	2
GO:0032981	BP	GO:0032981	mitochondrial respiratory chain complex I assembly	2/477	30/11529	0.0666667	1.61132	0.696491	0.354115	0.817827	0.801789	ENSAPLG00000007143/ENSAPLG00000008454	2
GO:0045005	BP	GO:0045005	DNA-templated DNA replication maintenance of fidelity	2/477	30/11529	0.0666667	1.61132	0.696491	0.354115	0.817827	0.801789	ENSAPLG00000014039/ENSAPLG00000011095	2
GO:0061371	BP	GO:0061371	determination of heart left/right asymmetry	2/477	30/11529	0.0666667	1.61132	0.696491	0.354115	0.817827	0.801789	ENSAPLG00000011691/ENSAPLG00000005158	2
GO:2000059	BP	GO:2000059	negative regulation of ubiquitin-dependent protein catabolic process	2/477	30/11529	0.0666667	1.61132	0.696491	0.354115	0.817827	0.801789	ENSAPLG00000015966/ENSAPLG00000002704	2
GO:0016311	BP	GO:0016311	dephosphorylation	8/477	162/11529	0.0493827	1.19357	0.515455	0.355736	0.817827	0.801789	ENSAPLG00000010016/ENSAPLG00000014978/ENSAPLG00000015686/ENSAPLG00000009861/ENSAPLG00000009154/ENSAPLG00000014934/ENSAPLG00000008010/ENSAPLG00000006899	8
GO:0018108	BP	GO:0018108	peptidyl-tyrosine phosphorylation	5/477	95/11529	0.0526316	1.2721	0.553222	0.35718	0.817827	0.801789	ENSAPLG00000010676/ENSAPLG00000006897/ENSAPLG00000002816/ENSAPLG00000015483/ENSAPLG00000020991	5
GO:0035148	BP	GO:0035148	tube formation	5/477	95/11529	0.0526316	1.2721	0.553222	0.35718	0.817827	0.801789	ENSAPLG00000004968/ENSAPLG00000012627/ENSAPLG00000005158/ENSAPLG00000014947/ENSAPLG00000019553	5
GO:0050920	BP	GO:0050920	regulation of chemotaxis	5/477	95/11529	0.0526316	1.2721	0.553222	0.35718	0.817827	0.801789	ENSAPLG00000016282/ENSAPLG00000005323/ENSAPLG00000003146/ENSAPLG00000012546/ENSAPLG00000005214	5
GO:1901292	BP	GO:1901292	nucleoside phosphate catabolic process	5/477	95/11529	0.0526316	1.2721	0.553222	0.35718	0.817827	0.801789	ENSAPLG00000005616/ENSAPLG00000010676/ENSAPLG00000006230/ENSAPLG00000013511/ENSAPLG00000007662	5
GO:0008217	BP	GO:0008217	regulation of blood pressure	4/477	73/11529	0.0547945	1.32437	0.577571	0.357363	0.817827	0.801789	ENSAPLG00000003146/ENSAPLG00000011169/ENSAPLG00000003689/ENSAPLG00000015666	4
GO:0030282	BP	GO:0030282	bone mineralization	4/477	73/11529	0.0547945	1.32437	0.577571	0.357363	0.817827	0.801789	ENSAPLG00000010676/ENSAPLG00000011169/ENSAPLG00000014258/ENSAPLG00000004712	4
GO:0035051	BP	GO:0035051	cardiocyte differentiation	4/477	73/11529	0.0547945	1.32437	0.577571	0.357363	0.817827	0.801789	ENSAPLG00000010676/ENSAPLG00000006432/ENSAPLG00000008273/ENSAPLG00000026530	4
GO:0071248	BP	GO:0071248	cellular response to metal ion	4/477	73/11529	0.0547945	1.32437	0.577571	0.357363	0.817827	0.801789	ENSAPLG00000007910/ENSAPLG00000004712/ENSAPLG00000007106/ENSAPLG00000013460	4
GO:1905037	BP	GO:1905037	autophagosome organization	4/477	73/11529	0.0547945	1.32437	0.577571	0.357363	0.817827	0.801789	ENSAPLG00000015334/ENSAPLG00000005497/ENSAPLG00000007692/ENSAPLG00000008368	4
GO:0014070	BP	GO:0014070	response to organic cyclic compound	15/477	323/11529	0.0464396	1.12244	0.463665	0.359988	0.817827	0.801789	ENSAPLG00000006669/ENSAPLG00000001565/ENSAPLG00000007508/ENSAPLG00000009967/ENSAPLG00000006056/ENSAPLG00000005288/ENSAPLG00000003689/ENSAPLG00000026380/ENSAPLG00000012199/ENSAPLG00000008142/ENSAPLG00000007910/ENSAPLG00000015483/ENSAPLG00000011828/ENSAPLG00000008851/ENSAPLG00000028730	15
GO:0046883	BP	GO:0046883	regulation of hormone secretion	6/477	118/11529	0.0508475	1.22897	0.519374	0.362749	0.817827	0.801789	ENSAPLG00000011937/ENSAPLG00000012885/ENSAPLG00000014510/ENSAPLG00000009397/ENSAPLG00000006373/ENSAPLG00000013106	6
GO:0031347	BP	GO:0031347	regulation of defense response	16/477	347/11529	0.0461095	1.11446	0.449746	0.363831	0.817827	0.801789	ENSAPLG00000004645/ENSAPLG00000010676/ENSAPLG00000007508/ENSAPLG00000004372/ENSAPLG00000002582/ENSAPLG00000003056/ENSAPLG00000014039/ENSAPLG00000006429/ENSAPLG00000015700/ENSAPLG00000015785/ENSAPLG00000009281/ENSAPLG00000013371/ENSAPLG00000011828/ENSAPLG00000005497/ENSAPLG00000024116/ENSAPLG00000020468	16
GO:0006096	BP	GO:0006096	glycolytic process	3/477	52/11529	0.0576923	1.39441	0.59218	0.365141	0.817827	0.801789	ENSAPLG00000010676/ENSAPLG00000006230/ENSAPLG00000013511	3
GO:0008589	BP	GO:0008589	regulation of smoothened signaling pathway	3/477	52/11529	0.0576923	1.39441	0.59218	0.365141	0.817827	0.801789	ENSAPLG00000002698/ENSAPLG00000002704/ENSAPLG00000014968	3
GO:0048259	BP	GO:0048259	regulation of receptor-mediated endocytosis	3/477	52/11529	0.0576923	1.39441	0.59218	0.365141	0.817827	0.801789	ENSAPLG00000007245/ENSAPLG00000001653/ENSAPLG00000026530	3
GO:0120034	BP	GO:0120034	positive regulation of plasma membrane bounded cell projection assembly	3/477	52/11529	0.0576923	1.39441	0.59218	0.365141	0.817827	0.801789	ENSAPLG00000002720/ENSAPLG00000003118/ENSAPLG00000008619	3
GO:0002449	BP	GO:0002449	lymphocyte mediated immunity	5/477	96/11529	0.0520833	1.25884	0.529066	0.365467	0.817827	0.801789	ENSAPLG00000010486/ENSAPLG00000006429/ENSAPLG00000007243/ENSAPLG00000023730/ENSAPLG00000029863	5
GO:0030258	BP	GO:0030258	lipid modification	5/477	96/11529	0.0520833	1.25884	0.529066	0.365467	0.817827	0.801789	ENSAPLG00000004121/ENSAPLG00000012530/ENSAPLG00000012546/ENSAPLG00000015686/ENSAPLG00000014114	5
GO:0030198	BP	GO:0030198	extracellular matrix organization	7/477	141/11529	0.0496454	1.19992	0.4962	0.366205	0.817827	0.801789	ENSAPLG00000000904/ENSAPLG00000011169/ENSAPLG00000009967/ENSAPLG00000008273/ENSAPLG00000003689/ENSAPLG00000014258/ENSAPLG00000004712	7
GO:0045229	BP	GO:0045229	external encapsulating structure organization	7/477	141/11529	0.0496454	1.19992	0.4962	0.366205	0.817827	0.801789	ENSAPLG00000000904/ENSAPLG00000011169/ENSAPLG00000009967/ENSAPLG00000008273/ENSAPLG00000003689/ENSAPLG00000014258/ENSAPLG00000004712	7
GO:0002062	BP	GO:0002062	chondrocyte differentiation	4/477	74/11529	0.0540541	1.30648	0.549453	0.366858	0.817827	0.801789	ENSAPLG00000006432/ENSAPLG00000002582/ENSAPLG00000002698/ENSAPLG00000004712	4
GO:0006937	BP	GO:0006937	regulation of muscle contraction	4/477	74/11529	0.0540541	1.30648	0.549453	0.366858	0.817827	0.801789	ENSAPLG00000004755/ENSAPLG00000014510/ENSAPLG00000003140/ENSAPLG00000002397	4
GO:0007292	BP	GO:0007292	female gamete generation	4/477	74/11529	0.0540541	1.30648	0.549453	0.366858	0.817827	0.801789	ENSAPLG00000010676/ENSAPLG00000014127/ENSAPLG00000015686/ENSAPLG00000020468	4
GO:0070646	BP	GO:0070646	protein modification by small protein removal	4/477	74/11529	0.0540541	1.30648	0.549453	0.366858	0.817827	0.801789	ENSAPLG00000007508/ENSAPLG00000002704/ENSAPLG00000007027/ENSAPLG00000004440	4
GO:0001541	BP	GO:0001541	ovarian follicle development	2/477	31/11529	0.0645161	1.55934	0.647833	0.369217	0.817827	0.801789	ENSAPLG00000003689/ENSAPLG00000003003	2
GO:0032233	BP	GO:0032233	positive regulation of actin filament bundle assembly	2/477	31/11529	0.0645161	1.55934	0.647833	0.369217	0.817827	0.801789	ENSAPLG00000012199/ENSAPLG00000001001	2
GO:0032330	BP	GO:0032330	regulation of chondrocyte differentiation	2/477	31/11529	0.0645161	1.55934	0.647833	0.369217	0.817827	0.801789	ENSAPLG00000006432/ENSAPLG00000002582	2
GO:0032387	BP	GO:0032387	negative regulation of intracellular transport	2/477	31/11529	0.0645161	1.55934	0.647833	0.369217	0.817827	0.801789	ENSAPLG00000014489/ENSAPLG00000026913	2
GO:0042446	BP	GO:0042446	hormone biosynthetic process	2/477	31/11529	0.0645161	1.55934	0.647833	0.369217	0.817827	0.801789	ENSAPLG00000003003/ENSAPLG00000014241	2
GO:0048146	BP	GO:0048146	positive regulation of fibroblast proliferation	2/477	31/11529	0.0645161	1.55934	0.647833	0.369217	0.817827	0.801789	ENSAPLG00000010676/ENSAPLG00000014258	2
GO:0050853	BP	GO:0050853	B cell receptor signaling pathway	2/477	31/11529	0.0645161	1.55934	0.647833	0.369217	0.817827	0.801789	ENSAPLG00000014361/ENSAPLG00000011828	2
GO:0061951	BP	GO:0061951	establishment of protein localization to plasma membrane	2/477	31/11529	0.0645161	1.55934	0.647833	0.369217	0.817827	0.801789	ENSAPLG00000004645/ENSAPLG00000009888	2
GO:0051321	BP	GO:0051321	meiotic cell cycle	6/477	119/11529	0.0504202	1.21865	0.498067	0.370194	0.817827	0.801789	ENSAPLG00000014127/ENSAPLG00000012885/ENSAPLG00000011095/ENSAPLG00000015686/ENSAPLG00000014919/ENSAPLG00000020468	6
GO:0002717	BP	GO:0002717	positive regulation of natural killer cell mediated immunity	1/477	11/11529	0.0909091	2.19726	0.825297	0.371866	0.817827	0.801789	ENSAPLG00000006429	1
GO:0003417	BP	GO:0003417	growth plate cartilage development	1/477	11/11529	0.0909091	2.19726	0.825297	0.371866	0.817827	0.801789	ENSAPLG00000006432	1
GO:0006144	BP	GO:0006144	purine nucleobase metabolic process	1/477	11/11529	0.0909091	2.19726	0.825297	0.371866	0.817827	0.801789	ENSAPLG00000008933	1
GO:0006312	BP	GO:0006312	mitotic recombination	1/477	11/11529	0.0909091	2.19726	0.825297	0.371866	0.817827	0.801789	ENSAPLG00000014092	1
GO:0006595	BP	GO:0006595	polyamine metabolic process	1/477	11/11529	0.0909091	2.19726	0.825297	0.371866	0.817827	0.801789	ENSAPLG00000003588	1
GO:0006750	BP	GO:0006750	glutathione biosynthetic process	1/477	11/11529	0.0909091	2.19726	0.825297	0.371866	0.817827	0.801789	ENSAPLG00000003104	1
GO:0007063	BP	GO:0007063	regulation of sister chromatid cohesion	1/477	11/11529	0.0909091	2.19726	0.825297	0.371866	0.817827	0.801789	ENSAPLG00000014092	1
GO:0007289	BP	GO:0007289	spermatid nucleus differentiation	1/477	11/11529	0.0909091	2.19726	0.825297	0.371866	0.817827	0.801789	ENSAPLG00000003689	1
GO:0010447	BP	GO:0010447	response to acidic pH	1/477	11/11529	0.0909091	2.19726	0.825297	0.371866	0.817827	0.801789	ENSAPLG00000001001	1
GO:0010714	BP	GO:0010714	positive regulation of collagen metabolic process	1/477	11/11529	0.0909091	2.19726	0.825297	0.371866	0.817827	0.801789	ENSAPLG00000012199	1
GO:0010770	BP	GO:0010770	positive regulation of cell morphogenesis	1/477	11/11529	0.0909091	2.19726	0.825297	0.371866	0.817827	0.801789	ENSAPLG00000006373	1
GO:0014912	BP	GO:0014912	negative regulation of smooth muscle cell migration	1/477	11/11529	0.0909091	2.19726	0.825297	0.371866	0.817827	0.801789	ENSAPLG00000003140	1
GO:0016558	BP	GO:0016558	protein import into peroxisome matrix	1/477	11/11529	0.0909091	2.19726	0.825297	0.371866	0.817827	0.801789	ENSAPLG00000024303	1
GO:0019359	BP	GO:0019359	nicotinamide nucleotide biosynthetic process	1/477	11/11529	0.0909091	2.19726	0.825297	0.371866	0.817827	0.801789	ENSAPLG00000008142	1
GO:0019363	BP	GO:0019363	pyridine nucleotide biosynthetic process	1/477	11/11529	0.0909091	2.19726	0.825297	0.371866	0.817827	0.801789	ENSAPLG00000008142	1
GO:0019377	BP	GO:0019377	glycolipid catabolic process	1/477	11/11529	0.0909091	2.19726	0.825297	0.371866	0.817827	0.801789	ENSAPLG00000020688	1
GO:0019430	BP	GO:0019430	removal of superoxide radicals	1/477	11/11529	0.0909091	2.19726	0.825297	0.371866	0.817827	0.801789	ENSAPLG00000007243	1
GO:0019934	BP	GO:0019934	cGMP-mediated signaling	1/477	11/11529	0.0909091	2.19726	0.825297	0.371866	0.817827	0.801789	ENSAPLG00000003140	1
GO:0030497	BP	GO:0030497	fatty acid elongation	1/477	11/11529	0.0909091	2.19726	0.825297	0.371866	0.817827	0.801789	ENSAPLG00000003669	1
GO:0030813	BP	GO:0030813	positive regulation of nucleotide catabolic process	1/477	11/11529	0.0909091	2.19726	0.825297	0.371866	0.817827	0.801789	ENSAPLG00000010676	1
GO:0032288	BP	GO:0032288	myelin assembly	1/477	11/11529	0.0909091	2.19726	0.825297	0.371866	0.817827	0.801789	ENSAPLG00000011722	1
GO:0032570	BP	GO:0032570	response to progesterone	1/477	11/11529	0.0909091	2.19726	0.825297	0.371866	0.817827	0.801789	ENSAPLG00000012199	1
GO:0033123	BP	GO:0033123	positive regulation of purine nucleotide catabolic process	1/477	11/11529	0.0909091	2.19726	0.825297	0.371866	0.817827	0.801789	ENSAPLG00000010676	1
GO:0033631	BP	GO:0033631	cell-cell adhesion mediated by integrin	1/477	11/11529	0.0909091	2.19726	0.825297	0.371866	0.817827	0.801789	ENSAPLG00000003146	1
GO:0034104	BP	GO:0034104	negative regulation of tissue remodeling	1/477	11/11529	0.0909091	2.19726	0.825297	0.371866	0.817827	0.801789	ENSAPLG00000003689	1
GO:0034139	BP	GO:0034139	regulation of toll-like receptor 3 signaling pathway	1/477	11/11529	0.0909091	2.19726	0.825297	0.371866	0.817827	0.801789	ENSAPLG00000009281	1
GO:0038166	BP	GO:0038166	angiotensin-activated signaling pathway	1/477	11/11529	0.0909091	2.19726	0.825297	0.371866	0.817827	0.801789	ENSAPLG00000003315	1
GO:0040019	BP	GO:0040019	positive regulation of embryonic development	1/477	11/11529	0.0909091	2.19726	0.825297	0.371866	0.817827	0.801789	ENSAPLG00000012885	1
GO:0042364	BP	GO:0042364	water-soluble vitamin biosynthetic process	1/477	11/11529	0.0909091	2.19726	0.825297	0.371866	0.817827	0.801789	ENSAPLG00000005624	1
GO:0042755	BP	GO:0042755	eating behavior	1/477	11/11529	0.0909091	2.19726	0.825297	0.371866	0.817827	0.801789	ENSAPLG00000008762	1
GO:0043031	BP	GO:0043031	negative regulation of macrophage activation	1/477	11/11529	0.0909091	2.19726	0.825297	0.371866	0.817827	0.801789	ENSAPLG00000003056	1
GO:0043567	BP	GO:0043567	regulation of insulin-like growth factor receptor signaling pathway	1/477	11/11529	0.0909091	2.19726	0.825297	0.371866	0.817827	0.801789	ENSAPLG00000010676	1
GO:0043605	BP	GO:0043605	amide catabolic process	1/477	11/11529	0.0909091	2.19726	0.825297	0.371866	0.817827	0.801789	ENSAPLG00000003873	1
GO:0044539	BP	GO:0044539	long-chain fatty acid import into cell	1/477	11/11529	0.0909091	2.19726	0.825297	0.371866	0.817827	0.801789	ENSAPLG00000009888	1
GO:0045116	BP	GO:0045116	protein neddylation	1/477	11/11529	0.0909091	2.19726	0.825297	0.371866	0.817827	0.801789	ENSAPLG00000015966	1
GO:0045429	BP	GO:0045429	positive regulation of nitric oxide biosynthetic process	1/477	11/11529	0.0909091	2.19726	0.825297	0.371866	0.817827	0.801789	ENSAPLG00000003554	1
GO:0045649	BP	GO:0045649	regulation of macrophage differentiation	1/477	11/11529	0.0909091	2.19726	0.825297	0.371866	0.817827	0.801789	ENSAPLG00000029863	1
GO:0045655	BP	GO:0045655	regulation of monocyte differentiation	1/477	11/11529	0.0909091	2.19726	0.825297	0.371866	0.817827	0.801789	ENSAPLG00000011828	1
GO:0045662	BP	GO:0045662	negative regulation of myoblast differentiation	1/477	11/11529	0.0909091	2.19726	0.825297	0.371866	0.817827	0.801789	ENSAPLG00000005214	1
GO:0045773	BP	GO:0045773	positive regulation of axon extension	1/477	11/11529	0.0909091	2.19726	0.825297	0.371866	0.817827	0.801789	ENSAPLG00000004597	1
GO:0045777	BP	GO:0045777	positive regulation of blood pressure	1/477	11/11529	0.0909091	2.19726	0.825297	0.371866	0.817827	0.801789	ENSAPLG00000003146	1
GO:0045821	BP	GO:0045821	positive regulation of glycolytic process	1/477	11/11529	0.0909091	2.19726	0.825297	0.371866	0.817827	0.801789	ENSAPLG00000010676	1
GO:0048199	BP	GO:0048199	vesicle targeting, to, from or within Golgi	1/477	11/11529	0.0909091	2.19726	0.825297	0.371866	0.817827	0.801789	ENSAPLG00000015449	1
GO:0048670	BP	GO:0048670	regulation of collateral sprouting	1/477	11/11529	0.0909091	2.19726	0.825297	0.371866	0.817827	0.801789	ENSAPLG00000002816	1
GO:0050951	BP	GO:0050951	sensory perception of temperature stimulus	1/477	11/11529	0.0909091	2.19726	0.825297	0.371866	0.817827	0.801789	ENSAPLG00000006056	1
GO:0051446	BP	GO:0051446	positive regulation of meiotic cell cycle	1/477	11/11529	0.0909091	2.19726	0.825297	0.371866	0.817827	0.801789	ENSAPLG00000012885	1
GO:0051988	BP	GO:0051988	regulation of attachment of spindle microtubules to kinetochore	1/477	11/11529	0.0909091	2.19726	0.825297	0.371866	0.817827	0.801789	ENSAPLG00000015981	1
GO:0060142	BP	GO:0060142	regulation of syncytium formation by plasma membrane fusion	1/477	11/11529	0.0909091	2.19726	0.825297	0.371866	0.817827	0.801789	ENSAPLG00000004160	1
GO:0060221	BP	GO:0060221	retinal rod cell differentiation	1/477	11/11529	0.0909091	2.19726	0.825297	0.371866	0.817827	0.801789	ENSAPLG00000028730	1
GO:0060295	BP	GO:0060295	regulation of cilium movement involved in cell motility	1/477	11/11529	0.0909091	2.19726	0.825297	0.371866	0.817827	0.801789	ENSAPLG00000010486	1
GO:0060766	BP	GO:0060766	negative regulation of androgen receptor signaling pathway	1/477	11/11529	0.0909091	2.19726	0.825297	0.371866	0.817827	0.801789	ENSAPLG00000011828	1
GO:0061298	BP	GO:0061298	retina vasculature development in camera-type eye	1/477	11/11529	0.0909091	2.19726	0.825297	0.371866	0.817827	0.801789	ENSAPLG00000014028	1
GO:0070193	BP	GO:0070193	synaptonemal complex organization	1/477	11/11529	0.0909091	2.19726	0.825297	0.371866	0.817827	0.801789	ENSAPLG00000014919	1
GO:0070723	BP	GO:0070723	response to cholesterol	1/477	11/11529	0.0909091	2.19726	0.825297	0.371866	0.817827	0.801789	ENSAPLG00000009967	1
GO:0071624	BP	GO:0071624	positive regulation of granulocyte chemotaxis	1/477	11/11529	0.0909091	2.19726	0.825297	0.371866	0.817827	0.801789	ENSAPLG00000005323	1
GO:0072087	BP	GO:0072087	renal vesicle development	1/477	11/11529	0.0909091	2.19726	0.825297	0.371866	0.817827	0.801789	ENSAPLG00000012419	1
GO:0072176	BP	GO:0072176	nephric duct development	1/477	11/11529	0.0909091	2.19726	0.825297	0.371866	0.817827	0.801789	ENSAPLG00000002816	1
GO:0072520	BP	GO:0072520	seminiferous tubule development	1/477	11/11529	0.0909091	2.19726	0.825297	0.371866	0.817827	0.801789	ENSAPLG00000003003	1
GO:0090051	BP	GO:0090051	negative regulation of cell migration involved in sprouting angiogenesis	1/477	11/11529	0.0909091	2.19726	0.825297	0.371866	0.817827	0.801789	ENSAPLG00000009841	1
GO:0090594	BP	GO:0090594	inflammatory response to wounding	1/477	11/11529	0.0909091	2.19726	0.825297	0.371866	0.817827	0.801789	ENSAPLG00000013460	1
GO:0097320	BP	GO:0097320	plasma membrane tubulation	1/477	11/11529	0.0909091	2.19726	0.825297	0.371866	0.817827	0.801789	ENSAPLG00000003118	1
GO:1900543	BP	GO:1900543	negative regulation of purine nucleotide metabolic process	1/477	11/11529	0.0909091	2.19726	0.825297	0.371866	0.817827	0.801789	ENSAPLG00000014039	1
GO:1901201	BP	GO:1901201	regulation of extracellular matrix assembly	1/477	11/11529	0.0909091	2.19726	0.825297	0.371866	0.817827	0.801789	ENSAPLG00000009967	1
GO:1902019	BP	GO:1902019	regulation of cilium-dependent cell motility	1/477	11/11529	0.0909091	2.19726	0.825297	0.371866	0.817827	0.801789	ENSAPLG00000010486	1
GO:1902548	BP	GO:1902548	negative regulation of cellular response to vascular endothelial growth factor stimulus	1/477	11/11529	0.0909091	2.19726	0.825297	0.371866	0.817827	0.801789	ENSAPLG00000003554	1
GO:1902774	BP	GO:1902774	late endosome to lysosome transport	1/477	11/11529	0.0909091	2.19726	0.825297	0.371866	0.817827	0.801789	ENSAPLG00000012481	1
GO:1903377	BP	GO:1903377	negative regulation of oxidative stress-induced neuron intrinsic apoptotic signaling pathway	1/477	11/11529	0.0909091	2.19726	0.825297	0.371866	0.817827	0.801789	ENSAPLG00000007692	1
GO:1903429	BP	GO:1903429	regulation of cell maturation	1/477	11/11529	0.0909091	2.19726	0.825297	0.371866	0.817827	0.801789	ENSAPLG00000004597	1
GO:1903587	BP	GO:1903587	regulation of blood vessel endothelial cell proliferation involved in sprouting angiogenesis	1/477	11/11529	0.0909091	2.19726	0.825297	0.371866	0.817827	0.801789	ENSAPLG00000008010	1
GO:1904355	BP	GO:1904355	positive regulation of telomere capping	1/477	11/11529	0.0909091	2.19726	0.825297	0.371866	0.817827	0.801789	ENSAPLG00000011056	1
GO:1904407	BP	GO:1904407	positive regulation of nitric oxide metabolic process	1/477	11/11529	0.0909091	2.19726	0.825297	0.371866	0.817827	0.801789	ENSAPLG00000003554	1
GO:0043062	BP	GO:0043062	extracellular structure organization	7/477	142/11529	0.0492958	1.19147	0.47693	0.37302	0.817827	0.801789	ENSAPLG00000000904/ENSAPLG00000011169/ENSAPLG00000009967/ENSAPLG00000008273/ENSAPLG00000003689/ENSAPLG00000014258/ENSAPLG00000004712	7
GO:0050767	BP	GO:0050767	regulation of neurogenesis	7/477	142/11529	0.0492958	1.19147	0.47693	0.37302	0.817827	0.801789	ENSAPLG00000004968/ENSAPLG00000002816/ENSAPLG00000007245/ENSAPLG00000006373/ENSAPLG00000010774/ENSAPLG00000004597/ENSAPLG00000020468	7
GO:0016331	BP	GO:0016331	morphogenesis of embryonic epithelium	5/477	97/11529	0.0515464	1.24587	0.505173	0.373757	0.817827	0.801789	ENSAPLG00000004968/ENSAPLG00000012627/ENSAPLG00000005158/ENSAPLG00000014947/ENSAPLG00000019553	5
GO:0018212	BP	GO:0018212	peptidyl-tyrosine modification	5/477	97/11529	0.0515464	1.24587	0.505173	0.373757	0.817827	0.801789	ENSAPLG00000010676/ENSAPLG00000006897/ENSAPLG00000002816/ENSAPLG00000015483/ENSAPLG00000020991	5
GO:0021953	BP	GO:0021953	central nervous system neuron differentiation	5/477	97/11529	0.0515464	1.24587	0.505173	0.373757	0.817827	0.801789	ENSAPLG00000016282/ENSAPLG00000026883/ENSAPLG00000014479/ENSAPLG00000015407/ENSAPLG00000015154	5
GO:0034612	BP	GO:0034612	response to tumor necrosis factor	5/477	97/11529	0.0515464	1.24587	0.505173	0.373757	0.817827	0.801789	ENSAPLG00000008693/ENSAPLG00000003822/ENSAPLG00000026380/ENSAPLG00000010068/ENSAPLG00000004712	5
GO:0050954	BP	GO:0050954	sensory perception of mechanical stimulus	5/477	97/11529	0.0515464	1.24587	0.505173	0.373757	0.817827	0.801789	ENSAPLG00000014659/ENSAPLG00000006056/ENSAPLG00000009269/ENSAPLG00000008783/ENSAPLG00000007911	5
GO:0006631	BP	GO:0006631	fatty acid metabolic process	9/477	188/11529	0.0478723	1.15707	0.451076	0.375547	0.817827	0.801789	ENSAPLG00000004121/ENSAPLG00000024750/ENSAPLG00000012530/ENSAPLG00000003669/ENSAPLG00000006660/ENSAPLG00000002860/ENSAPLG00000009888/ENSAPLG00000014114/ENSAPLG00000006736	9
GO:0030111	BP	GO:0030111	regulation of Wnt signaling pathway	9/477	188/11529	0.0478723	1.15707	0.451076	0.375547	0.817827	0.801789	ENSAPLG00000003146/ENSAPLG00000002582/ENSAPLG00000017056/ENSAPLG00000026530/ENSAPLG00000011056/ENSAPLG00000003506/ENSAPLG00000010257/ENSAPLG00000003897/ENSAPLG00000006899	9
GO:1990778	BP	GO:1990778	protein localization to cell periphery	9/477	188/11529	0.0478723	1.15707	0.451076	0.375547	0.817827	0.801789	ENSAPLG00000004645/ENSAPLG00000004755/ENSAPLG00000004784/ENSAPLG00000007245/ENSAPLG00000004363/ENSAPLG00000012081/ENSAPLG00000009888/ENSAPLG00000016409/ENSAPLG00000015266	9
GO:0007613	BP	GO:0007613	memory	3/477	53/11529	0.0566038	1.3681	0.557991	0.376523	0.817827	0.801789	ENSAPLG00000012885/ENSAPLG00000001653/ENSAPLG00000006373	3
GO:0043473	BP	GO:0043473	pigmentation	3/477	53/11529	0.0566038	1.3681	0.557991	0.376523	0.817827	0.801789	ENSAPLG00000004965/ENSAPLG00000011965/ENSAPLG00000028730	3
GO:0046032	BP	GO:0046032	ADP catabolic process	3/477	53/11529	0.0566038	1.3681	0.557991	0.376523	0.817827	0.801789	ENSAPLG00000010676/ENSAPLG00000006230/ENSAPLG00000013511	3
GO:0009199	BP	GO:0009199	ribonucleoside triphosphate metabolic process	6/477	120/11529	0.05	1.20849	0.476946	0.377644	0.817827	0.801789	ENSAPLG00000005616/ENSAPLG00000010676/ENSAPLG00000006230/ENSAPLG00000013511/ENSAPLG00000014039/ENSAPLG00000007021	6
GO:0010563	BP	GO:0010563	negative regulation of phosphorus metabolic process	6/477	120/11529	0.05	1.20849	0.476946	0.377644	0.817827	0.801789	ENSAPLG00000014039/ENSAPLG00000003101/ENSAPLG00000015686/ENSAPLG00000026530/ENSAPLG00000008010/ENSAPLG00000018400	6
GO:0016054	BP	GO:0016054	organic acid catabolic process	6/477	120/11529	0.05	1.20849	0.476946	0.377644	0.817827	0.801789	ENSAPLG00000004121/ENSAPLG00000003873/ENSAPLG00000011061/ENSAPLG00000012530/ENSAPLG00000006305/ENSAPLG00000008142	6
GO:0045936	BP	GO:0045936	negative regulation of phosphate metabolic process	6/477	120/11529	0.05	1.20849	0.476946	0.377644	0.817827	0.801789	ENSAPLG00000014039/ENSAPLG00000003101/ENSAPLG00000015686/ENSAPLG00000026530/ENSAPLG00000008010/ENSAPLG00000018400	6
GO:0046395	BP	GO:0046395	carboxylic acid catabolic process	6/477	120/11529	0.05	1.20849	0.476946	0.377644	0.817827	0.801789	ENSAPLG00000004121/ENSAPLG00000003873/ENSAPLG00000011061/ENSAPLG00000012530/ENSAPLG00000006305/ENSAPLG00000008142	6
GO:0098813	BP	GO:0098813	nuclear chromosome segregation	8/477	166/11529	0.0481928	1.16481	0.444332	0.381001	0.817827	0.801789	ENSAPLG00000014092/ENSAPLG00000014127/ENSAPLG00000005132/ENSAPLG00000015686/ENSAPLG00000014919/ENSAPLG00000012481/ENSAPLG00000005213/ENSAPLG00000015981	8
GO:0043069	BP	GO:0043069	negative regulation of programmed cell death	19/477	421/11529	0.0451306	1.0908	0.394294	0.381212	0.817827	0.801789	ENSAPLG00000005323/ENSAPLG00000006669/ENSAPLG00000010676/ENSAPLG00000004672/ENSAPLG00000015491/ENSAPLG00000009967/ENSAPLG00000018128/ENSAPLG00000003104/ENSAPLG00000006243/ENSAPLG00000026530/ENSAPLG00000003506/ENSAPLG00000010535/ENSAPLG00000015483/ENSAPLG00000028979/ENSAPLG00000011828/ENSAPLG00000011965/ENSAPLG00000011287/ENSAPLG00000007692/ENSAPLG00000028465	19
GO:0001503	BP	GO:0001503	ossification	10/477	212/11529	0.0471698	1.14009	0.427672	0.381482	0.817827	0.801789	ENSAPLG00000004462/ENSAPLG00000010676/ENSAPLG00000011169/ENSAPLG00000002582/ENSAPLG00000002698/ENSAPLG00000001531/ENSAPLG00000026530/ENSAPLG00000014258/ENSAPLG00000015785/ENSAPLG00000004712	10
GO:0032880	BP	GO:0032880	regulation of protein localization	21/477	468/11529	0.0448718	1.08454	0.387899	0.382018	0.817827	0.801789	ENSAPLG00000010676/ENSAPLG00000000904/ENSAPLG00000020494/ENSAPLG00000012885/ENSAPLG00000014039/ENSAPLG00000010016/ENSAPLG00000014510/ENSAPLG00000007245/ENSAPLG00000009397/ENSAPLG00000012199/ENSAPLG00000010068/ENSAPLG00000012081/ENSAPLG00000014799/ENSAPLG00000026913/ENSAPLG00000009888/ENSAPLG00000015386/ENSAPLG00000007692/ENSAPLG00000016409/ENSAPLG00000028465/ENSAPLG00000021664/ENSAPLG00000010840	21
GO:0006282	BP	GO:0006282	regulation of DNA repair	5/477	98/11529	0.0510204	1.23315	0.481536	0.382047	0.817827	0.801789	ENSAPLG00000003588/ENSAPLG00000014039/ENSAPLG00000002704/ENSAPLG00000015285/ENSAPLG00000010840	5
GO:0007519	BP	GO:0007519	skeletal muscle tissue development	5/477	98/11529	0.0510204	1.23315	0.481536	0.382047	0.817827	0.801789	ENSAPLG00000007828/ENSAPLG00000030495/ENSAPLG00000010068/ENSAPLG00000004440/ENSAPLG00000030198	5
GO:0031032	BP	GO:0031032	actomyosin structure organization	5/477	98/11529	0.0510204	1.23315	0.481536	0.382047	0.817827	0.801789	ENSAPLG00000012199/ENSAPLG00000001001/ENSAPLG00000015483/ENSAPLG00000007911/ENSAPLG00000015386	5
GO:0045926	BP	GO:0045926	negative regulation of growth	5/477	98/11529	0.0510204	1.23315	0.481536	0.382047	0.817827	0.801789	ENSAPLG00000004462/ENSAPLG00000001565/ENSAPLG00000002816/ENSAPLG00000013706/ENSAPLG00000018400	5
GO:0003143	BP	GO:0003143	embryonic heart tube morphogenesis	2/477	32/11529	0.0625	1.51061	0.600884	0.384179	0.817827	0.801789	ENSAPLG00000011691/ENSAPLG00000005158	2
GO:0006801	BP	GO:0006801	superoxide metabolic process	2/477	32/11529	0.0625	1.51061	0.600884	0.384179	0.817827	0.801789	ENSAPLG00000007243/ENSAPLG00000015411	2
GO:0006893	BP	GO:0006893	Golgi to plasma membrane transport	2/477	32/11529	0.0625	1.51061	0.600884	0.384179	0.817827	0.801789	ENSAPLG00000004645/ENSAPLG00000009888	2
GO:0032418	BP	GO:0032418	lysosome localization	2/477	32/11529	0.0625	1.51061	0.600884	0.384179	0.817827	0.801789	ENSAPLG00000006429/ENSAPLG00000015555	2
GO:0034103	BP	GO:0034103	regulation of tissue remodeling	2/477	32/11529	0.0625	1.51061	0.600884	0.384179	0.817827	0.801789	ENSAPLG00000003689/ENSAPLG00000014258	2
GO:0034142	BP	GO:0034142	toll-like receptor 4 signaling pathway	2/477	32/11529	0.0625	1.51061	0.600884	0.384179	0.817827	0.801789	ENSAPLG00000015785/ENSAPLG00000009281	2
GO:0035272	BP	GO:0035272	exocrine system development	2/477	32/11529	0.0625	1.51061	0.600884	0.384179	0.817827	0.801789	ENSAPLG00000004278/ENSAPLG00000012199	2
GO:0042130	BP	GO:0042130	negative regulation of T cell proliferation	2/477	32/11529	0.0625	1.51061	0.600884	0.384179	0.817827	0.801789	ENSAPLG00000014947/ENSAPLG00000024116	2
GO:0050773	BP	GO:0050773	regulation of dendrite development	2/477	32/11529	0.0625	1.51061	0.600884	0.384179	0.817827	0.801789	ENSAPLG00000005323/ENSAPLG00000006373	2
GO:0051055	BP	GO:0051055	negative regulation of lipid biosynthetic process	2/477	32/11529	0.0625	1.51061	0.600884	0.384179	0.817827	0.801789	ENSAPLG00000006907/ENSAPLG00000014114	2
GO:0051893	BP	GO:0051893	regulation of focal adhesion assembly	2/477	32/11529	0.0625	1.51061	0.600884	0.384179	0.817827	0.801789	ENSAPLG00000015686/ENSAPLG00000015981	2
GO:0051899	BP	GO:0051899	membrane depolarization	2/477	32/11529	0.0625	1.51061	0.600884	0.384179	0.817827	0.801789	ENSAPLG00000003104/ENSAPLG00000010535	2
GO:0060119	BP	GO:0060119	inner ear receptor cell development	2/477	32/11529	0.0625	1.51061	0.600884	0.384179	0.817827	0.801789	ENSAPLG00000012627/ENSAPLG00000009269	2
GO:0060760	BP	GO:0060760	positive regulation of response to cytokine stimulus	2/477	32/11529	0.0625	1.51061	0.600884	0.384179	0.817827	0.801789	ENSAPLG00000000930/ENSAPLG00000015700	2
GO:0062208	BP	GO:0062208	positive regulation of pattern recognition receptor signaling pathway	2/477	32/11529	0.0625	1.51061	0.600884	0.384179	0.817827	0.801789	ENSAPLG00000015785/ENSAPLG00000009281	2
GO:0090109	BP	GO:0090109	regulation of cell-substrate junction assembly	2/477	32/11529	0.0625	1.51061	0.600884	0.384179	0.817827	0.801789	ENSAPLG00000015686/ENSAPLG00000015981	2
GO:0090559	BP	GO:0090559	regulation of membrane permeability	2/477	32/11529	0.0625	1.51061	0.600884	0.384179	0.817827	0.801789	ENSAPLG00000003104/ENSAPLG00000010535	2
GO:1990849	BP	GO:1990849	vacuolar localization	2/477	32/11529	0.0625	1.51061	0.600884	0.384179	0.817827	0.801789	ENSAPLG00000006429/ENSAPLG00000015555	2
GO:0006605	BP	GO:0006605	protein targeting	6/477	121/11529	0.0495868	1.1985	0.456006	0.385098	0.817827	0.801789	ENSAPLG00000020494/ENSAPLG00000004030/ENSAPLG00000009698/ENSAPLG00000012481/ENSAPLG00000007692/ENSAPLG00000009557	6
GO:0007611	BP	GO:0007611	learning or memory	6/477	121/11529	0.0495868	1.1985	0.456006	0.385098	0.817827	0.801789	ENSAPLG00000010463/ENSAPLG00000012885/ENSAPLG00000001653/ENSAPLG00000026530/ENSAPLG00000006373/ENSAPLG00000004577	6
GO:0010038	BP	GO:0010038	response to metal ion	6/477	121/11529	0.0495868	1.1985	0.456006	0.385098	0.817827	0.801789	ENSAPLG00000002496/ENSAPLG00000007910/ENSAPLG00000004712/ENSAPLG00000007106/ENSAPLG00000013460/ENSAPLG00000003315	6
GO:0007601	BP	GO:0007601	visual perception	4/477	76/11529	0.0526316	1.2721	0.494406	0.385821	0.817827	0.801789	ENSAPLG00000004815/ENSAPLG00000013950/ENSAPLG00000007106/ENSAPLG00000028730	4
GO:0060759	BP	GO:0060759	regulation of response to cytokine stimulus	4/477	76/11529	0.0526316	1.2721	0.494406	0.385821	0.817827	0.801789	ENSAPLG00000007508/ENSAPLG00000000930/ENSAPLG00000015700/ENSAPLG00000020468	4
GO:1903313	BP	GO:1903313	positive regulation of mRNA metabolic process	4/477	76/11529	0.0526316	1.2721	0.494406	0.385821	0.817827	0.801789	ENSAPLG00000007828/ENSAPLG00000026380/ENSAPLG00000003506/ENSAPLG00000020468	4
GO:0016236	BP	GO:0016236	macroautophagy	8/477	167/11529	0.0479042	1.15784	0.426826	0.387336	0.817827	0.801789	ENSAPLG00000004645/ENSAPLG00000003588/ENSAPLG00000015418/ENSAPLG00000015334/ENSAPLG00000005497/ENSAPLG00000012481/ENSAPLG00000007692/ENSAPLG00000008368	8
GO:0070085	BP	GO:0070085	glycosylation	8/477	167/11529	0.0479042	1.15784	0.426826	0.387336	0.817827	0.801789	ENSAPLG00000010918/ENSAPLG00000008942/ENSAPLG00000018128/ENSAPLG00000003678/ENSAPLG00000004363/ENSAPLG00000016747/ENSAPLG00000001564/ENSAPLG00000012464	8
GO:0006119	BP	GO:0006119	oxidative phosphorylation	3/477	54/11529	0.0555556	1.34277	0.524488	0.387863	0.817827	0.801789	ENSAPLG00000007143/ENSAPLG00000007021/ENSAPLG00000007692	3
GO:0019364	BP	GO:0019364	pyridine nucleotide catabolic process	3/477	54/11529	0.0555556	1.34277	0.524488	0.387863	0.817827	0.801789	ENSAPLG00000010676/ENSAPLG00000006230/ENSAPLG00000013511	3
GO:0030512	BP	GO:0030512	negative regulation of transforming growth factor beta receptor signaling pathway	3/477	54/11529	0.0555556	1.34277	0.524488	0.387863	0.817827	0.801789	ENSAPLG00000026883/ENSAPLG00000015411/ENSAPLG00000005565	3
GO:0010564	BP	GO:0010564	regulation of cell cycle process	17/477	376/11529	0.0452128	1.09278	0.380003	0.388363	0.817827	0.801789	ENSAPLG00000015058/ENSAPLG00000010676/ENSAPLG00000003146/ENSAPLG00000005442/ENSAPLG00000014092/ENSAPLG00000012885/ENSAPLG00000026380/ENSAPLG00000005132/ENSAPLG00000017056/ENSAPLG00000015686/ENSAPLG00000003506/ENSAPLG00000004712/ENSAPLG00000003778/ENSAPLG00000012481/ENSAPLG00000015981/ENSAPLG00000020468/ENSAPLG00000026840	17
GO:0060538	BP	GO:0060538	skeletal muscle organ development	5/477	99/11529	0.0505051	1.2207	0.45815	0.390332	0.817827	0.801789	ENSAPLG00000007828/ENSAPLG00000030495/ENSAPLG00000010068/ENSAPLG00000004440/ENSAPLG00000030198	5
GO:0009725	BP	GO:0009725	response to hormone	15/477	330/11529	0.0454545	1.09863	0.377644	0.391465	0.817827	0.801789	ENSAPLG00000010259/ENSAPLG00000001565/ENSAPLG00000005288/ENSAPLG00000003689/ENSAPLG00000003003/ENSAPLG00000014039/ENSAPLG00000026380/ENSAPLG00000003104/ENSAPLG00000026883/ENSAPLG00000012199/ENSAPLG00000003983/ENSAPLG00000011828/ENSAPLG00000003107/ENSAPLG00000008851/ENSAPLG00000003315	15
GO:0050890	BP	GO:0050890	cognition	7/477	145/11529	0.0482759	1.16682	0.419949	0.393499	0.817827	0.801789	ENSAPLG00000010463/ENSAPLG00000012885/ENSAPLG00000003003/ENSAPLG00000001653/ENSAPLG00000026530/ENSAPLG00000006373/ENSAPLG00000004577	7
GO:0006413	BP	GO:0006413	translational initiation	4/477	77/11529	0.0519481	1.25557	0.467453	0.395278	0.817827	0.801789	ENSAPLG00000014799/ENSAPLG00000014114/ENSAPLG00000023114/ENSAPLG00000020468	4
GO:0001780	BP	GO:0001780	neutrophil homeostasis	1/477	12/11529	0.0833333	2.01415	0.730196	0.397879	0.817827	0.801789	ENSAPLG00000003554	1
GO:0002089	BP	GO:0002089	lens morphogenesis in camera-type eye	1/477	12/11529	0.0833333	2.01415	0.730196	0.397879	0.817827	0.801789	ENSAPLG00000003983	1
GO:0002715	BP	GO:0002715	regulation of natural killer cell mediated immunity	1/477	12/11529	0.0833333	2.01415	0.730196	0.397879	0.817827	0.801789	ENSAPLG00000006429	1
GO:0006479	BP	GO:0006479	protein methylation	1/477	12/11529	0.0833333	2.01415	0.730196	0.397879	0.817827	0.801789	ENSAPLG00000006907	1
GO:0008213	BP	GO:0008213	protein alkylation	1/477	12/11529	0.0833333	2.01415	0.730196	0.397879	0.817827	0.801789	ENSAPLG00000006907	1
GO:0009130	BP	GO:0009130	pyrimidine nucleoside monophosphate biosynthetic process	1/477	12/11529	0.0833333	2.01415	0.730196	0.397879	0.817827	0.801789	ENSAPLG00000007662	1
GO:0010544	BP	GO:0010544	negative regulation of platelet activation	1/477	12/11529	0.0833333	2.01415	0.730196	0.397879	0.817827	0.801789	ENSAPLG00000003140	1
GO:0014002	BP	GO:0014002	astrocyte development	1/477	12/11529	0.0833333	2.01415	0.730196	0.397879	0.817827	0.801789	ENSAPLG00000023730	1
GO:0014911	BP	GO:0014911	positive regulation of smooth muscle cell migration	1/477	12/11529	0.0833333	2.01415	0.730196	0.397879	0.817827	0.801789	ENSAPLG00000010676	1
GO:0015919	BP	GO:0015919	peroxisomal membrane transport	1/477	12/11529	0.0833333	2.01415	0.730196	0.397879	0.817827	0.801789	ENSAPLG00000024303	1
GO:0019184	BP	GO:0019184	nonribosomal peptide biosynthetic process	1/477	12/11529	0.0833333	2.01415	0.730196	0.397879	0.817827	0.801789	ENSAPLG00000003104	1
GO:0031468	BP	GO:0031468	nuclear membrane reassembly	1/477	12/11529	0.0833333	2.01415	0.730196	0.397879	0.817827	0.801789	ENSAPLG00000012481	1
GO:0031571	BP	GO:0031571	mitotic G1 DNA damage checkpoint signaling	1/477	12/11529	0.0833333	2.01415	0.730196	0.397879	0.817827	0.801789	ENSAPLG00000015058	1
GO:0031664	BP	GO:0031664	regulation of lipopolysaccharide-mediated signaling pathway	1/477	12/11529	0.0833333	2.01415	0.730196	0.397879	0.817827	0.801789	ENSAPLG00000015785	1
GO:0031954	BP	GO:0031954	positive regulation of protein autophosphorylation	1/477	12/11529	0.0833333	2.01415	0.730196	0.397879	0.817827	0.801789	ENSAPLG00000003778	1
GO:0032814	BP	GO:0032814	regulation of natural killer cell activation	1/477	12/11529	0.0833333	2.01415	0.730196	0.397879	0.817827	0.801789	ENSAPLG00000006429	1
GO:0034121	BP	GO:0034121	regulation of toll-like receptor signaling pathway	1/477	12/11529	0.0833333	2.01415	0.730196	0.397879	0.817827	0.801789	ENSAPLG00000015700	1
GO:0035337	BP	GO:0035337	fatty-acyl-CoA metabolic process	1/477	12/11529	0.0833333	2.01415	0.730196	0.397879	0.817827	0.801789	ENSAPLG00000003669	1
GO:0035994	BP	GO:0035994	response to muscle stretch	1/477	12/11529	0.0833333	2.01415	0.730196	0.397879	0.817827	0.801789	ENSAPLG00000010068	1
GO:0042430	BP	GO:0042430	indole-containing compound metabolic process	1/477	12/11529	0.0833333	2.01415	0.730196	0.397879	0.817827	0.801789	ENSAPLG00000008142	1
GO:0042572	BP	GO:0042572	retinol metabolic process	1/477	12/11529	0.0833333	2.01415	0.730196	0.397879	0.817827	0.801789	ENSAPLG00000002750	1
GO:0043372	BP	GO:0043372	positive regulation of CD4-positive, alpha-beta T cell differentiation	1/477	12/11529	0.0833333	2.01415	0.730196	0.397879	0.817827	0.801789	ENSAPLG00000014114	1
GO:0043574	BP	GO:0043574	peroxisomal transport	1/477	12/11529	0.0833333	2.01415	0.730196	0.397879	0.817827	0.801789	ENSAPLG00000024303	1
GO:0044819	BP	GO:0044819	mitotic G1/S transition checkpoint signaling	1/477	12/11529	0.0833333	2.01415	0.730196	0.397879	0.817827	0.801789	ENSAPLG00000015058	1
GO:0045109	BP	GO:0045109	intermediate filament organization	1/477	12/11529	0.0833333	2.01415	0.730196	0.397879	0.817827	0.801789	ENSAPLG00000004755	1
GO:0046006	BP	GO:0046006	regulation of activated T cell proliferation	1/477	12/11529	0.0833333	2.01415	0.730196	0.397879	0.817827	0.801789	ENSAPLG00000010676	1
GO:0046112	BP	GO:0046112	nucleobase biosynthetic process	1/477	12/11529	0.0833333	2.01415	0.730196	0.397879	0.817827	0.801789	ENSAPLG00000008933	1
GO:0048002	BP	GO:0048002	antigen processing and presentation of peptide antigen	1/477	12/11529	0.0833333	2.01415	0.730196	0.397879	0.817827	0.801789	ENSAPLG00000013511	1
GO:0051125	BP	GO:0051125	regulation of actin nucleation	1/477	12/11529	0.0833333	2.01415	0.730196	0.397879	0.817827	0.801789	ENSAPLG00000014127	1
GO:0051491	BP	GO:0051491	positive regulation of filopodium assembly	1/477	12/11529	0.0833333	2.01415	0.730196	0.397879	0.817827	0.801789	ENSAPLG00000003118	1
GO:0051590	BP	GO:0051590	positive regulation of neurotransmitter transport	1/477	12/11529	0.0833333	2.01415	0.730196	0.397879	0.817827	0.801789	ENSAPLG00000010082	1
GO:0060216	BP	GO:0060216	definitive hemopoiesis	1/477	12/11529	0.0833333	2.01415	0.730196	0.397879	0.817827	0.801789	ENSAPLG00000026380	1
GO:0061952	BP	GO:0061952	midbody abscission	1/477	12/11529	0.0833333	2.01415	0.730196	0.397879	0.817827	0.801789	ENSAPLG00000012481	1
GO:0070206	BP	GO:0070206	protein trimerization	1/477	12/11529	0.0833333	2.01415	0.730196	0.397879	0.817827	0.801789	ENSAPLG00000011169	1
GO:0071450	BP	GO:0071450	cellular response to oxygen radical	1/477	12/11529	0.0833333	2.01415	0.730196	0.397879	0.817827	0.801789	ENSAPLG00000007243	1
GO:0071451	BP	GO:0071451	cellular response to superoxide	1/477	12/11529	0.0833333	2.01415	0.730196	0.397879	0.817827	0.801789	ENSAPLG00000007243	1
GO:0072673	BP	GO:0072673	lamellipodium morphogenesis	1/477	12/11529	0.0833333	2.01415	0.730196	0.397879	0.817827	0.801789	ENSAPLG00000006897	1
GO:0090025	BP	GO:0090025	regulation of monocyte chemotaxis	1/477	12/11529	0.0833333	2.01415	0.730196	0.397879	0.817827	0.801789	ENSAPLG00000012546	1
GO:0090308	BP	GO:0090308	regulation of DNA methylation-dependent heterochromatin formation	1/477	12/11529	0.0833333	2.01415	0.730196	0.397879	0.817827	0.801789	ENSAPLG00000002466	1
GO:0099068	BP	GO:0099068	postsynapse assembly	1/477	12/11529	0.0833333	2.01415	0.730196	0.397879	0.817827	0.801789	ENSAPLG00000010082	1
GO:0120305	BP	GO:0120305	regulation of pigmentation	1/477	12/11529	0.0833333	2.01415	0.730196	0.397879	0.817827	0.801789	ENSAPLG00000028730	1
GO:1900117	BP	GO:1900117	regulation of execution phase of apoptosis	1/477	12/11529	0.0833333	2.01415	0.730196	0.397879	0.817827	0.801789	ENSAPLG00000010535	1
GO:1900153	BP	GO:1900153	positive regulation of nuclear-transcribed mRNA catabolic process, deadenylation-dependent decay	1/477	12/11529	0.0833333	2.01415	0.730196	0.397879	0.817827	0.801789	ENSAPLG00000026380	1
GO:1901550	BP	GO:1901550	regulation of endothelial cell development	1/477	12/11529	0.0833333	2.01415	0.730196	0.397879	0.817827	0.801789	ENSAPLG00000012885	1
GO:1901673	BP	GO:1901673	regulation of mitotic spindle assembly	1/477	12/11529	0.0833333	2.01415	0.730196	0.397879	0.817827	0.801789	ENSAPLG00000012481	1
GO:1903140	BP	GO:1903140	regulation of establishment of endothelial barrier	1/477	12/11529	0.0833333	2.01415	0.730196	0.397879	0.817827	0.801789	ENSAPLG00000012885	1
GO:1905564	BP	GO:1905564	positive regulation of vascular endothelial cell proliferation	1/477	12/11529	0.0833333	2.01415	0.730196	0.397879	0.817827	0.801789	ENSAPLG00000015823	1
GO:2000047	BP	GO:2000047	regulation of cell-cell adhesion mediated by cadherin	1/477	12/11529	0.0833333	2.01415	0.730196	0.397879	0.817827	0.801789	ENSAPLG00000006899	1
GO:2000232	BP	GO:2000232	regulation of rRNA processing	1/477	12/11529	0.0833333	2.01415	0.730196	0.397879	0.817827	0.801789	ENSAPLG00000020468	1
GO:2000725	BP	GO:2000725	regulation of cardiac muscle cell differentiation	1/477	12/11529	0.0833333	2.01415	0.730196	0.397879	0.817827	0.801789	ENSAPLG00000026530	1
GO:0002262	BP	GO:0002262	myeloid cell homeostasis	5/477	100/11529	0.05	1.20849	0.435009	0.39861	0.817827	0.801789	ENSAPLG00000006230/ENSAPLG00000029327/ENSAPLG00000007243/ENSAPLG00000003554/ENSAPLG00000004061	5
GO:0061136	BP	GO:0061136	regulation of proteasomal protein catabolic process	5/477	100/11529	0.05	1.20849	0.435009	0.39861	0.817827	0.801789	ENSAPLG00000003104/ENSAPLG00000014947/ENSAPLG00000002704/ENSAPLG00000013460/ENSAPLG00000007230	5
GO:1901991	BP	GO:1901991	negative regulation of mitotic cell cycle phase transition	5/477	100/11529	0.05	1.20849	0.435009	0.39861	0.817827	0.801789	ENSAPLG00000015058/ENSAPLG00000026380/ENSAPLG00000017056/ENSAPLG00000015686/ENSAPLG00000003506	5
GO:0031329	BP	GO:0031329	regulation of cellular catabolic process	16/477	355/11529	0.0450704	1.08934	0.355213	0.398674	0.817827	0.801789	ENSAPLG00000004645/ENSAPLG00000010676/ENSAPLG00000003146/ENSAPLG00000007828/ENSAPLG00000008162/ENSAPLG00000026380/ENSAPLG00000010801/ENSAPLG00000002964/ENSAPLG00000013950/ENSAPLG00000007027/ENSAPLG00000010535/ENSAPLG00000005497/ENSAPLG00000012481/ENSAPLG00000007692/ENSAPLG00000020468/ENSAPLG00000010840	16
GO:0001885	BP	GO:0001885	endothelial cell development	2/477	33/11529	0.0606061	1.46484	0.55552	0.398985	0.817827	0.801789	ENSAPLG00000012885/ENSAPLG00000008010	2
GO:0006513	BP	GO:0006513	protein monoubiquitination	2/477	33/11529	0.0606061	1.46484	0.55552	0.398985	0.817827	0.801789	ENSAPLG00000011095/ENSAPLG00000010257	2
GO:0021536	BP	GO:0021536	diencephalon development	2/477	33/11529	0.0606061	1.46484	0.55552	0.398985	0.817827	0.801789	ENSAPLG00000010463/ENSAPLG00000026883	2
GO:0046148	BP	GO:0046148	pigment biosynthetic process	2/477	33/11529	0.0606061	1.46484	0.55552	0.398985	0.817827	0.801789	ENSAPLG00000010306/ENSAPLG00000007230	2
GO:0048286	BP	GO:0048286	lung alveolus development	2/477	33/11529	0.0606061	1.46484	0.55552	0.398985	0.817827	0.801789	ENSAPLG00000026883/ENSAPLG00000004712	2
GO:0072528	BP	GO:0072528	pyrimidine-containing compound biosynthetic process	2/477	33/11529	0.0606061	1.46484	0.55552	0.398985	0.817827	0.801789	ENSAPLG00000026754/ENSAPLG00000007662	2
GO:0140888	BP	GO:0140888	interferon-mediated signaling pathway	2/477	33/11529	0.0606061	1.46484	0.55552	0.398985	0.817827	0.801789	ENSAPLG00000007508/ENSAPLG00000020468	2
GO:2000144	BP	GO:2000144	positive regulation of DNA-templated transcription initiation	2/477	33/11529	0.0606061	1.46484	0.55552	0.398985	0.817827	0.801789	ENSAPLG00000007663/ENSAPLG00000011965	2
GO:0007586	BP	GO:0007586	digestion	3/477	55/11529	0.0545455	1.31835	0.491642	0.399153	0.817827	0.801789	ENSAPLG00000003146/ENSAPLG00000014510/ENSAPLG00000013799	3
GO:0008585	BP	GO:0008585	female gonad development	3/477	55/11529	0.0545455	1.31835	0.491642	0.399153	0.817827	0.801789	ENSAPLG00000003689/ENSAPLG00000003003/ENSAPLG00000006069	3
GO:0009137	BP	GO:0009137	purine nucleoside diphosphate catabolic process	3/477	55/11529	0.0545455	1.31835	0.491642	0.399153	0.817827	0.801789	ENSAPLG00000010676/ENSAPLG00000006230/ENSAPLG00000013511	3
GO:0009181	BP	GO:0009181	purine ribonucleoside diphosphate catabolic process	3/477	55/11529	0.0545455	1.31835	0.491642	0.399153	0.817827	0.801789	ENSAPLG00000010676/ENSAPLG00000006230/ENSAPLG00000013511	3
GO:0009953	BP	GO:0009953	dorsal/ventral pattern formation	3/477	55/11529	0.0545455	1.31835	0.491642	0.399153	0.817827	0.801789	ENSAPLG00000011691/ENSAPLG00000026883/ENSAPLG00000010257	3
GO:0072526	BP	GO:0072526	pyridine-containing compound catabolic process	3/477	55/11529	0.0545455	1.31835	0.491642	0.399153	0.817827	0.801789	ENSAPLG00000010676/ENSAPLG00000006230/ENSAPLG00000013511	3
GO:0007169	BP	GO:0007169	transmembrane receptor protein tyrosine kinase signaling pathway	15/477	332/11529	0.0451807	1.09201	0.3534	0.400517	0.817827	0.801789	ENSAPLG00000001565/ENSAPLG00000010676/ENSAPLG00000010979/ENSAPLG00000012885/ENSAPLG00000003689/ENSAPLG00000002816/ENSAPLG00000003983/ENSAPLG00000014258/ENSAPLG00000003554/ENSAPLG00000006069/ENSAPLG00000020991/ENSAPLG00000004712/ENSAPLG00000006295/ENSAPLG00000002612/ENSAPLG00000003107	15
GO:0016055	BP	GO:0016055	Wnt signaling pathway	12/477	262/11529	0.0458015	1.10701	0.364002	0.400923	0.817827	0.801789	ENSAPLG00000003146/ENSAPLG00000002582/ENSAPLG00000004644/ENSAPLG00000017056/ENSAPLG00000015686/ENSAPLG00000026530/ENSAPLG00000011056/ENSAPLG00000003506/ENSAPLG00000010257/ENSAPLG00000003897/ENSAPLG00000011965/ENSAPLG00000006899	12
GO:0007423	BP	GO:0007423	sensory organ development	14/477	309/11529	0.0453074	1.09507	0.351927	0.402361	0.817827	0.801789	ENSAPLG00000008222/ENSAPLG00000012627/ENSAPLG00000006432/ENSAPLG00000009269/ENSAPLG00000014028/ENSAPLG00000003983/ENSAPLG00000013950/ENSAPLG00000005565/ENSAPLG00000011965/ENSAPLG00000005214/ENSAPLG00000004061/ENSAPLG00000002995/ENSAPLG00000019553/ENSAPLG00000028730	14
GO:0000956	BP	GO:0000956	nuclear-transcribed mRNA catabolic process	4/477	78/11529	0.0512821	1.23948	0.440865	0.404712	0.817827	0.801789	ENSAPLG00000010287/ENSAPLG00000026380/ENSAPLG00000002964/ENSAPLG00000009238	4
GO:0009566	BP	GO:0009566	fertilization	4/477	78/11529	0.0512821	1.23948	0.440865	0.404712	0.817827	0.801789	ENSAPLG00000012627/ENSAPLG00000012885/ENSAPLG00000025054/ENSAPLG00000007106	4
GO:0198738	BP	GO:0198738	cell-cell signaling by wnt	12/477	263/11529	0.0456274	1.10281	0.350367	0.40602	0.817827	0.801789	ENSAPLG00000003146/ENSAPLG00000002582/ENSAPLG00000004644/ENSAPLG00000017056/ENSAPLG00000015686/ENSAPLG00000026530/ENSAPLG00000011056/ENSAPLG00000003506/ENSAPLG00000010257/ENSAPLG00000003897/ENSAPLG00000011965/ENSAPLG00000006899	12
GO:0006790	BP	GO:0006790	sulfur compound metabolic process	8/477	170/11529	0.0470588	1.1374	0.374944	0.406361	0.817827	0.801789	ENSAPLG00000001126/ENSAPLG00000003258/ENSAPLG00000003104/ENSAPLG00000003669/ENSAPLG00000015104/ENSAPLG00000002394/ENSAPLG00000007238/ENSAPLG00000005999	8
GO:0006352	BP	GO:0006352	DNA-templated transcription initiation	5/477	101/11529	0.0495049	1.19653	0.412107	0.406877	0.817827	0.801789	ENSAPLG00000002466/ENSAPLG00000004535/ENSAPLG00000007663/ENSAPLG00000011965/ENSAPLG00000002881	5
GO:0032496	BP	GO:0032496	response to lipopolysaccharide	5/477	101/11529	0.0495049	1.19653	0.412107	0.406877	0.817827	0.801789	ENSAPLG00000010068/ENSAPLG00000015700/ENSAPLG00000003506/ENSAPLG00000015785/ENSAPLG00000011828	5
GO:0000122	BP	GO:0000122	negative regulation of transcription by RNA polymerase II	20/477	451/11529	0.0443459	1.07183	0.323289	0.407011	0.817827	0.801789	ENSAPLG00000003588/ENSAPLG00000002466/ENSAPLG00000006253/ENSAPLG00000030690/ENSAPLG00000006432/ENSAPLG00000030495/ENSAPLG00000010954/ENSAPLG00000029796/ENSAPLG00000014039/ENSAPLG00000026883/ENSAPLG00000017056/ENSAPLG00000026530/ENSAPLG00000015700/ENSAPLG00000003506/ENSAPLG00000010344/ENSAPLG00000028979/ENSAPLG00000002970/ENSAPLG00000011965/ENSAPLG00000011108/ENSAPLG00000012983	20
GO:0048545	BP	GO:0048545	response to steroid hormone	6/477	124/11529	0.0483871	1.16951	0.394245	0.407449	0.817827	0.801789	ENSAPLG00000005288/ENSAPLG00000003689/ENSAPLG00000026380/ENSAPLG00000012199/ENSAPLG00000011828/ENSAPLG00000008851	6
GO:0008360	BP	GO:0008360	regulation of cell shape	3/477	56/11529	0.0535714	1.29481	0.459426	0.410385	0.817827	0.801789	ENSAPLG00000004968/ENSAPLG00000014028/ENSAPLG00000008021	3
GO:0019395	BP	GO:0019395	fatty acid oxidation	3/477	56/11529	0.0535714	1.29481	0.459426	0.410385	0.817827	0.801789	ENSAPLG00000004121/ENSAPLG00000012530/ENSAPLG00000014114	3
GO:0030048	BP	GO:0030048	actin filament-based movement	3/477	56/11529	0.0535714	1.29481	0.459426	0.410385	0.817827	0.801789	ENSAPLG00000004755/ENSAPLG00000003118/ENSAPLG00000015386	3
GO:0051262	BP	GO:0051262	protein tetramerization	3/477	56/11529	0.0535714	1.29481	0.459426	0.410385	0.817827	0.801789	ENSAPLG00000006056/ENSAPLG00000006660/ENSAPLG00000007910	3
GO:0071456	BP	GO:0071456	cellular response to hypoxia	3/477	56/11529	0.0535714	1.29481	0.459426	0.410385	0.817827	0.801789	ENSAPLG00000015644/ENSAPLG00000007692/ENSAPLG00000002972	3
GO:1903076	BP	GO:1903076	regulation of protein localization to plasma membrane	3/477	56/11529	0.0535714	1.29481	0.459426	0.410385	0.817827	0.801789	ENSAPLG00000007245/ENSAPLG00000012081/ENSAPLG00000009888	3
GO:0044283	BP	GO:0044283	small molecule biosynthetic process	14/477	311/11529	0.0450161	1.08803	0.326941	0.411766	0.817827	0.801789	ENSAPLG00000024750/ENSAPLG00000005624/ENSAPLG00000003003/ENSAPLG00000007873/ENSAPLG00000003669/ENSAPLG00000006660/ENSAPLG00000006907/ENSAPLG00000010871/ENSAPLG00000008142/ENSAPLG00000014241/ENSAPLG00000026754/ENSAPLG00000014114/ENSAPLG00000008410/ENSAPLG00000006736	14
GO:0001909	BP	GO:0001909	leukocyte mediated cytotoxicity	2/477	34/11529	0.0588235	1.42175	0.511634	0.413623	0.817827	0.801789	ENSAPLG00000006429/ENSAPLG00000007243	2
GO:0002011	BP	GO:0002011	morphogenesis of an epithelial sheet	2/477	34/11529	0.0588235	1.42175	0.511634	0.413623	0.817827	0.801789	ENSAPLG00000015686/ENSAPLG00000019553	2
GO:0003073	BP	GO:0003073	regulation of systemic arterial blood pressure	2/477	34/11529	0.0588235	1.42175	0.511634	0.413623	0.817827	0.801789	ENSAPLG00000003146/ENSAPLG00000003689	2
GO:0006220	BP	GO:0006220	pyrimidine nucleotide metabolic process	2/477	34/11529	0.0588235	1.42175	0.511634	0.413623	0.817827	0.801789	ENSAPLG00000026754/ENSAPLG00000007662	2
GO:0032760	BP	GO:0032760	positive regulation of tumor necrosis factor production	2/477	34/11529	0.0588235	1.42175	0.511634	0.413623	0.817827	0.801789	ENSAPLG00000000930/ENSAPLG00000006429	2
GO:0042102	BP	GO:0042102	positive regulation of T cell proliferation	2/477	34/11529	0.0588235	1.42175	0.511634	0.413623	0.817827	0.801789	ENSAPLG00000010676/ENSAPLG00000008693	2
GO:1902116	BP	GO:1902116	negative regulation of organelle assembly	2/477	34/11529	0.0588235	1.42175	0.511634	0.413623	0.817827	0.801789	ENSAPLG00000003041/ENSAPLG00000007692	2
GO:0006575	BP	GO:0006575	cellular modified amino acid metabolic process	4/477	79/11529	0.0506329	1.22379	0.414632	0.414118	0.817827	0.801789	ENSAPLG00000012440/ENSAPLG00000003104/ENSAPLG00000007238/ENSAPLG00000004674	4
GO:0007098	BP	GO:0007098	centrosome cycle	4/477	79/11529	0.0506329	1.22379	0.414632	0.414118	0.817827	0.801789	ENSAPLG00000005132/ENSAPLG00000007027/ENSAPLG00000005273/ENSAPLG00000012481	4
GO:0062207	BP	GO:0062207	regulation of pattern recognition receptor signaling pathway	4/477	79/11529	0.0506329	1.22379	0.414632	0.414118	0.817827	0.801789	ENSAPLG00000014039/ENSAPLG00000015700/ENSAPLG00000015785/ENSAPLG00000009281	4
GO:0044403	BP	GO:0044403	biological process involved in symbiotic interaction	6/477	125/11529	0.048	1.16015	0.374	0.414887	0.817827	0.801789	ENSAPLG00000014455/ENSAPLG00000011428/ENSAPLG00000008382/ENSAPLG00000015785/ENSAPLG00000011643/ENSAPLG00000012481	6
GO:0071824	BP	GO:0071824	protein-DNA complex organization	18/477	406/11529	0.044335	1.07157	0.304991	0.415646	0.817827	0.801789	ENSAPLG00000005616/ENSAPLG00000003588/ENSAPLG00000002466/ENSAPLG00000012627/ENSAPLG00000007663/ENSAPLG00000003689/ENSAPLG00000009786/ENSAPLG00000015213/ENSAPLG00000004352/ENSAPLG00000014947/ENSAPLG00000016259/ENSAPLG00000002704/ENSAPLG00000007892/ENSAPLG00000013706/ENSAPLG00000015285/ENSAPLG00000007702/ENSAPLG00000004061/ENSAPLG00000007588	18
GO:0010035	BP	GO:0010035	response to inorganic substance	9/477	195/11529	0.0461538	1.11553	0.338014	0.417143	0.817827	0.801789	ENSAPLG00000006056/ENSAPLG00000002496/ENSAPLG00000027853/ENSAPLG00000007243/ENSAPLG00000007910/ENSAPLG00000004712/ENSAPLG00000007106/ENSAPLG00000013460/ENSAPLG00000003315	9
GO:0009582	BP	GO:0009582	detection of abiotic stimulus	3/477	57/11529	0.0526316	1.2721	0.427814	0.421551	0.817827	0.801789	ENSAPLG00000006056/ENSAPLG00000004815/ENSAPLG00000028730	3
GO:0036294	BP	GO:0036294	cellular response to decreased oxygen levels	3/477	57/11529	0.0526316	1.2721	0.427814	0.421551	0.817827	0.801789	ENSAPLG00000015644/ENSAPLG00000007692/ENSAPLG00000002972	3
GO:0043535	BP	GO:0043535	regulation of blood vessel endothelial cell migration	3/477	57/11529	0.0526316	1.2721	0.427814	0.421551	0.817827	0.801789	ENSAPLG00000009841/ENSAPLG00000010801/ENSAPLG00000014028	3
GO:0046031	BP	GO:0046031	ADP metabolic process	3/477	57/11529	0.0526316	1.2721	0.427814	0.421551	0.817827	0.801789	ENSAPLG00000010676/ENSAPLG00000006230/ENSAPLG00000013511	3
GO:0097237	BP	GO:0097237	cellular response to toxic substance	3/477	57/11529	0.0526316	1.2721	0.427814	0.421551	0.817827	0.801789	ENSAPLG00000007243/ENSAPLG00000008410/ENSAPLG00000002972	3
GO:1903038	BP	GO:1903038	negative regulation of leukocyte cell-cell adhesion	3/477	57/11529	0.0526316	1.2721	0.427814	0.421551	0.817827	0.801789	ENSAPLG00000003146/ENSAPLG00000014947/ENSAPLG00000024116	3
GO:0005996	BP	GO:0005996	monosaccharide metabolic process	6/477	126/11529	0.047619	1.15094	0.35392	0.422316	0.817827	0.801789	ENSAPLG00000005616/ENSAPLG00000010676/ENSAPLG00000013511/ENSAPLG00000005624/ENSAPLG00000008382/ENSAPLG00000003104	6
GO:0001783	BP	GO:0001783	B cell apoptotic process	1/477	13/11529	0.0769231	1.85922	0.643931	0.422817	0.817827	0.801789	ENSAPLG00000011828	1
GO:0001919	BP	GO:0001919	regulation of receptor recycling	1/477	13/11529	0.0769231	1.85922	0.643931	0.422817	0.817827	0.801789	ENSAPLG00000004645	1
GO:0001946	BP	GO:0001946	lymphangiogenesis	1/477	13/11529	0.0769231	1.85922	0.643931	0.422817	0.817827	0.801789	ENSAPLG00000010016	1
GO:0003214	BP	GO:0003214	cardiac left ventricle morphogenesis	1/477	13/11529	0.0769231	1.85922	0.643931	0.422817	0.817827	0.801789	ENSAPLG00000004644	1
GO:0006120	BP	GO:0006120	mitochondrial electron transport, NADH to ubiquinone	1/477	13/11529	0.0769231	1.85922	0.643931	0.422817	0.817827	0.801789	ENSAPLG00000007143	1
GO:0006656	BP	GO:0006656	phosphatidylcholine biosynthetic process	1/477	13/11529	0.0769231	1.85922	0.643931	0.422817	0.817827	0.801789	ENSAPLG00000009888	1
GO:0006825	BP	GO:0006825	copper ion transport	1/477	13/11529	0.0769231	1.85922	0.643931	0.422817	0.817827	0.801789	ENSAPLG00000006295	1
GO:0006910	BP	GO:0006910	phagocytosis, recognition	1/477	13/11529	0.0769231	1.85922	0.643931	0.422817	0.817827	0.801789	ENSAPLG00000004061	1
GO:0007379	BP	GO:0007379	segment specification	1/477	13/11529	0.0769231	1.85922	0.643931	0.422817	0.817827	0.801789	ENSAPLG00000016259	1
GO:0008045	BP	GO:0008045	motor neuron axon guidance	1/477	13/11529	0.0769231	1.85922	0.643931	0.422817	0.817827	0.801789	ENSAPLG00000016282	1
GO:0010453	BP	GO:0010453	regulation of cell fate commitment	1/477	13/11529	0.0769231	1.85922	0.643931	0.422817	0.817827	0.801789	ENSAPLG00000026530	1
GO:0010458	BP	GO:0010458	exit from mitosis	1/477	13/11529	0.0769231	1.85922	0.643931	0.422817	0.817827	0.801789	ENSAPLG00000012481	1
GO:0010613	BP	GO:0010613	positive regulation of cardiac muscle hypertrophy	1/477	13/11529	0.0769231	1.85922	0.643931	0.422817	0.817827	0.801789	ENSAPLG00000010676	1
GO:0010656	BP	GO:0010656	negative regulation of muscle cell apoptotic process	1/477	13/11529	0.0769231	1.85922	0.643931	0.422817	0.817827	0.801789	ENSAPLG00000010676	1
GO:0010712	BP	GO:0010712	regulation of collagen metabolic process	1/477	13/11529	0.0769231	1.85922	0.643931	0.422817	0.817827	0.801789	ENSAPLG00000012199	1
GO:0010971	BP	GO:0010971	positive regulation of G2/M transition of mitotic cell cycle	1/477	13/11529	0.0769231	1.85922	0.643931	0.422817	0.817827	0.801789	ENSAPLG00000015981	1
GO:0015701	BP	GO:0015701	bicarbonate transport	1/477	13/11529	0.0769231	1.85922	0.643931	0.422817	0.817827	0.801789	ENSAPLG00000004523	1
GO:0019730	BP	GO:0019730	antimicrobial humoral response	1/477	13/11529	0.0769231	1.85922	0.643931	0.422817	0.817827	0.801789	ENSAPLG00000015785	1
GO:0021904	BP	GO:0021904	dorsal/ventral neural tube patterning	1/477	13/11529	0.0769231	1.85922	0.643931	0.422817	0.817827	0.801789	ENSAPLG00000010257	1
GO:0030808	BP	GO:0030808	regulation of nucleotide biosynthetic process	1/477	13/11529	0.0769231	1.85922	0.643931	0.422817	0.817827	0.801789	ENSAPLG00000014039	1
GO:0031054	BP	GO:0031054	pre-miRNA processing	1/477	13/11529	0.0769231	1.85922	0.643931	0.422817	0.817827	0.801789	ENSAPLG00000004372	1
GO:0031290	BP	GO:0031290	retinal ganglion cell axon guidance	1/477	13/11529	0.0769231	1.85922	0.643931	0.422817	0.817827	0.801789	ENSAPLG00000002816	1
GO:0033032	BP	GO:0033032	regulation of myeloid cell apoptotic process	1/477	13/11529	0.0769231	1.85922	0.643931	0.422817	0.817827	0.801789	ENSAPLG00000003554	1
GO:0033081	BP	GO:0033081	regulation of T cell differentiation in thymus	1/477	13/11529	0.0769231	1.85922	0.643931	0.422817	0.817827	0.801789	ENSAPLG00000006429	1
GO:0035025	BP	GO:0035025	positive regulation of Rho protein signal transduction	1/477	13/11529	0.0769231	1.85922	0.643931	0.422817	0.817827	0.801789	ENSAPLG00000014139	1
GO:0043931	BP	GO:0043931	ossification involved in bone maturation	1/477	13/11529	0.0769231	1.85922	0.643931	0.422817	0.817827	0.801789	ENSAPLG00000010676	1
GO:0045987	BP	GO:0045987	positive regulation of smooth muscle contraction	1/477	13/11529	0.0769231	1.85922	0.643931	0.422817	0.817827	0.801789	ENSAPLG00000014510	1
GO:0046365	BP	GO:0046365	monosaccharide catabolic process	1/477	13/11529	0.0769231	1.85922	0.643931	0.422817	0.817827	0.801789	ENSAPLG00000005616	1
GO:0046514	BP	GO:0046514	ceramide catabolic process	1/477	13/11529	0.0769231	1.85922	0.643931	0.422817	0.817827	0.801789	ENSAPLG00000020688	1
GO:0046621	BP	GO:0046621	negative regulation of organ growth	1/477	13/11529	0.0769231	1.85922	0.643931	0.422817	0.817827	0.801789	ENSAPLG00000004462	1
GO:0046685	BP	GO:0046685	response to arsenic-containing substance	1/477	13/11529	0.0769231	1.85922	0.643931	0.422817	0.817827	0.801789	ENSAPLG00000003104	1
GO:0048025	BP	GO:0048025	negative regulation of mRNA splicing, via spliceosome	1/477	13/11529	0.0769231	1.85922	0.643931	0.422817	0.817827	0.801789	ENSAPLG00000006595	1
GO:0048857	BP	GO:0048857	neural nucleus development	1/477	13/11529	0.0769231	1.85922	0.643931	0.422817	0.817827	0.801789	ENSAPLG00000026883	1
GO:0050805	BP	GO:0050805	negative regulation of synaptic transmission	1/477	13/11529	0.0769231	1.85922	0.643931	0.422817	0.817827	0.801789	ENSAPLG00000001653	1
GO:0050974	BP	GO:0050974	detection of mechanical stimulus involved in sensory perception	1/477	13/11529	0.0769231	1.85922	0.643931	0.422817	0.817827	0.801789	ENSAPLG00000006056	1
GO:0055062	BP	GO:0055062	phosphate ion homeostasis	1/477	13/11529	0.0769231	1.85922	0.643931	0.422817	0.817827	0.801789	ENSAPLG00000002817	1
GO:0060544	BP	GO:0060544	regulation of necroptotic process	1/477	13/11529	0.0769231	1.85922	0.643931	0.422817	0.817827	0.801789	ENSAPLG00000010535	1
GO:0070314	BP	GO:0070314	G1 to G0 transition	1/477	13/11529	0.0769231	1.85922	0.643931	0.422817	0.817827	0.801789	ENSAPLG00000004712	1
GO:0070935	BP	GO:0070935	3'-UTR-mediated mRNA stabilization	1/477	13/11529	0.0769231	1.85922	0.643931	0.422817	0.817827	0.801789	ENSAPLG00000007828	1
GO:0071071	BP	GO:0071071	regulation of phospholipid biosynthetic process	1/477	13/11529	0.0769231	1.85922	0.643931	0.422817	0.817827	0.801789	ENSAPLG00000009888	1
GO:0071276	BP	GO:0071276	cellular response to cadmium ion	1/477	13/11529	0.0769231	1.85922	0.643931	0.422817	0.817827	0.801789	ENSAPLG00000013460	1
GO:0072662	BP	GO:0072662	protein localization to peroxisome	1/477	13/11529	0.0769231	1.85922	0.643931	0.422817	0.817827	0.801789	ENSAPLG00000024303	1
GO:0072663	BP	GO:0072663	establishment of protein localization to peroxisome	1/477	13/11529	0.0769231	1.85922	0.643931	0.422817	0.817827	0.801789	ENSAPLG00000024303	1
GO:0090030	BP	GO:0090030	regulation of steroid hormone biosynthetic process	1/477	13/11529	0.0769231	1.85922	0.643931	0.422817	0.817827	0.801789	ENSAPLG00000003003	1
GO:0090042	BP	GO:0090042	tubulin deacetylation	1/477	13/11529	0.0769231	1.85922	0.643931	0.422817	0.817827	0.801789	ENSAPLG00000007892	1
GO:0090043	BP	GO:0090043	regulation of tubulin deacetylation	1/477	13/11529	0.0769231	1.85922	0.643931	0.422817	0.817827	0.801789	ENSAPLG00000007892	1
GO:0098815	BP	GO:0098815	modulation of excitatory postsynaptic potential	1/477	13/11529	0.0769231	1.85922	0.643931	0.422817	0.817827	0.801789	ENSAPLG00000010082	1
GO:0099022	BP	GO:0099022	vesicle tethering	1/477	13/11529	0.0769231	1.85922	0.643931	0.422817	0.817827	0.801789	ENSAPLG00000005727	1
GO:0140354	BP	GO:0140354	lipid import into cell	1/477	13/11529	0.0769231	1.85922	0.643931	0.422817	0.817827	0.801789	ENSAPLG00000009888	1
GO:1900017	BP	GO:1900017	positive regulation of cytokine production involved in inflammatory response	1/477	13/11529	0.0769231	1.85922	0.643931	0.422817	0.817827	0.801789	ENSAPLG00000013460	1
GO:1900371	BP	GO:1900371	regulation of purine nucleotide biosynthetic process	1/477	13/11529	0.0769231	1.85922	0.643931	0.422817	0.817827	0.801789	ENSAPLG00000014039	1
GO:1902932	BP	GO:1902932	positive regulation of alcohol biosynthetic process	1/477	13/11529	0.0769231	1.85922	0.643931	0.422817	0.817827	0.801789	ENSAPLG00000003003	1
GO:1903376	BP	GO:1903376	regulation of oxidative stress-induced neuron intrinsic apoptotic signaling pathway	1/477	13/11529	0.0769231	1.85922	0.643931	0.422817	0.817827	0.801789	ENSAPLG00000007692	1
GO:1904994	BP	GO:1904994	regulation of leukocyte adhesion to vascular endothelial cell	1/477	13/11529	0.0769231	1.85922	0.643931	0.422817	0.817827	0.801789	ENSAPLG00000007702	1
GO:2000108	BP	GO:2000108	positive regulation of leukocyte apoptotic process	1/477	13/11529	0.0769231	1.85922	0.643931	0.422817	0.817827	0.801789	ENSAPLG00000003554	1
GO:2000786	BP	GO:2000786	positive regulation of autophagosome assembly	1/477	13/11529	0.0769231	1.85922	0.643931	0.422817	0.817827	0.801789	ENSAPLG00000005497	1
GO:0071383	BP	GO:0071383	cellular response to steroid hormone stimulus	5/477	103/11529	0.0485437	1.17329	0.366999	0.423363	0.817827	0.801789	ENSAPLG00000005288/ENSAPLG00000003689/ENSAPLG00000026380/ENSAPLG00000011828/ENSAPLG00000008851	5
GO:0042742	BP	GO:0042742	defense response to bacterium	4/477	80/11529	0.05	1.20849	0.388744	0.423491	0.817827	0.801789	ENSAPLG00000004645/ENSAPLG00000004372/ENSAPLG00000015785/ENSAPLG00000011828	4
GO:0048639	BP	GO:0048639	positive regulation of developmental growth	4/477	80/11529	0.05	1.20849	0.388744	0.423491	0.817827	0.801789	ENSAPLG00000010676/ENSAPLG00000012885/ENSAPLG00000004597/ENSAPLG00000011038	4
GO:0071241	BP	GO:0071241	cellular response to inorganic substance	4/477	80/11529	0.05	1.20849	0.388744	0.423491	0.817827	0.801789	ENSAPLG00000007910/ENSAPLG00000004712/ENSAPLG00000007106/ENSAPLG00000013460	4
GO:0072523	BP	GO:0072523	purine-containing compound catabolic process	4/477	80/11529	0.05	1.20849	0.388744	0.423491	0.817827	0.801789	ENSAPLG00000010676/ENSAPLG00000006230/ENSAPLG00000012586/ENSAPLG00000013511	4
GO:1903008	BP	GO:1903008	organelle disassembly	4/477	80/11529	0.05	1.20849	0.388744	0.423491	0.817827	0.801789	ENSAPLG00000004645/ENSAPLG00000015334/ENSAPLG00000004258/ENSAPLG00000007692	4
GO:1903829	BP	GO:1903829	positive regulation of protein localization	11/477	243/11529	0.0452675	1.09411	0.308013	0.423837	0.817827	0.801789	ENSAPLG00000010676/ENSAPLG00000012885/ENSAPLG00000014510/ENSAPLG00000012199/ENSAPLG00000010068/ENSAPLG00000012081/ENSAPLG00000009888/ENSAPLG00000015386/ENSAPLG00000016409/ENSAPLG00000028465/ENSAPLG00000021664	11
GO:0006310	BP	GO:0006310	DNA recombination	8/477	173/11529	0.0462428	1.11768	0.323985	0.425379	0.817827	0.801789	ENSAPLG00000003588/ENSAPLG00000002466/ENSAPLG00000014092/ENSAPLG00000014039/ENSAPLG00000010486/ENSAPLG00000011095/ENSAPLG00000014919/ENSAPLG00000010840	8
GO:0010639	BP	GO:0010639	negative regulation of organelle organization	10/477	220/11529	0.0454545	1.09863	0.306842	0.426407	0.817827	0.801789	ENSAPLG00000024750/ENSAPLG00000003041/ENSAPLG00000005442/ENSAPLG00000003104/ENSAPLG00000011056/ENSAPLG00000010535/ENSAPLG00000015483/ENSAPLG00000007911/ENSAPLG00000003778/ENSAPLG00000007692	10
GO:0007062	BP	GO:0007062	sister chromatid cohesion	2/477	35/11529	0.0571429	1.38113	0.469126	0.428081	0.817827	0.801789	ENSAPLG00000008065/ENSAPLG00000014092	2
GO:0007631	BP	GO:0007631	feeding behavior	2/477	35/11529	0.0571429	1.38113	0.469126	0.428081	0.817827	0.801789	ENSAPLG00000011651/ENSAPLG00000008762	2
GO:0009206	BP	GO:0009206	purine ribonucleoside triphosphate biosynthetic process	2/477	35/11529	0.0571429	1.38113	0.469126	0.428081	0.817827	0.801789	ENSAPLG00000014039/ENSAPLG00000007021	2
GO:0010812	BP	GO:0010812	negative regulation of cell-substrate adhesion	2/477	35/11529	0.0571429	1.38113	0.469126	0.428081	0.817827	0.801789	ENSAPLG00000015686/ENSAPLG00000015981	2
GO:0016445	BP	GO:0016445	somatic diversification of immunoglobulins	2/477	35/11529	0.0571429	1.38113	0.469126	0.428081	0.817827	0.801789	ENSAPLG00000010486/ENSAPLG00000015213	2
GO:0043124	BP	GO:0043124	negative regulation of canonical NF-kappaB signal transduction	2/477	35/11529	0.0571429	1.38113	0.469126	0.428081	0.817827	0.801789	ENSAPLG00000004645/ENSAPLG00000015491	2
GO:0060688	BP	GO:0060688	regulation of morphogenesis of a branching structure	2/477	35/11529	0.0571429	1.38113	0.469126	0.428081	0.817827	0.801789	ENSAPLG00000004278/ENSAPLG00000004597	2
GO:0070059	BP	GO:0070059	intrinsic apoptotic signaling pathway in response to endoplasmic reticulum stress	2/477	35/11529	0.0571429	1.38113	0.469126	0.428081	0.817827	0.801789	ENSAPLG00000009397/ENSAPLG00000010535	2
GO:0070098	BP	GO:0070098	chemokine-mediated signaling pathway	2/477	35/11529	0.0571429	1.38113	0.469126	0.428081	0.817827	0.801789	ENSAPLG00000003146/ENSAPLG00000010486	2
GO:0140895	BP	GO:0140895	cell surface toll-like receptor signaling pathway	2/477	35/11529	0.0571429	1.38113	0.469126	0.428081	0.817827	0.801789	ENSAPLG00000015785/ENSAPLG00000009281	2
GO:0150116	BP	GO:0150116	regulation of cell-substrate junction organization	2/477	35/11529	0.0571429	1.38113	0.469126	0.428081	0.817827	0.801789	ENSAPLG00000015686/ENSAPLG00000015981	2
GO:1903557	BP	GO:1903557	positive regulation of tumor necrosis factor superfamily cytokine production	2/477	35/11529	0.0571429	1.38113	0.469126	0.428081	0.817827	0.801789	ENSAPLG00000000930/ENSAPLG00000006429	2
GO:1904892	BP	GO:1904892	regulation of receptor signaling pathway via STAT	2/477	35/11529	0.0571429	1.38113	0.469126	0.428081	0.817827	0.801789	ENSAPLG00000001565/ENSAPLG00000004683	2
GO:0048871	BP	GO:0048871	multicellular organismal-level homeostasis	18/477	410/11529	0.0439024	1.06111	0.261766	0.432205	0.817827	0.801789	ENSAPLG00000006230/ENSAPLG00000008693/ENSAPLG00000029327/ENSAPLG00000003041/ENSAPLG00000014659/ENSAPLG00000008273/ENSAPLG00000003689/ENSAPLG00000007630/ENSAPLG00000006530/ENSAPLG00000007243/ENSAPLG00000007910/ENSAPLG00000013106/ENSAPLG00000003554/ENSAPLG00000008762/ENSAPLG00000004721/ENSAPLG00000004061/ENSAPLG00000012481/ENSAPLG00000028730	18
GO:0007043	BP	GO:0007043	cell-cell junction assembly	3/477	58/11529	0.0517241	1.25016	0.396782	0.432646	0.817827	0.801789	ENSAPLG00000004755/ENSAPLG00000010463/ENSAPLG00000015483	3
GO:0007218	BP	GO:0007218	neuropeptide signaling pathway	3/477	58/11529	0.0517241	1.25016	0.396782	0.432646	0.817827	0.801789	ENSAPLG00000011937/ENSAPLG00000008762/ENSAPLG00000007106	3
GO:0009581	BP	GO:0009581	detection of external stimulus	3/477	58/11529	0.0517241	1.25016	0.396782	0.432646	0.817827	0.801789	ENSAPLG00000006056/ENSAPLG00000004815/ENSAPLG00000028730	3
GO:0046545	BP	GO:0046545	development of primary female sexual characteristics	3/477	58/11529	0.0517241	1.25016	0.396782	0.432646	0.817827	0.801789	ENSAPLG00000003689/ENSAPLG00000003003/ENSAPLG00000006069	3
GO:0050777	BP	GO:0050777	negative regulation of immune response	3/477	58/11529	0.0517241	1.25016	0.396782	0.432646	0.817827	0.801789	ENSAPLG00000007508/ENSAPLG00000014039/ENSAPLG00000020468	3
GO:0099504	BP	GO:0099504	synaptic vesicle cycle	4/477	81/11529	0.0493827	1.19357	0.36319	0.432828	0.817827	0.801789	ENSAPLG00000015407/ENSAPLG00000010082/ENSAPLG00000014580/ENSAPLG00000002520	4
GO:1901698	BP	GO:1901698	response to nitrogen compound	19/477	434/11529	0.0437788	1.05813	0.256426	0.433394	0.817827	0.801789	ENSAPLG00000010259/ENSAPLG00000006669/ENSAPLG00000001565/ENSAPLG00000010676/ENSAPLG00000011169/ENSAPLG00000011464/ENSAPLG00000012885/ENSAPLG00000003003/ENSAPLG00000014039/ENSAPLG00000014510/ENSAPLG00000009397/ENSAPLG00000008142/ENSAPLG00000003983/ENSAPLG00000007910/ENSAPLG00000026913/ENSAPLG00000004712/ENSAPLG00000007106/ENSAPLG00000003315/ENSAPLG00000028465	19
GO:0006402	BP	GO:0006402	mRNA catabolic process	7/477	151/11529	0.0463576	1.12045	0.309525	0.434421	0.817827	0.801789	ENSAPLG00000010287/ENSAPLG00000007828/ENSAPLG00000026380/ENSAPLG00000002964/ENSAPLG00000009238/ENSAPLG00000020468/ENSAPLG00000010840	7
GO:0050865	BP	GO:0050865	regulation of cell activation	11/477	245/11529	0.044898	1.08518	0.27995	0.43452	0.817827	0.801789	ENSAPLG00000010676/ENSAPLG00000004683/ENSAPLG00000008693/ENSAPLG00000004372/ENSAPLG00000003056/ENSAPLG00000026380/ENSAPLG00000006429/ENSAPLG00000003140/ENSAPLG00000014947/ENSAPLG00000014114/ENSAPLG00000024116	11
GO:0141091	BP	GO:0141091	transforming growth factor beta receptor superfamily signaling pathway	9/477	198/11529	0.0454545	1.09863	0.290813	0.434972	0.817827	0.801789	ENSAPLG00000011169/ENSAPLG00000009967/ENSAPLG00000002860/ENSAPLG00000026883/ENSAPLG00000012199/ENSAPLG00000026530/ENSAPLG00000015411/ENSAPLG00000005565/ENSAPLG00000004712	9
GO:0051146	BP	GO:0051146	striated muscle cell differentiation	6/477	128/11529	0.046875	1.13296	0.314246	0.437133	0.817827	0.801789	ENSAPLG00000010676/ENSAPLG00000006432/ENSAPLG00000007828/ENSAPLG00000008273/ENSAPLG00000026530/ENSAPLG00000015555	6
GO:0002694	BP	GO:0002694	regulation of leukocyte activation	10/477	222/11529	0.045045	1.08873	0.277326	0.437638	0.817827	0.801789	ENSAPLG00000010676/ENSAPLG00000004683/ENSAPLG00000008693/ENSAPLG00000004372/ENSAPLG00000003056/ENSAPLG00000026380/ENSAPLG00000006429/ENSAPLG00000014947/ENSAPLG00000014114/ENSAPLG00000024116	10
GO:0048598	BP	GO:0048598	embryonic morphogenesis	15/477	341/11529	0.0439883	1.06319	0.246067	0.441395	0.817827	0.801789	ENSAPLG00000004968/ENSAPLG00000008222/ENSAPLG00000003146/ENSAPLG00000012627/ENSAPLG00000011691/ENSAPLG00000006432/ENSAPLG00000014659/ENSAPLG00000005158/ENSAPLG00000012959/ENSAPLG00000026530/ENSAPLG00000014947/ENSAPLG00000003506/ENSAPLG00000005565/ENSAPLG00000011722/ENSAPLG00000019553	15
GO:0031214	BP	GO:0031214	biomineral tissue development	4/477	82/11529	0.0487805	1.17902	0.337961	0.442122	0.817827	0.801789	ENSAPLG00000010676/ENSAPLG00000011169/ENSAPLG00000014258/ENSAPLG00000004712	4
GO:0031333	BP	GO:0031333	negative regulation of protein-containing complex assembly	4/477	82/11529	0.0487805	1.17902	0.337961	0.442122	0.817827	0.801789	ENSAPLG00000017056/ENSAPLG00000026530/ENSAPLG00000004061/ENSAPLG00000002972	4
GO:0034101	BP	GO:0034101	erythrocyte homeostasis	4/477	82/11529	0.0487805	1.17902	0.337961	0.442122	0.817827	0.801789	ENSAPLG00000006230/ENSAPLG00000029327/ENSAPLG00000007243/ENSAPLG00000004061	4
GO:0045619	BP	GO:0045619	regulation of lymphocyte differentiation	4/477	82/11529	0.0487805	1.17902	0.337961	0.442122	0.817827	0.801789	ENSAPLG00000004372/ENSAPLG00000026380/ENSAPLG00000006429/ENSAPLG00000014114	4
GO:0071216	BP	GO:0071216	cellular response to biotic stimulus	4/477	82/11529	0.0487805	1.17902	0.337961	0.442122	0.817827	0.801789	ENSAPLG00000010068/ENSAPLG00000015700/ENSAPLG00000003506/ENSAPLG00000015785	4
GO:0001895	BP	GO:0001895	retina homeostasis	2/477	36/11529	0.0555556	1.34277	0.427907	0.442349	0.817827	0.801789	ENSAPLG00000003041/ENSAPLG00000028730	2
GO:0001960	BP	GO:0001960	negative regulation of cytokine-mediated signaling pathway	2/477	36/11529	0.0555556	1.34277	0.427907	0.442349	0.817827	0.801789	ENSAPLG00000007508/ENSAPLG00000020468	2
GO:0002752	BP	GO:0002752	cell surface pattern recognition receptor signaling pathway	2/477	36/11529	0.0555556	1.34277	0.427907	0.442349	0.817827	0.801789	ENSAPLG00000015785/ENSAPLG00000009281	2
GO:0003229	BP	GO:0003229	ventricular cardiac muscle tissue development	2/477	36/11529	0.0555556	1.34277	0.427907	0.442349	0.817827	0.801789	ENSAPLG00000004755/ENSAPLG00000008273	2
GO:0006405	BP	GO:0006405	RNA export from nucleus	2/477	36/11529	0.0555556	1.34277	0.427907	0.442349	0.817827	0.801789	ENSAPLG00000003146/ENSAPLG00000015213	2
GO:0032526	BP	GO:0032526	response to retinoic acid	2/477	36/11529	0.0555556	1.34277	0.427907	0.442349	0.817827	0.801789	ENSAPLG00000026530/ENSAPLG00000014479	2
GO:0043367	BP	GO:0043367	CD4-positive, alpha-beta T cell differentiation	2/477	36/11529	0.0555556	1.34277	0.427907	0.442349	0.817827	0.801789	ENSAPLG00000014114/ENSAPLG00000024116	2
GO:0044088	BP	GO:0044088	regulation of vacuole organization	2/477	36/11529	0.0555556	1.34277	0.427907	0.442349	0.817827	0.801789	ENSAPLG00000005497/ENSAPLG00000007692	2
GO:0055013	BP	GO:0055013	cardiac muscle cell development	2/477	36/11529	0.0555556	1.34277	0.427907	0.442349	0.817827	0.801789	ENSAPLG00000010676/ENSAPLG00000008273	2
GO:0055117	BP	GO:0055117	regulation of cardiac muscle contraction	2/477	36/11529	0.0555556	1.34277	0.427907	0.442349	0.817827	0.801789	ENSAPLG00000004755/ENSAPLG00000002397	2
GO:0060260	BP	GO:0060260	regulation of transcription initiation by RNA polymerase II	2/477	36/11529	0.0555556	1.34277	0.427907	0.442349	0.817827	0.801789	ENSAPLG00000002466/ENSAPLG00000007663	2
GO:0097352	BP	GO:0097352	autophagosome maturation	2/477	36/11529	0.0555556	1.34277	0.427907	0.442349	0.817827	0.801789	ENSAPLG00000015418/ENSAPLG00000012481	2
GO:1900024	BP	GO:1900024	regulation of substrate adhesion-dependent cell spreading	2/477	36/11529	0.0555556	1.34277	0.427907	0.442349	0.817827	0.801789	ENSAPLG00000004755/ENSAPLG00000015981	2
GO:1903578	BP	GO:1903578	regulation of ATP metabolic process	2/477	36/11529	0.0555556	1.34277	0.427907	0.442349	0.817827	0.801789	ENSAPLG00000010676/ENSAPLG00000014039	2
GO:0001952	BP	GO:0001952	regulation of cell-matrix adhesion	3/477	59/11529	0.0508475	1.22897	0.366307	0.443662	0.817827	0.801789	ENSAPLG00000015686/ENSAPLG00000003554/ENSAPLG00000015981	3
GO:0009135	BP	GO:0009135	purine nucleoside diphosphate metabolic process	3/477	59/11529	0.0508475	1.22897	0.366307	0.443662	0.817827	0.801789	ENSAPLG00000010676/ENSAPLG00000006230/ENSAPLG00000013511	3
GO:0009179	BP	GO:0009179	purine ribonucleoside diphosphate metabolic process	3/477	59/11529	0.0508475	1.22897	0.366307	0.443662	0.817827	0.801789	ENSAPLG00000010676/ENSAPLG00000006230/ENSAPLG00000013511	3
GO:0042752	BP	GO:0042752	regulation of circadian rhythm	3/477	59/11529	0.0508475	1.22897	0.366307	0.443662	0.817827	0.801789	ENSAPLG00000026883/ENSAPLG00000010082/ENSAPLG00000013460	3
GO:1903312	BP	GO:1903312	negative regulation of mRNA metabolic process	3/477	59/11529	0.0508475	1.22897	0.366307	0.443662	0.817827	0.801789	ENSAPLG00000007828/ENSAPLG00000002964/ENSAPLG00000006595	3
GO:0048872	BP	GO:0048872	homeostasis of number of cells	8/477	176/11529	0.0454545	1.09863	0.273915	0.444348	0.817827	0.801789	ENSAPLG00000006230/ENSAPLG00000008693/ENSAPLG00000029327/ENSAPLG00000008273/ENSAPLG00000007243/ENSAPLG00000003554/ENSAPLG00000004061/ENSAPLG00000028730	8
GO:0019058	BP	GO:0019058	viral life cycle	6/477	129/11529	0.0465116	1.12418	0.294646	0.444517	0.817827	0.801789	ENSAPLG00000010144/ENSAPLG00000011428/ENSAPLG00000015785/ENSAPLG00000005497/ENSAPLG00000002612/ENSAPLG00000012481	6
GO:0071375	BP	GO:0071375	cellular response to peptide hormone stimulus	6/477	129/11529	0.0465116	1.12418	0.294646	0.444517	0.817827	0.801789	ENSAPLG00000010259/ENSAPLG00000001565/ENSAPLG00000003003/ENSAPLG00000014039/ENSAPLG00000003983/ENSAPLG00000003315	6
GO:0000303	BP	GO:0000303	response to superoxide	1/477	14/11529	0.0714286	1.72642	0.564979	0.446725	0.817827	0.801789	ENSAPLG00000007243	1
GO:0000305	BP	GO:0000305	response to oxygen radical	1/477	14/11529	0.0714286	1.72642	0.564979	0.446725	0.817827	0.801789	ENSAPLG00000007243	1
GO:0001964	BP	GO:0001964	startle response	1/477	14/11529	0.0714286	1.72642	0.564979	0.446725	0.817827	0.801789	ENSAPLG00000007106	1
GO:0006085	BP	GO:0006085	acetyl-CoA biosynthetic process	1/477	14/11529	0.0714286	1.72642	0.564979	0.446725	0.817827	0.801789	ENSAPLG00000003258	1
GO:0006760	BP	GO:0006760	folic acid-containing compound metabolic process	1/477	14/11529	0.0714286	1.72642	0.564979	0.446725	0.817827	0.801789	ENSAPLG00000012440	1
GO:0006921	BP	GO:0006921	cellular component disassembly involved in execution phase of apoptosis	1/477	14/11529	0.0714286	1.72642	0.564979	0.446725	0.817827	0.801789	ENSAPLG00000010535	1
GO:0009083	BP	GO:0009083	branched-chain amino acid catabolic process	1/477	14/11529	0.0714286	1.72642	0.564979	0.446725	0.817827	0.801789	ENSAPLG00000006305	1
GO:0010742	BP	GO:0010742	macrophage derived foam cell differentiation	1/477	14/11529	0.0714286	1.72642	0.564979	0.446725	0.817827	0.801789	ENSAPLG00000013460	1
GO:0010996	BP	GO:0010996	response to auditory stimulus	1/477	14/11529	0.0714286	1.72642	0.564979	0.446725	0.817827	0.801789	ENSAPLG00000010463	1
GO:0014742	BP	GO:0014742	positive regulation of muscle hypertrophy	1/477	14/11529	0.0714286	1.72642	0.564979	0.446725	0.817827	0.801789	ENSAPLG00000010676	1
GO:0015732	BP	GO:0015732	prostaglandin transport	1/477	14/11529	0.0714286	1.72642	0.564979	0.446725	0.817827	0.801789	ENSAPLG00000012595	1
GO:0015936	BP	GO:0015936	coenzyme A metabolic process	1/477	14/11529	0.0714286	1.72642	0.564979	0.446725	0.817827	0.801789	ENSAPLG00000004016	1
GO:0017121	BP	GO:0017121	plasma membrane phospholipid scrambling	1/477	14/11529	0.0714286	1.72642	0.564979	0.446725	0.817827	0.801789	ENSAPLG00000012833	1
GO:0021895	BP	GO:0021895	cerebral cortex neuron differentiation	1/477	14/11529	0.0714286	1.72642	0.564979	0.446725	0.817827	0.801789	ENSAPLG00000026883	1
GO:0031445	BP	GO:0031445	regulation of heterochromatin formation	1/477	14/11529	0.0714286	1.72642	0.564979	0.446725	0.817827	0.801789	ENSAPLG00000002466	1
GO:0032228	BP	GO:0032228	regulation of synaptic transmission, GABAergic	1/477	14/11529	0.0714286	1.72642	0.564979	0.446725	0.817827	0.801789	ENSAPLG00000006530	1
GO:0033238	BP	GO:0033238	regulation of amine metabolic process	1/477	14/11529	0.0714286	1.72642	0.564979	0.446725	0.817827	0.801789	ENSAPLG00000003689	1
GO:0034390	BP	GO:0034390	smooth muscle cell apoptotic process	1/477	14/11529	0.0714286	1.72642	0.564979	0.446725	0.817827	0.801789	ENSAPLG00000010676	1
GO:0034391	BP	GO:0034391	regulation of smooth muscle cell apoptotic process	1/477	14/11529	0.0714286	1.72642	0.564979	0.446725	0.817827	0.801789	ENSAPLG00000010676	1
GO:0036314	BP	GO:0036314	response to sterol	1/477	14/11529	0.0714286	1.72642	0.564979	0.446725	0.817827	0.801789	ENSAPLG00000009967	1
GO:0036480	BP	GO:0036480	neuron intrinsic apoptotic signaling pathway in response to oxidative stress	1/477	14/11529	0.0714286	1.72642	0.564979	0.446725	0.817827	0.801789	ENSAPLG00000007692	1
GO:0043247	BP	GO:0043247	telomere maintenance in response to DNA damage	1/477	14/11529	0.0714286	1.72642	0.564979	0.446725	0.817827	0.801789	ENSAPLG00000002704	1
GO:0044058	BP	GO:0044058	regulation of digestive system process	1/477	14/11529	0.0714286	1.72642	0.564979	0.446725	0.817827	0.801789	ENSAPLG00000003146	1
GO:0045776	BP	GO:0045776	negative regulation of blood pressure	1/477	14/11529	0.0714286	1.72642	0.564979	0.446725	0.817827	0.801789	ENSAPLG00000015666	1
GO:0046426	BP	GO:0046426	negative regulation of receptor signaling pathway via JAK-STAT	1/477	14/11529	0.0714286	1.72642	0.564979	0.446725	0.817827	0.801789	ENSAPLG00000001565	1
GO:0050685	BP	GO:0050685	positive regulation of mRNA processing	1/477	14/11529	0.0714286	1.72642	0.564979	0.446725	0.817827	0.801789	ENSAPLG00000003506	1
GO:0050686	BP	GO:0050686	negative regulation of mRNA processing	1/477	14/11529	0.0714286	1.72642	0.564979	0.446725	0.817827	0.801789	ENSAPLG00000006595	1
GO:0050798	BP	GO:0050798	activated T cell proliferation	1/477	14/11529	0.0714286	1.72642	0.564979	0.446725	0.817827	0.801789	ENSAPLG00000010676	1
GO:0051450	BP	GO:0051450	myoblast proliferation	1/477	14/11529	0.0714286	1.72642	0.564979	0.446725	0.817827	0.801789	ENSAPLG00000010676	1
GO:0055094	BP	GO:0055094	response to lipoprotein particle	1/477	14/11529	0.0714286	1.72642	0.564979	0.446725	0.817827	0.801789	ENSAPLG00000004712	1
GO:0060392	BP	GO:0060392	negative regulation of SMAD protein signal transduction	1/477	14/11529	0.0714286	1.72642	0.564979	0.446725	0.817827	0.801789	ENSAPLG00000026530	1
GO:0060445	BP	GO:0060445	branching involved in salivary gland morphogenesis	1/477	14/11529	0.0714286	1.72642	0.564979	0.446725	0.817827	0.801789	ENSAPLG00000004278	1
GO:0062098	BP	GO:0062098	regulation of programmed necrotic cell death	1/477	14/11529	0.0714286	1.72642	0.564979	0.446725	0.817827	0.801789	ENSAPLG00000010535	1
GO:0070233	BP	GO:0070233	negative regulation of T cell apoptotic process	1/477	14/11529	0.0714286	1.72642	0.564979	0.446725	0.817827	0.801789	ENSAPLG00000018128	1
GO:0070670	BP	GO:0070670	response to interleukin-4	1/477	14/11529	0.0714286	1.72642	0.564979	0.446725	0.817827	0.801789	ENSAPLG00000007230	1
GO:0070977	BP	GO:0070977	bone maturation	1/477	14/11529	0.0714286	1.72642	0.564979	0.446725	0.817827	0.801789	ENSAPLG00000010676	1
GO:0071353	BP	GO:0071353	cellular response to interleukin-4	1/477	14/11529	0.0714286	1.72642	0.564979	0.446725	0.817827	0.801789	ENSAPLG00000007230	1
GO:0071404	BP	GO:0071404	cellular response to low-density lipoprotein particle stimulus	1/477	14/11529	0.0714286	1.72642	0.564979	0.446725	0.817827	0.801789	ENSAPLG00000004712	1
GO:0072525	BP	GO:0072525	pyridine-containing compound biosynthetic process	1/477	14/11529	0.0714286	1.72642	0.564979	0.446725	0.817827	0.801789	ENSAPLG00000008142	1
GO:0090077	BP	GO:0090077	foam cell differentiation	1/477	14/11529	0.0714286	1.72642	0.564979	0.446725	0.817827	0.801789	ENSAPLG00000013460	1
GO:0098743	BP	GO:0098743	cell aggregation	1/477	14/11529	0.0714286	1.72642	0.564979	0.446725	0.817827	0.801789	ENSAPLG00000015785	1
GO:0099633	BP	GO:0099633	protein localization to postsynaptic specialization membrane	1/477	14/11529	0.0714286	1.72642	0.564979	0.446725	0.817827	0.801789	ENSAPLG00000004784	1
GO:0099645	BP	GO:0099645	neurotransmitter receptor localization to postsynaptic specialization membrane	1/477	14/11529	0.0714286	1.72642	0.564979	0.446725	0.817827	0.801789	ENSAPLG00000004784	1
GO:0110156	BP	GO:0110156	methylguanosine-cap decapping	1/477	14/11529	0.0714286	1.72642	0.564979	0.446725	0.817827	0.801789	ENSAPLG00000009238	1
GO:0120261	BP	GO:0120261	regulation of heterochromatin organization	1/477	14/11529	0.0714286	1.72642	0.564979	0.446725	0.817827	0.801789	ENSAPLG00000002466	1
GO:1900027	BP	GO:1900027	regulation of ruffle assembly	1/477	14/11529	0.0714286	1.72642	0.564979	0.446725	0.817827	0.801789	ENSAPLG00000015981	1
GO:1902230	BP	GO:1902230	negative regulation of intrinsic apoptotic signaling pathway in response to DNA damage	1/477	14/11529	0.0714286	1.72642	0.564979	0.446725	0.817827	0.801789	ENSAPLG00000004672	1
GO:1902624	BP	GO:1902624	positive regulation of neutrophil migration	1/477	14/11529	0.0714286	1.72642	0.564979	0.446725	0.817827	0.801789	ENSAPLG00000005323	1
GO:1902751	BP	GO:1902751	positive regulation of cell cycle G2/M phase transition	1/477	14/11529	0.0714286	1.72642	0.564979	0.446725	0.817827	0.801789	ENSAPLG00000015981	1
GO:1903307	BP	GO:1903307	positive regulation of regulated secretory pathway	1/477	14/11529	0.0714286	1.72642	0.564979	0.446725	0.817827	0.801789	ENSAPLG00000010082	1
GO:1903715	BP	GO:1903715	regulation of aerobic respiration	1/477	14/11529	0.0714286	1.72642	0.564979	0.446725	0.817827	0.801789	ENSAPLG00000007692	1
GO:1904385	BP	GO:1904385	cellular response to angiotensin	1/477	14/11529	0.0714286	1.72642	0.564979	0.446725	0.817827	0.801789	ENSAPLG00000003315	1
GO:1904893	BP	GO:1904893	negative regulation of receptor signaling pathway via STAT	1/477	14/11529	0.0714286	1.72642	0.564979	0.446725	0.817827	0.801789	ENSAPLG00000001565	1
GO:2000738	BP	GO:2000738	positive regulation of stem cell differentiation	1/477	14/11529	0.0714286	1.72642	0.564979	0.446725	0.817827	0.801789	ENSAPLG00000007828	1
GO:2001014	BP	GO:2001014	regulation of skeletal muscle cell differentiation	1/477	14/11529	0.0714286	1.72642	0.564979	0.446725	0.817827	0.801789	ENSAPLG00000007828	1
GO:0043254	BP	GO:0043254	regulation of protein-containing complex assembly	9/477	200/11529	0.045	1.08764	0.259744	0.446833	0.817827	0.801789	ENSAPLG00000002466/ENSAPLG00000000904/ENSAPLG00000017056/ENSAPLG00000026530/ENSAPLG00000011291/ENSAPLG00000013460/ENSAPLG00000004061/ENSAPLG00000007692/ENSAPLG00000002972	9
GO:0045786	BP	GO:0045786	negative regulation of cell cycle	9/477	200/11529	0.045	1.08764	0.259744	0.446833	0.817827	0.801789	ENSAPLG00000015058/ENSAPLG00000005442/ENSAPLG00000026380/ENSAPLG00000002860/ENSAPLG00000017056/ENSAPLG00000015686/ENSAPLG00000003506/ENSAPLG00000014479/ENSAPLG00000003778	9
GO:0050870	BP	GO:0050870	positive regulation of T cell activation	4/477	83/11529	0.0481928	1.16481	0.313049	0.451371	0.817827	0.801789	ENSAPLG00000010676/ENSAPLG00000008693/ENSAPLG00000006429/ENSAPLG00000014114	4
GO:0001654	BP	GO:0001654	eye development	9/477	201/11529	0.0447761	1.08223	0.244326	0.452752	0.817827	0.801789	ENSAPLG00000006432/ENSAPLG00000014028/ENSAPLG00000003983/ENSAPLG00000013950/ENSAPLG00000005565/ENSAPLG00000011965/ENSAPLG00000004061/ENSAPLG00000019553/ENSAPLG00000028730	9
GO:0071396	BP	GO:0071396	cellular response to lipid	10/477	225/11529	0.0444444	1.07421	0.233548	0.454448	0.817827	0.801789	ENSAPLG00000005288/ENSAPLG00000003689/ENSAPLG00000026380/ENSAPLG00000010068/ENSAPLG00000015700/ENSAPLG00000003506/ENSAPLG00000014479/ENSAPLG00000015785/ENSAPLG00000011828/ENSAPLG00000008851	10
GO:0006029	BP	GO:0006029	proteoglycan metabolic process	3/477	60/11529	0.05	1.20849	0.336368	0.454593	0.817827	0.801789	ENSAPLG00000010676/ENSAPLG00000001126/ENSAPLG00000005999	3
GO:0007173	BP	GO:0007173	epidermal growth factor receptor signaling pathway	3/477	60/11529	0.05	1.20849	0.336368	0.454593	0.817827	0.801789	ENSAPLG00000010979/ENSAPLG00000003983/ENSAPLG00000002612	3
GO:0016579	BP	GO:0016579	protein deubiquitination	3/477	60/11529	0.05	1.20849	0.336368	0.454593	0.817827	0.801789	ENSAPLG00000007508/ENSAPLG00000002704/ENSAPLG00000007027	3
GO:1903510	BP	GO:1903510	mucopolysaccharide metabolic process	3/477	60/11529	0.05	1.20849	0.336368	0.454593	0.817827	0.801789	ENSAPLG00000001126/ENSAPLG00000005999/ENSAPLG00000004712	3
GO:0002237	BP	GO:0002237	response to molecule of bacterial origin	5/477	107/11529	0.046729	1.12943	0.27943	0.456056	0.817827	0.801789	ENSAPLG00000010068/ENSAPLG00000015700/ENSAPLG00000003506/ENSAPLG00000015785/ENSAPLG00000011828	5
GO:0051056	BP	GO:0051056	regulation of small GTPase mediated signal transduction	5/477	107/11529	0.046729	1.12943	0.27943	0.456056	0.817827	0.801789	ENSAPLG00000006669/ENSAPLG00000010676/ENSAPLG00000006429/ENSAPLG00000003554/ENSAPLG00000014139	5
GO:0006497	BP	GO:0006497	protein lipidation	2/477	37/11529	0.0540541	1.30648	0.387896	0.456419	0.817827	0.801789	ENSAPLG00000008332/ENSAPLG00000015450	2
GO:0007405	BP	GO:0007405	neuroblast proliferation	2/477	37/11529	0.0540541	1.30648	0.387896	0.456419	0.817827	0.801789	ENSAPLG00000004968/ENSAPLG00000007245	2
GO:0014812	BP	GO:0014812	muscle cell migration	2/477	37/11529	0.0540541	1.30648	0.387896	0.456419	0.817827	0.801789	ENSAPLG00000010676/ENSAPLG00000003140	2
GO:0032507	BP	GO:0032507	maintenance of protein location in cell	2/477	37/11529	0.0540541	1.30648	0.387896	0.456419	0.817827	0.801789	ENSAPLG00000004755/ENSAPLG00000007692	2
GO:0033555	BP	GO:0033555	multicellular organismal response to stress	2/477	37/11529	0.0540541	1.30648	0.387896	0.456419	0.817827	0.801789	ENSAPLG00000006056/ENSAPLG00000008762	2
GO:0045839	BP	GO:0045839	negative regulation of mitotic nuclear division	2/477	37/11529	0.0540541	1.30648	0.387896	0.456419	0.817827	0.801789	ENSAPLG00000005442/ENSAPLG00000003778	2
GO:0045911	BP	GO:0045911	positive regulation of DNA recombination	2/477	37/11529	0.0540541	1.30648	0.387896	0.456419	0.817827	0.801789	ENSAPLG00000014039/ENSAPLG00000010840	2
GO:0055006	BP	GO:0055006	cardiac cell development	2/477	37/11529	0.0540541	1.30648	0.387896	0.456419	0.817827	0.801789	ENSAPLG00000010676/ENSAPLG00000008273	2
GO:0060761	BP	GO:0060761	negative regulation of response to cytokine stimulus	2/477	37/11529	0.0540541	1.30648	0.387896	0.456419	0.817827	0.801789	ENSAPLG00000007508/ENSAPLG00000020468	2
GO:0170041	BP	GO:0170041	non-proteinogenic amino acid metabolic process	2/477	37/11529	0.0540541	1.30648	0.387896	0.456419	0.817827	0.801789	ENSAPLG00000015104/ENSAPLG00000008142	2
GO:0033044	BP	GO:0033044	regulation of chromosome organization	6/477	131/11529	0.0458015	1.10701	0.255905	0.459223	0.817827	0.801789	ENSAPLG00000002466/ENSAPLG00000014092/ENSAPLG00000003689/ENSAPLG00000011056/ENSAPLG00000002704/ENSAPLG00000007588	6
GO:0002244	BP	GO:0002244	hematopoietic progenitor cell differentiation	4/477	84/11529	0.047619	1.15094	0.288444	0.460571	0.817827	0.801789	ENSAPLG00000010342/ENSAPLG00000014922/ENSAPLG00000004712/ENSAPLG00000020468	4
GO:0050953	BP	GO:0050953	sensory perception of light stimulus	4/477	84/11529	0.047619	1.15094	0.288444	0.460571	0.817827	0.801789	ENSAPLG00000004815/ENSAPLG00000013950/ENSAPLG00000007106/ENSAPLG00000028730	4
GO:1903034	BP	GO:1903034	regulation of response to wounding	4/477	84/11529	0.047619	1.15094	0.288444	0.460571	0.817827	0.801789	ENSAPLG00000002582/ENSAPLG00000015686/ENSAPLG00000003140/ENSAPLG00000013371	4
GO:0072659	BP	GO:0072659	protein localization to plasma membrane	7/477	155/11529	0.0451613	1.09154	0.238361	0.461506	0.817827	0.801789	ENSAPLG00000004645/ENSAPLG00000004755/ENSAPLG00000007245/ENSAPLG00000004363/ENSAPLG00000012081/ENSAPLG00000009888/ENSAPLG00000015266	7
GO:0097193	BP	GO:0097193	intrinsic apoptotic signaling pathway	7/477	155/11529	0.0451613	1.09154	0.238361	0.461506	0.817827	0.801789	ENSAPLG00000004672/ENSAPLG00000009397/ENSAPLG00000010535/ENSAPLG00000010774/ENSAPLG00000007692/ENSAPLG00000008851/ENSAPLG00000021411	7
GO:0032870	BP	GO:0032870	cellular response to hormone stimulus	12/477	274/11529	0.0437956	1.05853	0.203709	0.462095	0.817827	0.801789	ENSAPLG00000010259/ENSAPLG00000001565/ENSAPLG00000005288/ENSAPLG00000003689/ENSAPLG00000003003/ENSAPLG00000014039/ENSAPLG00000026380/ENSAPLG00000003983/ENSAPLG00000011828/ENSAPLG00000003107/ENSAPLG00000008851/ENSAPLG00000003315	12
GO:0035282	BP	GO:0035282	segmentation	3/477	61/11529	0.0491803	1.18868	0.306945	0.465434	0.817827	0.801789	ENSAPLG00000005158/ENSAPLG00000026530/ENSAPLG00000016259	3
GO:0061157	BP	GO:0061157	mRNA destabilization	3/477	61/11529	0.0491803	1.18868	0.306945	0.465434	0.817827	0.801789	ENSAPLG00000007828/ENSAPLG00000026380/ENSAPLG00000020468	3
GO:0002043	BP	GO:0002043	blood vessel endothelial cell proliferation involved in sprouting angiogenesis	1/477	15/11529	0.0666667	1.61132	0.492173	0.469644	0.817827	0.801789	ENSAPLG00000008010	1
GO:0002092	BP	GO:0002092	positive regulation of receptor internalization	1/477	15/11529	0.0666667	1.61132	0.492173	0.469644	0.817827	0.801789	ENSAPLG00000001653	1
GO:0006346	BP	GO:0006346	DNA methylation-dependent heterochromatin formation	1/477	15/11529	0.0666667	1.61132	0.492173	0.469644	0.817827	0.801789	ENSAPLG00000002466	1
GO:0006476	BP	GO:0006476	protein deacetylation	1/477	15/11529	0.0666667	1.61132	0.492173	0.469644	0.817827	0.801789	ENSAPLG00000007892	1
GO:0006744	BP	GO:0006744	ubiquinone biosynthetic process	1/477	15/11529	0.0666667	1.61132	0.492173	0.469644	0.817827	0.801789	ENSAPLG00000008410	1
GO:0007205	BP	GO:0007205	protein kinase C-activating G protein-coupled receptor signaling pathway	1/477	15/11529	0.0666667	1.61132	0.492173	0.469644	0.817827	0.801789	ENSAPLG00000007337	1
GO:0009081	BP	GO:0009081	branched-chain amino acid metabolic process	1/477	15/11529	0.0666667	1.61132	0.492173	0.469644	0.817827	0.801789	ENSAPLG00000006305	1
GO:0009264	BP	GO:0009264	deoxyribonucleotide catabolic process	1/477	15/11529	0.0666667	1.61132	0.492173	0.469644	0.817827	0.801789	ENSAPLG00000007662	1
GO:0009620	BP	GO:0009620	response to fungus	1/477	15/11529	0.0666667	1.61132	0.492173	0.469644	0.817827	0.801789	ENSAPLG00000015785	1
GO:0010640	BP	GO:0010640	regulation of platelet-derived growth factor receptor signaling pathway	1/477	15/11529	0.0666667	1.61132	0.492173	0.469644	0.817827	0.801789	ENSAPLG00000003689	1
GO:0010737	BP	GO:0010737	protein kinase A signaling	1/477	15/11529	0.0666667	1.61132	0.492173	0.469644	0.817827	0.801789	ENSAPLG00000000904	1
GO:0015074	BP	GO:0015074	DNA integration	1/477	15/11529	0.0666667	1.61132	0.492173	0.469644	0.817827	0.801789	ENSAPLG00000002466	1
GO:0015693	BP	GO:0015693	magnesium ion transport	1/477	15/11529	0.0666667	1.61132	0.492173	0.469644	0.817827	0.801789	ENSAPLG00000026293	1
GO:0017145	BP	GO:0017145	stem cell division	1/477	15/11529	0.0666667	1.61132	0.492173	0.469644	0.817827	0.801789	ENSAPLG00000026380	1
GO:0021846	BP	GO:0021846	cell proliferation in forebrain	1/477	15/11529	0.0666667	1.61132	0.492173	0.469644	0.817827	0.801789	ENSAPLG00000007245	1
GO:0032874	BP	GO:0032874	positive regulation of stress-activated MAPK cascade	1/477	15/11529	0.0666667	1.61132	0.492173	0.469644	0.817827	0.801789	ENSAPLG00000010774	1
GO:0033028	BP	GO:0033028	myeloid cell apoptotic process	1/477	15/11529	0.0666667	1.61132	0.492173	0.469644	0.817827	0.801789	ENSAPLG00000003554	1
GO:0033622	BP	GO:0033622	integrin activation	1/477	15/11529	0.0666667	1.61132	0.492173	0.469644	0.817827	0.801789	ENSAPLG00000011291	1
GO:0034138	BP	GO:0034138	toll-like receptor 3 signaling pathway	1/477	15/11529	0.0666667	1.61132	0.492173	0.469644	0.817827	0.801789	ENSAPLG00000009281	1
GO:0034453	BP	GO:0034453	microtubule anchoring	1/477	15/11529	0.0666667	1.61132	0.492173	0.469644	0.817827	0.801789	ENSAPLG00000015449	1
GO:0035601	BP	GO:0035601	protein deacylation	1/477	15/11529	0.0666667	1.61132	0.492173	0.469644	0.817827	0.801789	ENSAPLG00000007892	1
GO:0036303	BP	GO:0036303	lymph vessel morphogenesis	1/477	15/11529	0.0666667	1.61132	0.492173	0.469644	0.817827	0.801789	ENSAPLG00000010016	1
GO:0044319	BP	GO:0044319	wound healing, spreading of cells	1/477	15/11529	0.0666667	1.61132	0.492173	0.469644	0.817827	0.801789	ENSAPLG00000015686	1
GO:0045454	BP	GO:0045454	cell redox homeostasis	1/477	15/11529	0.0666667	1.61132	0.492173	0.469644	0.817827	0.801789	ENSAPLG00000003104	1
GO:0045671	BP	GO:0045671	negative regulation of osteoclast differentiation	1/477	15/11529	0.0666667	1.61132	0.492173	0.469644	0.817827	0.801789	ENSAPLG00000005565	1
GO:0045730	BP	GO:0045730	respiratory burst	1/477	15/11529	0.0666667	1.61132	0.492173	0.469644	0.817827	0.801789	ENSAPLG00000005323	1
GO:0045922	BP	GO:0045922	negative regulation of fatty acid metabolic process	1/477	15/11529	0.0666667	1.61132	0.492173	0.469644	0.817827	0.801789	ENSAPLG00000014114	1
[truncated: 2,284 more rows]

## Sheet: MT_WS
ONTOLOGY	ID	Description	GeneRatio	BgRatio	RichFactor	FoldEnrichment	zScore	pvalue	p.adjust	qvalue	geneID	Count
[truncated: 3,645 more rows]

[truncated: 1 more sheets: WD_WS]
