# Supplementary material for: Genome-Wide Structural Variation Analysis and Breed Comparison of Local Domestic Ducks in Shandong Province, China
Source: Animals (Basel). 2024 Dec 18;14(24):3657. doi: 10.3390/ani14243657 (PMC11672513; doi:10.3390/ani14243657)
Supplement: Supplementary file 1 [file animals-14-03657-s001.zip › Table S4. KEGG enrichment analysis on the results of selection signal analysis among different species.xls]

## Sheet: Sheet1
Group	Term	Database	ID	Count	Background number	Pvalue	Corrected Pvalue	Input
MT vs WD	Propanoate metabolism	KEGG PATHWAY	apla00640	5	23	0.0062917	0.404302	ENSAPLG00000015246|ENSAPLG00000006305|ENSAPLG00000015714|ENSAPLG00000015104|ENSAPLG00000003258
MT vs WD	Metabolic pathways	KEGG PATHWAY	apla01100	53	844	0.0105711	0.404302	ENSAPLG00000006660|ENSAPLG00000007974|ENSAPLG00000012440|ENSAPLG00000006669|ENSAPLG00000003258|ENSAPLG00000015246|ENSAPLG00000006230|ENSAPLG00000015714|ENSAPLG00000010871|ENSAPLG00000014241|ENSAPLG00000008986|ENSAPLG00000015266|ENSAPLG00000015686|ENSAPLG00000005616|ENSAPLG00000007337|ENSAPLG00000010342|ENSAPLG00000008933|ENSAPLG00000002959|ENSAPLG00000012586|ENSAPLG00000008454|ENSAPLG00000003669|…
MT vs WD	Peroxisome	KEGG PATHWAY	apla04146	7	50	0.0108295	0.404302	ENSAPLG00000014842|ENSAPLG00000004121|ENSAPLG00000010251|ENSAPLG00000012530|ENSAPLG00000009888|ENSAPLG00000007243|ENSAPLG00000012234
MT vs WD	FoxO signaling pathway	KEGG PATHWAY	apla04068	9	89	0.025197	0.705517	ENSAPLG00000015686|ENSAPLG00000009967|ENSAPLG00000006291|ENSAPLG00000004462|ENSAPLG00000013460|ENSAPLG00000010676|ENSAPLG00000004157|ENSAPLG00000003554|ENSAPLG00000005288
MT vs WD	AGE-RAGE signaling pathway in diabetic complications	KEGG PATHWAY	apla04933	7	67	0.0397449	0.866482	ENSAPLG00000009967|ENSAPLG00000004462|ENSAPLG00000013460|ENSAPLG00000012885|ENSAPLG00000011169|ENSAPLG00000004157|ENSAPLG00000003554
MT vs WD	Inositol phosphate metabolism	KEGG PATHWAY	apla00562	6	55	0.0468248	0.866482	ENSAPLG00000015686|ENSAPLG00000006669|ENSAPLG00000010801|ENSAPLG00000012885|ENSAPLG00000003554|ENSAPLG00000015266
MT vs WS	Phosphatidylinositol signaling system	KEGG PATHWAY	apla04070	6	68	0.0411408	0.884914	ENSAPLG00000010801|ENSAPLG00000012885|ENSAPLG00000015266|ENSAPLG00000004052|ENSAPLG00000003554|ENSAPLG00000007337
WD vs WS	AGE-RAGE signaling pathway in diabetic complications	KEGG PATHWAY	apla04933	6	67	0.0462495	0.808221	ENSAPLG00000009967|ENSAPLG00000004462|ENSAPLG00000012885|ENSAPLG00000011169|ENSAPLG00000004157|ENSAPLG00000003554
WD vs WS	VEGF signaling pathway	KEGG PATHWAY	apla04370	4	35	0.0497413	0.808221	ENSAPLG00000004462|ENSAPLG00000004157|ENSAPLG00000008851|ENSAPLG00000003554
